# Supplementary material for: Crystal structure and Hirshfeld analysis of di-tert-butyl 2,2′-[(ethyl­aza­nedi­yl)bis­(methyl­ene)]bis­(1H-pyrrole-1-carboxyl­ate)
Source: Acta Crystallogr E Crystallogr Commun. 2020 Nov 13;76(Pt 12):1827–31. doi: 10.1107/S2056989020014966 (PMC7784644; doi:10.1107/S2056989020014966)
Supplement: Supplementary file 1 [file e-76-01827-sup1.cif]

##############################################################################
#                                                                            #
# This CIF contains the data in a paper accepted for publication in          #
# Acta Crystallographica Section E. It conforms to the requirements of       #
# Notes for Authors for Acta Crystallographica Section E, and has been       #
# peer reviewed under the auspices of the IUCr Commission on Journals.       #
#                                                                            #
# Full details of the Crystallographic Information File format               #
# are given in the paper "The Crystallographic Information File (CIF):       #
# a New Standard Archive File for Crystallography" by S. R. Hall, F. H.      #
# Allen and I. D. Brown [Acta Cryst. (1991), A47, 655-685].                  #
#                                                                            #
# The current version of the core CIF dictionary is obtainable from          #
# ftp://ftp.iucr.org/pub/cif_core.dic.                                       #
#                                                                            #
# Software is freely available for graphical display of the structure(s)     #
# in this CIF. For information consult the CIF software page                 #
# http://www.iucr.org/resources/cif/software.                                #
#                                                                            #
# This file may be used for bona fide research purposes within the           #
# scientific community so long as proper attribution is given to the journal # 
# article from which it was obtained.                                        #
#                                                                            #
##############################################################################
data_I
_audit_creation_method     SHELXL-2014/6
_journal_date_recd_electronic     2020-10-27
_journal_date_accepted     2020-11-10
_journal_name_full     'Acta Crystallographica, Section E'
_journal_year     2020
_journal_volume     76
_journal_issue     12
_journal_page_first     1827
_journal_page_last     1831
_journal_paper_category     GO
_journal_paper_doi     10.1107/S2056989020014966
_journal_coeditor_code     YZ2002
_publ_contact_author_name     'Ajaya Bhattarai'
_publ_contact_author_address
;
Department of Chemistry,
M.M.A.M.C (Tribhuvan University)
Biratnagar,
Nepal
;
_publ_contact_author_email     'bkajaya@yahoo.com'
_publ_contact_author_fax     ?
_publ_contact_author_phone     ?
_publ_section_title
;
Crystal structure and Hirshfeld analysis of di-<i>tert</i>-butyl
2,2'-[(ethylazanediyl)bis(methylene)]bis(1<i>H</i>-pyrrole-1-carboxylate)
;
_publ_section_title_footnote     .
loop_
    _publ_author_name
    _publ_author_address
    'Elizaveta A. Kvyatkovskaya'
;
Faculty of Science,
Peoples' Friendship University of Russia (RUDN University),
6 Miklukho-Maklaya St, Moscow, 117198,
Russian Federation
;
    'Zeliha Atio\(glu'
;
\.Ilke Education and Health Foundation,
Cappadocia University,
Cappadocia Vocational College,
The Medical Imaging Techniques Program,
50420 Mustafapa\,sa, \"Urg\"up,
Nev\,sehir,
Turkey
;
    'Akkurt, Mehmet'
;
Department of Physics,
Faculty of Sciences,
Erciyes University,
38039 Kayseri,
Turkey
;
    'Polina P. Epifanova'
;
Faculty of Science,
Peoples' Friendship University of Russia (RUDN University),
6 Miklukho-Maklaya St, Moscow, 117198,
Russian Federation
;
    'Karina S. Valchuk'
;
Faculty of Science,
Peoples' Friendship University of Russia (RUDN University),
6 Miklukho-Maklaya St, Moscow, 117198,
Russian Federation
;
    'Victor N. Khrustalev'
;
Faculty of Science,
Peoples' Friendship University of Russia (RUDN University),
6 Miklukho-Maklaya St, Moscow, 117198,
Russian Federation
N. D. Zelinsky Institute of Organic Chemistry RAS,
Leninsky Prosp. 47, Moscow,
119991 Russian Federation
;
    'Ajaya Bhattarai'
;
Department of Chemistry,
M.M.A.M.C (Tribhuvan University)
Biratnagar,
Nepal
;
_publ_section_synopsis
;
In the title compound, intermolecular C---H...\p interactions and \p--\p
stacking interactions help to stabilize the crystal structure, forming a
three-dimensional network.
;
_chemical_name_systematic
;
Di-<i>tert</i>-butyl
2,2'-[(ethylazanediyl)bis(methylene)]bis(1<i>H</i>-pyrrole-1-carboxylate)
;
_chemical_name_common     ?
_chemical_formula_moiety     'C22 H33 N3 O4'
_chemical_formula_sum     'C22 H33 N3 O4'
_chemical_formula_iupac     'C22 H33 N3 O4'
_chemical_formula_weight     403.51
_chemical_melting_point     ?
_space_group_crystal_system     triclinic
_space_group_name_H-M_alt     'P -1'
_space_group_name_Hall     '-P 1'
loop_
    _space_group_symop_operation_xyz
    'x, y, z'
    '-x, -y, -z'
_cell_length_a     9.6579(19)
_cell_length_b     11.798(2)
_cell_length_c     12.216(2)
_cell_angle_alpha     100.95(3)
_cell_angle_beta     109.41(3)
_cell_angle_gamma     111.12(3)
_cell_volume     1146.3(7)
_cell_formula_units_Z     2
_cell_measurement_reflns_used     600
_cell_measurement_theta_min     3.4
_cell_measurement_theta_max     34.0
_cell_measurement_temperature     100(2)
_exptl_crystal_description     prism
_exptl_crystal_colour     colourless
_exptl_crystal_size_max     0.25
_exptl_crystal_size_mid     0.15
_exptl_crystal_size_min     0.12
_exptl_crystal_density_diffrn     1.169
_exptl_crystal_density_meas     ?
_exptl_crystal_density_method     ?
_exptl_crystal_F_000     436
_exptl_absorpt_coefficient_mu     0.168
_exptl_absorpt_correction_type     multi-scan
_exptl_absorpt_process_details
;
(Scala; Evans, 2006)
;
_exptl_absorpt_correction_T_min     0.950
_exptl_absorpt_correction_T_max     0.970
_diffrn_ambient_temperature     100(2)
_diffrn_source     ?
_diffrn_radiation_type     synchrotron
_diffrn_radiation_wavelength     0.96990
_diffrn_measurement_device_type     'Rayonix SX165 CCD'
_diffrn_measurement_method     '/f scan'
_diffrn_detector_area_resol_mean     ?
_diffrn_reflns_number     14236
_diffrn_reflns_av_R_equivalents     0.0805
_diffrn_reflns_av_unetI/netI     0.1543
_diffrn_reflns_theta_min     3.432
_diffrn_reflns_theta_max     38.479
_diffrn_reflns_theta_full     35.587
_diffrn_measured_fraction_theta_max     0.907
_diffrn_measured_fraction_theta_full     0.960
_diffrn_reflns_limit_h_min     -11
_diffrn_reflns_limit_h_max     11
_diffrn_reflns_limit_k_min     -15
_diffrn_reflns_limit_k_max     15
_diffrn_reflns_limit_l_min     -15
_diffrn_reflns_limit_l_max     10
_refine_special_details     ?
_reflns_number_total     4609
_reflns_number_gt     3323
_reflns_threshold_expression     'I > 2\s(I)'
_refine_ls_structure_factor_coef     Fsqd
_refine_ls_matrix_type     full
_refine_ls_R_factor_all     0.0885
_refine_ls_R_factor_gt     0.0665
_refine_ls_wR_factor_gt     0.1586
_refine_ls_wR_factor_ref     0.1797
_refine_ls_goodness_of_fit_ref     1.040
_refine_ls_restrained_S_all     1.040
_refine_ls_number_reflns     4609
_refine_ls_number_parameters     270
_refine_ls_number_restraints     0
_refine_ls_hydrogen_treatment     constr
_refine_ls_weighting_scheme     calc
_refine_ls_weighting_details
                      'w=1/[\s^2^(Fo^2^)+(0.0405P)^2^] where P=(Fo^2^+2Fc^2^)/3'
_atom_sites_solution_hydrogens     geom
_atom_sites_solution_primary     difmap
_atom_sites_solution_secondary     difmap
_refine_ls_shift/su_max     0.000
_refine_ls_shift/su_mean     0.000
_refine_diff_density_max     0.359
_refine_diff_density_min     -0.319
_refine_ls_extinction_method     SHELXL
_refine_ls_extinction_coef     0.039(3)
_refine_ls_extinction_expression
                                  'Fc^*^=kFc[1+0.001xFc^2^\l^3^/sin(2\q)]^-1/4^'
loop_
    _atom_type_symbol
    _atom_type_description
    _atom_type_scat_dispersion_real
    _atom_type_scat_dispersion_imag
    _atom_type_scat_source
    'C' 'C' 0.0070 0.0030
                         'International Tables Vol C Tables 4.2.6.8 and 6.1.1.4'
    'H' 'H' 0.0000 0.0000
                         'International Tables Vol C Tables 4.2.6.8 and 6.1.1.4'
    'N' 'N' 0.0130 0.0070
                         'International Tables Vol C Tables 4.2.6.8 and 6.1.1.4'
    'O' 'O' 0.0210 0.0120
                         'International Tables Vol C Tables 4.2.6.8 and 6.1.1.4'
_computing_data_collection
;
<i>Marccd</i> (Doyle, 2011)
;
_computing_cell_refinement
;
<i>iMosflm</i> (Battye <i>et al.</i>,  2011)
;
_computing_data_reduction
;
<i>iMosflm</i> (Battye <i>et al.</i>,  2011)
;
_computing_structure_solution
;
SHELXT (Sheldrick, 2015a)
;
_computing_structure_refinement
;
SHELXL (Sheldrick, 2015b)
;
_computing_molecular_graphics
;
ORTEP-3 for Windows (Farrugia, 2012)
;
_computing_publication_material
;
PLATON (Spek, 2020)
;
loop_
    _atom_site_type_symbol
    _atom_site_label
    _atom_site_fract_x
    _atom_site_fract_y
    _atom_site_fract_z
    _atom_site_U_iso_or_equiv
    _atom_site_adp_type
    _atom_site_calc_flag
    _atom_site_occupancy
    _atom_site_disorder_assembly
    _atom_site_disorder_group
    O O1 0.54208(15) 0.82396(12) 0.31750(10) 0.0262(4) Uani d 1 . .
    O O2 0.71965(15) 0.80484(11) 0.23867(10) 0.0227(3) Uani d 1 . .
    O O3 0.22197(15) 0.72623(11) 0.74478(11) 0.0245(3) Uani d 1 . .
    O O4 0.11894(14) 0.51479(10) 0.73408(11) 0.0222(3) Uani d 1 . .
    N N1 0.79450(17) 0.84298(12) 0.44180(12) 0.0172(4) Uani d 1 . .
    N N2 0.67247(17) 0.89738(12) 0.70376(12) 0.0194(4) Uani d 1 . .
    N N3 0.35254(17) 0.60263(12) 0.71412(12) 0.0179(4) Uani d 1 . .
    C C1 0.6716(2) 0.82405(15) 0.32830(15) 0.0196(4) Uani d 1 . .
    C C2 0.9456(2) 0.84337(15) 0.45916(15) 0.0194(4) Uani d 1 . .
    H H2 0.9835 0.8329 0.3972 0.023 Uiso calc 1 . .
    C C3 1.0283(2) 0.86130(15) 0.58039(16) 0.0221(4) Uani d 1 . .
    H H3 1.1340 0.8651 0.6182 0.027 Uiso calc 1 . .
    C C4 0.9274(2) 0.87346(15) 0.64092(15) 0.0212(4) Uani d 1 . .
    H H4 0.9553 0.8871 0.7262 0.025 Uiso calc 1 . .
    C C5 0.7845(2) 0.86223(14) 0.55571(15) 0.0187(4) Uani d 1 . .
    C C6 0.6378(2) 0.86467(16) 0.57186(15) 0.0218(4) Uani d 1 . .
    H H6A 0.6124 0.9298 0.5408 0.026 Uiso calc 1 . .
    H H6B 0.5404 0.7786 0.5230 0.026 Uiso calc 1 . .
    C C7 0.5214(2) 0.83163(15) 0.71812(15) 0.0198(4) Uani d 1 . .
    H H7A 0.4270 0.8326 0.6541 0.024 Uiso calc 1 . .
    H H7B 0.5353 0.8777 0.8007 0.024 Uiso calc 1 . .
    C C8 0.4879(2) 0.69338(15) 0.70485(14) 0.0177(4) Uani d 1 . .
    C C9 0.5758(2) 0.63131(16) 0.68252(15) 0.0218(4) Uani d 1 . .
    H H9 0.6736 0.6684 0.6721 0.026 Uiso calc 1 . .
    C C10 0.4954(2) 0.50002(16) 0.67744(16) 0.0253(5) Uani d 1 . .
    H H10 0.5308 0.4355 0.6633 0.030 Uiso calc 1 . .
    C C11 0.3603(2) 0.48460(15) 0.69642(16) 0.0230(5) Uani d 1 . .
    H H11 0.2841 0.4072 0.6975 0.028 Uiso calc 1 . .
    C C12 0.2268(2) 0.62378(15) 0.73226(14) 0.0177(4) Uani d 1 . .
    C C13 0.6074(2) 0.77552(16) 0.10726(15) 0.0235(5) Uani d 1 . .
    C C14 0.5794(3) 0.89213(19) 0.09584(17) 0.0336(5) Uani d 1 . .
    H H14A 0.5206 0.9074 0.1442 0.050 Uiso calc 1 . .
    H H14B 0.5135 0.8755 0.0085 0.050 Uiso calc 1 . .
    H H14C 0.6861 0.9688 0.1274 0.050 Uiso calc 1 . .
    C C15 0.4477(2) 0.65187(18) 0.06423(17) 0.0341(5) Uani d 1 . .
    H H15A 0.4740 0.5843 0.0870 0.051 Uiso calc 1 . .
    H H15B 0.3852 0.6221 -0.0260 0.051 Uiso calc 1 . .
    H H15C 0.3812 0.6699 0.1041 0.051 Uiso calc 1 . .
    C C16 0.7089(3) 0.7536(2) 0.04130(17) 0.0363(6) Uani d 1 . .
    H H16A 0.8146 0.8318 0.0752 0.055 Uiso calc 1 . .
    H H16B 0.6486 0.7344 -0.0475 0.055 Uiso calc 1 . .
    H H16C 0.7292 0.6803 0.0536 0.055 Uiso calc 1 . .
    C C17 0.7538(2) 1.03940(15) 0.76618(16) 0.0247(5) Uani d 1 . .
    H H17A 0.6706 1.0716 0.7420 0.030 Uiso calc 1 . .
    H H17B 0.8378 1.0801 0.7377 0.030 Uiso calc 1 . .
    C C18 0.8364(2) 1.08057(17) 0.90690(16) 0.0323(5) Uani d 1 . .
    H H18A 0.9061 1.0379 0.9308 0.048 Uiso calc 1 . .
    H H18B 0.7517 1.0554 0.9371 0.048 Uiso calc 1 . .
    H H18C 0.9047 1.1750 0.9433 0.048 Uiso calc 1 . .
    C C19 -0.0459(2) 0.49847(16) 0.72438(15) 0.0208(4) Uani d 1 . .
    C C20 -0.1389(2) 0.50783(18) 0.60138(16) 0.0284(5) Uani d 1 . .
    H H20A -0.0858 0.5970 0.6037 0.043 Uiso calc 1 . .
    H H20B -0.2534 0.4839 0.5870 0.043 Uiso calc 1 . .
    H H20C -0.1373 0.4486 0.5342 0.043 Uiso calc 1 . .
    C C21 -0.0258(2) 0.59732(18) 0.83598(17) 0.0304(5) Uani d 1 . .
    H H21A 0.0432 0.5918 0.9123 0.046 Uiso calc 1 . .
    H H21B -0.1345 0.5791 0.8332 0.046 Uiso calc 1 . .
    H H21C 0.0267 0.6848 0.8343 0.046 Uiso calc 1 . .
    C C22 -0.1245(2) 0.36136(17) 0.72450(19) 0.0353(5) Uani d 1 . .
    H H22A -0.1313 0.3003 0.6539 0.053 Uiso calc 1 . .
    H H22B -0.2357 0.3392 0.7179 0.053 Uiso calc 1 . .
    H H22C -0.0572 0.3562 0.8018 0.053 Uiso calc 1 . .
loop_
    _atom_site_aniso_label
    _atom_site_aniso_U_11
    _atom_site_aniso_U_22
    _atom_site_aniso_U_33
    _atom_site_aniso_U_12
    _atom_site_aniso_U_13
    _atom_site_aniso_U_23
    O1 0.0223(8) 0.0387(8) 0.0215(7) 0.0145(6) 0.0118(6) 0.0133(6)
    O2 0.0238(7) 0.0281(7) 0.0129(6) 0.0086(5) 0.0090(5) 0.0056(5)
    O3 0.0240(7) 0.0220(6) 0.0296(7) 0.0103(5) 0.0139(6) 0.0099(5)
    O4 0.0179(7) 0.0214(6) 0.0287(7) 0.0063(5) 0.0134(6) 0.0110(5)
    N1 0.0181(8) 0.0174(7) 0.0145(8) 0.0058(6) 0.0084(6) 0.0053(6)
    N2 0.0220(8) 0.0167(7) 0.0179(8) 0.0044(6) 0.0127(6) 0.0049(6)
    N3 0.0179(8) 0.0159(7) 0.0203(8) 0.0055(6) 0.0113(6) 0.0063(6)
    C1 0.0212(10) 0.0187(8) 0.0155(9) 0.0048(7) 0.0093(8) 0.0049(7)
    C2 0.0197(10) 0.0190(8) 0.0192(9) 0.0066(7) 0.0111(8) 0.0056(7)
    C3 0.0197(10) 0.0198(8) 0.0243(10) 0.0075(7) 0.0084(8) 0.0080(7)
    C4 0.0221(10) 0.0230(9) 0.0146(9) 0.0064(7) 0.0080(8) 0.0070(7)
    C5 0.0234(10) 0.0152(8) 0.0172(9) 0.0052(7) 0.0126(8) 0.0058(7)
    C6 0.0251(10) 0.0213(9) 0.0183(9) 0.0075(8) 0.0115(8) 0.0080(7)
    C7 0.0210(10) 0.0212(9) 0.0183(9) 0.0076(7) 0.0115(8) 0.0081(7)
    C8 0.0181(9) 0.0172(8) 0.0142(8) 0.0036(7) 0.0083(7) 0.0048(7)
    C9 0.0204(10) 0.0219(9) 0.0240(10) 0.0075(7) 0.0132(8) 0.0083(7)
    C10 0.0256(11) 0.0209(9) 0.0336(11) 0.0119(8) 0.0167(9) 0.0085(8)
    C11 0.0227(10) 0.0167(8) 0.0283(10) 0.0064(7) 0.0124(8) 0.0084(7)
    C12 0.0169(10) 0.0192(8) 0.0130(9) 0.0045(7) 0.0063(7) 0.0056(7)
    C13 0.0251(11) 0.0303(10) 0.0111(9) 0.0103(8) 0.0070(8) 0.0054(7)
    C14 0.0429(13) 0.0428(11) 0.0246(10) 0.0239(10) 0.0172(9) 0.0183(9)
    C15 0.0314(12) 0.0355(11) 0.0197(10) 0.0059(9) 0.0059(9) 0.0058(8)
    C16 0.0389(13) 0.0514(13) 0.0177(10) 0.0198(10) 0.0150(9) 0.0072(9)
    C17 0.0285(11) 0.0173(8) 0.0279(10) 0.0060(8) 0.0174(9) 0.0070(8)
    C18 0.0308(12) 0.0261(10) 0.0265(11) 0.0027(8) 0.0141(9) -0.0002(8)
    C19 0.0157(10) 0.0258(9) 0.0222(9) 0.0084(7) 0.0115(8) 0.0072(7)
    C20 0.0225(11) 0.0332(10) 0.0230(10) 0.0087(8) 0.0094(8) 0.0057(8)
    C21 0.0290(11) 0.0392(11) 0.0231(10) 0.0138(9) 0.0153(9) 0.0076(9)
    C22 0.0283(12) 0.0315(10) 0.0507(13) 0.0098(9) 0.0239(10) 0.0193(10)
_geom_special_details
;
 All esds (except the esd in the dihedral angle between two l.s. planes)
 are estimated using the full covariance matrix.  The cell esds are taken
 into account individually in the estimation of esds in distances, angles
 and torsion angles; correlations between esds in cell parameters are only
 used when they are defined by crystal symmetry.  An approximate (isotropic)
 treatment of cell esds is used for estimating esds involving l.s. planes.
;
loop_
    _geom_bond_atom_site_label_1
    _geom_bond_atom_site_label_2
    _geom_bond_site_symmetry_2
    _geom_bond_distance
    _geom_bond_publ_flag
    O1 C1 . 1.213(2) ?
    O2 C1 . 1.336(2) ?
    O2 C13 . 1.495(2) ?
    O3 C12 . 1.209(2) ?
    O4 C12 . 1.3415(19) ?
    O4 C19 . 1.494(2) ?
    N1 C2 . 1.401(2) ?
    N1 C1 . 1.407(2) ?
    N1 C5 . 1.408(2) ?
    N2 C7 . 1.472(2) ?
    N2 C6 . 1.473(2) ?
    N2 C17 . 1.475(2) ?
    N3 C12 . 1.401(2) ?
    N3 C11 . 1.401(2) ?
    N3 C8 . 1.415(2) ?
    C2 C3 . 1.360(2) ?
    C2 H2 . 0.9500 ?
    C3 C4 . 1.434(3) ?
    C3 H3 . 0.9500 ?
    C4 C5 . 1.366(2) ?
    C4 H4 . 0.9500 ?
    C5 C6 . 1.503(2) ?
    C6 H6A . 0.9900 ?
    C6 H6B . 0.9900 ?
    C7 C8 . 1.508(2) ?
    C7 H7A . 0.9900 ?
    C7 H7B . 0.9900 ?
    C8 C9 . 1.364(3) ?
    C9 C10 . 1.439(2) ?
    C9 H9 . 0.9500 ?
    C10 C11 . 1.354(3) ?
    C10 H10 . 0.9500 ?
    C11 H11 . 0.9500 ?
    C13 C14 . 1.517(3) ?
    C13 C16 . 1.519(3) ?
    C13 C15 . 1.527(3) ?
    C14 H14A . 0.9800 ?
    C14 H14B . 0.9800 ?
    C14 H14C . 0.9800 ?
    C15 H15A . 0.9800 ?
    C15 H15B . 0.9800 ?
    C15 H15C . 0.9800 ?
    C16 H16A . 0.9800 ?
    C16 H16B . 0.9800 ?
    C16 H16C . 0.9800 ?
    C17 C18 . 1.523(3) ?
    C17 H17A . 0.9900 ?
    C17 H17B . 0.9900 ?
    C18 H18A . 0.9800 ?
    C18 H18B . 0.9800 ?
    C18 H18C . 0.9800 ?
    C19 C22 . 1.520(2) ?
    C19 C21 . 1.521(3) ?
    C19 C20 . 1.521(2) ?
    C20 H20A . 0.9800 ?
    C20 H20B . 0.9800 ?
    C20 H20C . 0.9800 ?
    C21 H21A . 0.9800 ?
    C21 H21B . 0.9800 ?
    C21 H21C . 0.9800 ?
    C22 H22A . 0.9800 ?
    C22 H22B . 0.9800 ?
    C22 H22C . 0.9800 ?
loop_
    _geom_angle_atom_site_label_1
    _geom_angle_atom_site_label_2
    _geom_angle_atom_site_label_3
    _geom_angle_site_symmetry_1
    _geom_angle_site_symmetry_3
    _geom_angle
    _geom_angle_publ_flag
    C1 O2 C13 . . 120.54(15) ?
    C12 O4 C19 . . 121.12(14) ?
    C2 N1 C1 . . 125.39(14) ?
    C2 N1 C5 . . 109.01(14) ?
    C1 N1 C5 . . 125.59(15) ?
    C7 N2 C6 . . 111.01(13) ?
    C7 N2 C17 . . 112.51(14) ?
    C6 N2 C17 . . 110.28(13) ?
    C12 N3 C11 . . 125.04(14) ?
    C12 N3 C8 . . 126.37(14) ?
    C11 N3 C8 . . 108.54(14) ?
    O1 C1 O2 . . 127.13(16) ?
    O1 C1 N1 . . 123.13(15) ?
    O2 C1 N1 . . 109.73(16) ?
    C3 C2 N1 . . 107.86(15) ?
    C3 C2 H2 . . 126.1 ?
    N1 C2 H2 . . 126.1 ?
    C2 C3 C4 . . 107.70(17) ?
    C2 C3 H3 . . 126.2 ?
    C4 C3 H3 . . 126.2 ?
    C5 C4 C3 . . 108.77(15) ?
    C5 C4 H4 . . 125.6 ?
    C3 C4 H4 . . 125.6 ?
    C4 C5 N1 . . 106.67(16) ?
    C4 C5 C6 . . 129.41(15) ?
    N1 C5 C6 . . 123.90(15) ?
    N2 C6 C5 . . 110.12(14) ?
    N2 C6 H6A . . 109.6 ?
    C5 C6 H6A . . 109.6 ?
    N2 C6 H6B . . 109.6 ?
    C5 C6 H6B . . 109.6 ?
    H6A C6 H6B . . 108.2 ?
    N2 C7 C8 . . 109.26(14) ?
    N2 C7 H7A . . 109.8 ?
    C8 C7 H7A . . 109.8 ?
    N2 C7 H7B . . 109.8 ?
    C8 C7 H7B . . 109.8 ?
    H7A C7 H7B . . 108.3 ?
    C9 C8 N3 . . 107.00(14) ?
    C9 C8 C7 . . 128.71(15) ?
    N3 C8 C7 . . 124.28(16) ?
    C8 C9 C10 . . 108.38(16) ?
    C8 C9 H9 . . 125.8 ?
    C10 C9 H9 . . 125.8 ?
    C11 C10 C9 . . 107.95(16) ?
    C11 C10 H10 . . 126.0 ?
    C9 C10 H10 . . 126.0 ?
    C10 C11 N3 . . 108.12(15) ?
    C10 C11 H11 . . 125.9 ?
    N3 C11 H11 . . 125.9 ?
    O3 C12 O4 . . 127.40(17) ?
    O3 C12 N3 . . 123.38(15) ?
    O4 C12 N3 . . 109.21(14) ?
    O2 C13 C14 . . 109.60(13) ?
    O2 C13 C16 . . 101.24(15) ?
    C14 C13 C16 . . 111.47(16) ?
    O2 C13 C15 . . 109.64(13) ?
    C14 C13 C15 . . 113.23(17) ?
    C16 C13 C15 . . 111.00(16) ?
    C13 C14 H14A . . 109.5 ?
    C13 C14 H14B . . 109.5 ?
    H14A C14 H14B . . 109.5 ?
    C13 C14 H14C . . 109.5 ?
    H14A C14 H14C . . 109.5 ?
    H14B C14 H14C . . 109.5 ?
    C13 C15 H15A . . 109.5 ?
    C13 C15 H15B . . 109.5 ?
    H15A C15 H15B . . 109.5 ?
    C13 C15 H15C . . 109.5 ?
    H15A C15 H15C . . 109.5 ?
    H15B C15 H15C . . 109.5 ?
    C13 C16 H16A . . 109.5 ?
    C13 C16 H16B . . 109.5 ?
    H16A C16 H16B . . 109.5 ?
    C13 C16 H16C . . 109.5 ?
    H16A C16 H16C . . 109.5 ?
    H16B C16 H16C . . 109.5 ?
    N2 C17 C18 . . 112.62(15) ?
    N2 C17 H17A . . 109.1 ?
    C18 C17 H17A . . 109.1 ?
    N2 C17 H17B . . 109.1 ?
    C18 C17 H17B . . 109.1 ?
    H17A C17 H17B . . 107.8 ?
    C17 C18 H18A . . 109.5 ?
    C17 C18 H18B . . 109.5 ?
    H18A C18 H18B . . 109.5 ?
    C17 C18 H18C . . 109.5 ?
    H18A C18 H18C . . 109.5 ?
    H18B C18 H18C . . 109.5 ?
    O4 C19 C22 . . 102.03(14) ?
    O4 C19 C21 . . 110.41(14) ?
    C22 C19 C21 . . 111.25(15) ?
    O4 C19 C20 . . 108.05(14) ?
    C22 C19 C20 . . 111.12(15) ?
    C21 C19 C20 . . 113.35(16) ?
    C19 C20 H20A . . 109.5 ?
    C19 C20 H20B . . 109.5 ?
    H20A C20 H20B . . 109.5 ?
    C19 C20 H20C . . 109.5 ?
    H20A C20 H20C . . 109.5 ?
    H20B C20 H20C . . 109.5 ?
    C19 C21 H21A . . 109.5 ?
    C19 C21 H21B . . 109.5 ?
    H21A C21 H21B . . 109.5 ?
    C19 C21 H21C . . 109.5 ?
    H21A C21 H21C . . 109.5 ?
    H21B C21 H21C . . 109.5 ?
    C19 C22 H22A . . 109.5 ?
    C19 C22 H22B . . 109.5 ?
    H22A C22 H22B . . 109.5 ?
    C19 C22 H22C . . 109.5 ?
    H22A C22 H22C . . 109.5 ?
    H22B C22 H22C . . 109.5 ?
loop_
    _geom_torsion_atom_site_label_1
    _geom_torsion_atom_site_label_2
    _geom_torsion_atom_site_label_3
    _geom_torsion_atom_site_label_4
    _geom_torsion_site_symmetry_1
    _geom_torsion_site_symmetry_2
    _geom_torsion_site_symmetry_3
    _geom_torsion_site_symmetry_4
    _geom_torsion
    _geom_torsion_publ_flag
    C13 O2 C1 O1 . . . . -2.0(2) ?
    C13 O2 C1 N1 . . . . 176.90(12) ?
    C2 N1 C1 O1 . . . . 179.68(15) ?
    C5 N1 C1 O1 . . . . 0.9(2) ?
    C2 N1 C1 O2 . . . . 0.7(2) ?
    C5 N1 C1 O2 . . . . -178.04(13) ?
    C1 N1 C2 C3 . . . . -178.48(14) ?
    C5 N1 C2 C3 . . . . 0.47(17) ?
    N1 C2 C3 C4 . . . . -0.43(17) ?
    C2 C3 C4 C5 . . . . 0.25(18) ?
    C3 C4 C5 N1 . . . . 0.04(17) ?
    C3 C4 C5 C6 . . . . 178.28(15) ?
    C2 N1 C5 C4 . . . . -0.31(16) ?
    C1 N1 C5 C4 . . . . 178.64(14) ?
    C2 N1 C5 C6 . . . . -178.67(14) ?
    C1 N1 C5 C6 . . . . 0.3(2) ?
    C7 N2 C6 C5 . . . . -147.26(14) ?
    C17 N2 C6 C5 . . . . 87.35(17) ?
    C4 C5 C6 N2 . . . . 6.7(2) ?
    N1 C5 C6 N2 . . . . -175.38(13) ?
    C6 N2 C7 C8 . . . . 80.67(16) ?
    C17 N2 C7 C8 . . . . -155.20(14) ?
    C12 N3 C8 C9 . . . . -177.58(15) ?
    C11 N3 C8 C9 . . . . -0.26(18) ?
    C12 N3 C8 C7 . . . . 2.4(2) ?
    C11 N3 C8 C7 . . . . 179.74(15) ?
    N2 C7 C8 C9 . . . . -0.3(2) ?
    N2 C7 C8 N3 . . . . 179.67(14) ?
    N3 C8 C9 C10 . . . . 0.08(18) ?
    C7 C8 C9 C10 . . . . -179.92(16) ?
    C8 C9 C10 C11 . . . . 0.1(2) ?
    C9 C10 C11 N3 . . . . -0.29(19) ?
    C12 N3 C11 C10 . . . . 177.71(15) ?
    C8 N3 C11 C10 . . . . 0.34(19) ?
    C19 O4 C12 O3 . . . . 13.9(2) ?
    C19 O4 C12 N3 . . . . -166.59(12) ?
    C11 N3 C12 O3 . . . . -178.45(15) ?
    C8 N3 C12 O3 . . . . -1.5(2) ?
    C11 N3 C12 O4 . . . . 2.0(2) ?
    C8 N3 C12 O4 . . . . 178.95(13) ?
    C1 O2 C13 C14 . . . . 65.63(19) ?
    C1 O2 C13 C16 . . . . -176.54(14) ?
    C1 O2 C13 C15 . . . . -59.2(2) ?
    C7 N2 C17 C18 . . . . 71.9(2) ?
    C6 N2 C17 C18 . . . . -163.52(15) ?
    C12 O4 C19 C22 . . . . 177.50(13) ?
    C12 O4 C19 C21 . . . . -64.16(18) ?
    C12 O4 C19 C20 . . . . 60.31(18) ?
loop_
    _geom_hbond_atom_site_label_D
    _geom_hbond_atom_site_label_H
    _geom_hbond_atom_site_label_A
    _geom_hbond_site_symmetry_A
    _geom_hbond_distance_DH
    _geom_hbond_distance_HA
    _geom_hbond_distance_DA
    _geom_hbond_angle_DHA
    _geom_hbond_publ_flag
    C14 H14A O1 . 0.98 2.48 3.062(3) 118 no
    C15 H15C O1 . 0.98 2.45 2.989(2) 114 no
    C20 H20A O3 . 0.98 2.54 3.100(3) 116 no
    C21 H21C O3 . 0.98 2.43 3.012(3) 118 no
    C16 H16B Cg2 1_554 0.98 2.85 3.779(2) 158 yes
_shelx_space_group_comment
;
The symmetry employed for this shelxl refinement is uniquely defined
by the following loop, which should always be used as a source of
symmetry information in preference to the above space-group names.
They are only intended as comments.
;
_shelx_estimated_absorpt_T_min     0.955
_shelx_estimated_absorpt_T_max     0.978
_shelx_hkl_file
;
 -11   0   5   -6.79   14.99
  11   0  -5   -0.76    5.48
  11   0  -6   -3.87   10.01
  11   0  -7    5.64    7.37
  11   0  -8   -1.93    8.58
  11   0  -9    0.66    5.42
 -11   1   4  104.08   22.47
  11  -1  -4   -0.84   10.14
 -11   1   5   82.57   24.81
  11  -1  -5    2.24   11.62
  11  -1  -6    1.68    9.54
  11  -1  -7   -0.58    6.33
  11  -1  -8   -0.31    5.22
  11  -1  -9   -4.24   10.30
  11  -1 -10    2.90    7.57
 -11   2   3    3.78   17.19
  11  -2  -3   -3.96   11.83
 -11   2   4   89.12   24.36
  11  -2  -4   -2.24    9.85
  11  -2  -5   -2.69    6.69
  11  -2  -6    1.17    9.38
  11  -2  -7    0.56    5.76
  11  -2  -8    1.17    5.95
  11  -2  -9   -2.50   10.78
  11  -2 -10   -4.26    8.58
 -11   3   3    1.84   12.23
  11  -3  -3    3.68   15.18
 -11   3   4   21.51   22.73
  11  -3  -4    1.09    8.72
  11  -3  -5    0.74    7.09
  11  -3  -6    0.99    9.61
  11  -3  -7   -0.62    5.58
  11  -3  -8   -3.24    7.04
  11  -3  -9   -1.12    9.49
  11  -3 -10    6.35    9.51
 -11   4   3   11.40   17.35
  11  -4  -3   -0.23   15.34
 -11   4   4   14.71   17.35
  11  -4  -4    2.35    8.70
  11  -4  -5    1.94    9.85
  11  -4  -6    0.41    6.08
  11  -4  -7   -3.07    9.48
  11  -4  -8    1.03    7.30
  11  -4  -9   -1.22    9.07
 -11   5   4   17.78   13.10
  11  -5  -4   -4.41    9.66
  11  -5  -5    0.88    9.43
  11  -5  -6    2.03    8.67
  11  -5  -7    1.99   11.26
  11  -5  -8   -2.24    9.19
  11  -5  -9   -4.15    7.63
  11  -6  -5    4.77   12.50
  11  -6  -6    1.40   11.06
  11  -6  -7   -2.41   10.55
 -10  -3   5    1.57   15.49
  10   3  -5    5.61    8.94
 -10  -3   6   17.59   18.05
  10   3  -6   14.86   10.97
  10   3  -7   43.45   13.65
  10   3  -8    6.75   13.86
  10   3  -9   48.77   16.27
  10   3 -10   46.56   13.32
 -10  -2   3   19.94   12.45
  10   2  -3    2.49    7.89
 -10  -2   4   80.85   17.99
  10   2  -4   -1.33    8.62
 -10  -2   5   22.95   14.87
  10   2  -5   -0.82    6.07
  10   2  -6  115.36   24.78
  10   2  -7   -1.15    6.07
  10   2  -8   12.85    8.57
  10   2  -9   24.05    8.97
  10   2 -10   74.57   19.81
  10   2 -11   47.07   16.84
 -10  -1   2   15.16   16.31
  10   1  -2    1.39    9.01
 -10  -1   3  134.76   20.50
  10   1  -3    4.94   12.88
 -10  -1   4  191.13   25.86
  10   1  -4    2.25   13.42
  10   1  -5   -2.61    9.11
  10   1  -6  493.00   73.38
  10   1  -7  109.70   21.46
  10   1  -8   65.80   15.11
  10   1  -9   60.08   14.51
  10   1 -10  108.58   23.32
  10   1 -11   78.19   19.99
  10   1 -12  119.93   24.70
 -10   0   1   26.38   11.53
  10   0  -1   -0.31    6.67
 -10   0   2   43.28   17.61
  10   0  -2    0.88   10.79
 -10   0   3   66.27   14.20
  10   0  -3    1.24    7.68
 -10   0   4   14.98   19.18
  10   0  -4   -3.27    8.37
  10   0  -5    0.33    8.57
  10   0  -6    0.23    8.60
  10   0  -7  176.91   34.90
  10   0  -8   49.97   13.97
  10   0  -9    1.00    9.05
  10   0 -10   -0.15    8.20
  10   0 -11  144.24   30.16
  10   0 -12  280.92   46.54
 -10   1   1   33.96   12.87
  10  -1  -1    2.89    8.80
 -10   1   2  165.90   20.78
  10  -1  -2    3.68   14.42
 -10   1   3   48.58   15.12
  10  -1  -3    0.60    7.50
  10  -1  -4    0.07    5.89
  10  -1  -5   16.38    9.10
  10  -1  -6  198.57   38.97
  10  -1  -7   23.37    9.63
  10  -1  -8  122.61   16.02
  10  -1  -8   33.56   30.37
  10  -1  -9   21.94   15.05
  10  -1  -9   36.13   10.00
  10  -1 -10  175.81   52.18
  10  -1 -10  187.14   31.59
  10  -1 -11   12.80    9.87
  10  -1 -12    1.94   10.93
 -10   2   1    9.69   14.89
  10  -2  -1    1.38    8.33
 -10   2   2   -3.29   14.51
  10  -2  -2    4.69    9.64
 -10   2   3   25.47   13.70
  10  -2  -3    0.16    5.83
  10  -2  -4    8.20    8.69
  10  -2  -5  179.76   35.87
  10  -2  -6   56.48   12.98
  10  -2  -7    0.14    7.29
  10  -2  -7   43.65   10.13
  10  -2  -8   20.91    7.26
  10  -2  -8    9.00    9.04
  10  -2  -9    2.13    7.11
  10  -2  -9    3.01    8.00
  10  -2 -10   -3.09    6.22
  10  -2 -10    1.37    7.03
  10  -2 -11   -1.63    6.75
  10  -2 -11   -1.87    7.75
  10  -2 -12   -0.07    7.32
 -10   3   1   38.01   15.61
  10  -3  -1   -1.03    8.37
  10  -3  -2   -0.07   17.69
 -10   3   2  289.62   27.57
 -10   3   3   -0.66   12.15
  10  -3  -3   -0.34    6.84
  10  -3  -4   14.97    8.74
  10  -3  -5  201.15   39.47
  10  -3  -6   28.42    9.89
  10  -3  -7   24.73   23.43
  10  -3  -7  100.36   13.99
  10  -3  -8   40.55   15.15
  10  -3  -8   -0.65    9.17
  10  -3  -9   -0.72   18.43
  10  -3  -9  126.70   44.54
  10  -3 -10   17.65   10.42
  10  -3 -10   -2.11   10.09
  10  -3 -11   20.37   12.24
  10  -3 -11    5.81   10.94
  10  -3 -12   -1.34   10.45
 -10   4   1   -2.01   12.41
  10  -4  -1    1.55    7.95
 -10   4   2  126.10   32.49
  10  -4  -2  149.91   30.36
 -10   4   3  524.84   99.10
  10  -4  -3  510.50   97.46
  10  -4  -4    1.51   10.56
  10  -4  -5  489.05   92.37
  10  -4  -6    5.02    6.80
  10  -4  -7    2.24    6.28
  10  -4  -7    3.25    7.36
  10  -4  -8   61.90   23.15
  10  -4  -8    5.73   12.05
  10  -4  -9   -0.77    6.64
  10  -4  -9    2.36    5.71
  10  -4 -10  257.89   91.89
  10  -4 -10    6.73   37.78
  10  -4 -11   -0.07   10.43
 -10   5   1    1.63   11.17
  10  -5  -1    6.85    8.25
 -10   5   2  234.61   50.92
  10  -5  -2  254.93   49.06
 -10   5   3    0.64   12.78
  10  -5  -3    5.32    8.64
  10  -5  -4   19.61   11.94
  10  -5  -5   89.19   19.24
  10  -5  -6   16.82   16.11
  10  -5  -6   71.62   12.64
  10  -5  -7    3.08    7.09
  10  -5  -7    0.95    7.91
  10  -5  -8    0.47    6.46
  10  -5  -8   -2.29    5.94
  10  -5  -9    3.41    8.78
  10  -5  -9   -0.47   10.16
  10  -5 -10    9.05    6.24
  10  -5 -10    6.89   10.67
  10  -5 -11   -1.99    7.63
 -10   6   1   11.42    9.72
  10  -6  -1    4.21    5.60
 -10   6   2    6.20   11.10
  10  -6  -2   -2.43    6.71
 -10   6   3    4.52   14.12
  10  -6  -3   14.38    9.77
  10  -6  -4    2.47   10.54
  10  -6  -5    2.16    7.51
  10  -6  -5   47.59    9.86
  10  -6  -6    0.72    6.43
  10  -6  -6    0.47    5.51
  10  -6  -7    0.86    8.71
  10  -6  -7   28.06   12.58
  10  -6  -8  143.78   52.05
  10  -6  -8    6.81   22.84
  10  -6  -9   13.09    6.62
  10  -6  -9    1.18    8.55
  10  -6 -10   57.92   23.77
  10  -6 -10    1.21   11.82
 -10   7   3    8.52   11.34
  10  -7  -3   24.42    8.33
  10  -7  -4  151.63   31.39
  10  -7  -5   -1.02    5.35
  10  -7  -5    8.96    9.35
  10  -7  -6   -0.91    4.83
  10  -7  -6   -1.55   10.52
  10  -7  -7    4.66    8.88
  10  -7  -7   -3.18   10.30
  10  -7  -8   -1.59    9.21
  10  -7  -8   19.11   12.39
  10  -7  -9   -1.25    6.37
  10  -7  -9   -0.59   11.98
  10  -8  -4    2.64    5.53
  10  -8  -5   11.42    8.83
  10  -8  -5    8.36    9.11
  10  -8  -6   22.00   12.56
  10  -8  -6   27.03   13.68
  10  -8  -7   37.78   17.25
  10  -8  -7   -1.54   13.19
  10  -8  -8   27.26   16.73
  10  -9  -4    4.17    7.68
  10  -9  -5   24.80   13.66
  10  -9  -6    2.65    7.95
  10  -9  -7   58.10   28.80
  -9  -5   4   60.46   21.90
   9   5  -4   64.67   18.03
  -9  -5   5   21.04   14.72
   9   5  -5   30.37   11.25
  -9  -5   6   32.49   16.15
   9   5  -6   28.34   12.03
   9   5  -7    6.65    7.32
   9   5  -8    2.22   12.57
   9   5  -9   -5.10    9.19
   9   5 -10   13.73   11.73
  -9  -4   2  126.50   27.20
   9   4  -2   97.42   23.02
  -9  -4   3    6.54   16.46
   9   4  -3    2.92   11.52
  -9  -4   4   28.91   13.27
   9   4  -4   35.17   10.27
  -9  -4   5    7.19   10.49
   9   4  -5    7.22    6.34
   9   4  -6   40.60   11.17
   9   4  -7   28.31   10.33
   9   4  -8   95.58   19.96
   9   4  -9   40.42   11.21
   9   4 -11   12.26   12.97
   9   4 -12    5.09    9.33
  -9  -3   1   -0.64   13.00
   9   3  -1   -1.50    8.02
  -9  -3   2  110.78   26.96
   9   3  -2  125.35   25.70
  -9  -3   3    0.83    7.25
   9   3  -3    1.15    5.09
  -9  -3   4  194.48   39.50
   9   3  -4  183.71   36.86
   9   3  -5  145.62   25.69
   9   3  -6  324.27   50.16
   9   3  -7   37.32   10.24
   9   3  -8  107.96   16.63
   9   3  -8   58.92   38.76
   9   3  -9   62.89   32.75
   9   3  -9   69.65   15.42
   9   3 -10   21.90    8.19
   9   3 -10   12.65   12.71
   9   3 -11   92.25   19.05
   9   3 -12   31.84   13.74
  -9  -2   1    6.41   10.01
   9   2  -1    1.69    5.73
  -9  -2   2  244.79   45.96
   9   2  -2  267.46   41.99
  -9  -2   3   32.60   12.27
   9   2  -3   28.20    9.33
  -9  -2   4  276.00   47.48
   9   2  -4  272.05   43.04
   9   2  -5  374.18   71.10
   9   2  -6   19.46    7.29
   9   2  -6    4.40    7.24
   9   2  -7  135.97   20.75
   9   2  -7   94.39   53.14
   9   2  -8    5.71    8.57
   9   2  -8   13.61    7.44
   9   2  -9    2.98   10.41
   9   2  -9    9.52    7.95
   9   2 -10   59.39   19.12
   9   2 -10   60.90   14.91
   9   2 -11   60.70   30.22
   9   2 -11   53.99   14.88
   9   2 -12  122.26   41.65
   9   2 -12  172.90   27.03
   9   2 -13    4.61    7.22
  -9  -1   1   14.23   10.62
   9   1  -1    0.09    5.87
  -9  -1   2   70.15   18.76
   9   1  -2   55.17   15.10
  -9  -1   3   14.72   10.28
   9   1  -3    8.60    6.24
   9   1  -4   -1.59    6.15
   9   1  -5  339.65   64.94
   9   1  -6   37.35    8.53
   9   1  -6   17.43   12.58
   9   1  -7   30.49   17.69
   9   1  -7   41.46   10.09
   9   1  -8  422.67   61.72
   9   1  -8  402.19  190.93
   9   1  -9  312.74   67.60
   9   1  -9  546.52  213.12
   9   1 -10   80.70   16.62
   9   1 -10   67.79   35.11
   9   1 -11   23.05    9.89
   9   1 -11   21.65   13.54
   9   1 -12    4.15    7.48
   9   1 -12    1.29    8.19
   9   1 -13   15.58    9.89
   9   0  -1   77.47   16.42
  -9   0   1   68.07   21.19
   9   0  -2    2.96    5.10
  -9   0   2    9.29   12.36
  -9   0   3  297.91   59.43
   9   0  -3  295.83   56.82
   9   0  -4   34.93    9.80
   9   0  -5   20.83    8.04
   9   0  -6   26.08    6.08
   9   0  -6    8.74    6.24
   9   0  -6    3.19    6.18
   9   0  -7    2.36    5.06
   9   0  -7    6.61    7.18
   9   0  -8   37.48   18.37
   9   0  -8   33.23   10.43
   9   0  -9   -0.73    6.90
   9   0  -9    0.27    7.82
   9   0 -10   74.36   17.79
   9   0 -10   80.54   38.08
   9   0 -11   33.32   13.09
   9   0 -11   45.58   22.12
   9   0 -12  152.33   77.53
   9   0 -12  196.88   35.50
   9   0 -13    1.25    7.23
   9   0 -13    4.09    9.47
  -9   1   1    6.60    9.98
   9  -1  -1    0.81    9.01
   9  -1  -2   23.17    7.89
  -9   1   2   23.27   14.73
   9  -1  -3   54.91   13.51
   9  -1  -4   91.18   19.48
   9  -1  -5    3.07    5.78
   9  -1  -6  131.56   15.76
   9  -1  -6   83.11   32.76
   9  -1  -6   33.02   32.47
   9  -1  -7  187.84   87.68
   9  -1  -7  187.47   36.73
   9  -1  -8  230.05  107.76
   9  -1  -8  232.46   44.90
   9  -1  -9  174.82   28.54
   9  -1  -9  149.23   73.45
   9  -1 -10  183.53   51.73
   9  -1 -10  166.16   36.51
   9  -1 -11  124.17   25.63
   9  -1 -11  129.73   60.65
   9  -1 -12    3.07    8.83
   9  -1 -12    4.64    8.55
   9  -1 -13   -0.20    8.74
   9  -1 -13   -4.40   10.18
  -9   2   1   35.10   15.85
   9  -2  -1   54.94   14.94
  -9   2   2  384.50   70.96
   9  -2  -2  356.20   69.42
   9  -2  -3    9.79    5.95
   9  -2  -4  137.48   24.73
   9  -2  -5  619.40  116.36
   9  -2  -6   21.57    6.45
   9  -2  -6    7.12    5.31
   9  -2  -6    3.81    4.59
   9  -2  -7   41.93   10.73
   9  -2  -7   37.45   19.09
   9  -2  -8   30.44   10.08
   9  -2  -8   26.82   14.46
   9  -2  -9  172.82   27.69
   9  -2  -9  135.79   68.38
   9  -2 -10  217.72  113.16
   9  -2 -10  304.10   48.31
   9  -2 -11   84.99   19.01
   9  -2 -11   75.75   38.05
   9  -2 -12  325.92   95.00
   9  -2 -12  344.33   54.36
   9  -2 -13   50.27   15.61
   9  -2 -13   38.25   15.49
  -9   3   1   55.94   17.91
   9  -3  -1   69.20   16.64
  -9   3   2   89.50   21.07
   9  -3  -2   84.59   18.60
   9  -3  -3  119.63   21.76
   9  -3  -4    8.93    6.00
   9  -3  -5   65.76   15.25
   9  -3  -6  245.21   36.39
  -9   3   6  205.72  104.80
   9  -3  -6  227.16  104.56
   9  -3  -7   91.21   17.85
   9  -3  -7   83.25   40.18
   9  -3  -8    0.25    5.20
   9  -3  -8   -0.36    6.45
   9  -3  -9   51.39   16.24
   9  -3  -9   60.24   13.91
   9  -3 -10    0.44    3.51
   9  -3 -10    1.75    8.73
   9  -3 -11   68.71   35.15
   9  -3 -11   87.53   19.25
   9  -3 -12    8.33    5.19
   9  -3 -12   12.81    9.97
   9  -3 -13    0.61    9.06
  -9   4   1    9.42   14.17
   9  -4  -1   13.97    9.85
  -9   4   2   78.16   20.00
   9  -4  -2   83.77   17.72
   9  -4  -3  228.94   44.52
   9  -4  -4   40.50   10.07
  -9   4   5  589.62  318.68
   9  -4  -5  809.57  128.91
   9  -4  -6    6.50    4.25
   9  -4  -6    0.83    4.36
   9  -4  -6    9.97    8.02
   9  -4  -7  381.62   64.49
   9  -4  -7  438.13  197.10
   9  -4  -8  365.97  106.20
   9  -4  -8  387.55   57.28
   9  -4  -9  215.65   38.35
   9  -4  -9  230.68  106.05
   9  -4 -10  143.01   41.78
   9  -4 -10  148.12   30.82
   9  -4 -11   -0.91   31.84
   9  -4 -11  223.58   83.74
   9  -4 -12    2.84    9.02
   9  -4 -12   -2.30    7.65
  -9   5   1  300.97   60.93
   9  -5  -1  320.59   59.61
  -9   5   2    4.38    9.28
   9  -5  -2    0.53    6.04
  -9   5   3   28.61   12.30
   9  -5  -3   60.88   13.09
  -9   5   4  765.85  404.63
   9  -5  -4 1018.16  163.22
  -9   5   5  122.27   62.33
   9  -5  -5  121.36   62.02
   9  -5  -5  177.68   27.25
   9  -5  -6  124.31   67.00
   9  -5  -6  197.76   29.72
   9  -5  -7  224.41  106.97
   9  -5  -7  243.68   45.15
   9  -5  -8  486.74  222.29
   9  -5  -8  452.64   90.77
   9  -5  -9   76.74   35.81
   9  -5  -9   66.21   18.76
   9  -5 -10   19.74    6.71
   9  -5 -10    1.52   10.31
   9  -5 -11   -2.06    9.35
   9  -5 -11    5.48    7.96
   9  -5 -12   -4.67    9.32
   9  -5 -12   -0.91    8.15
  -9   6   1    3.86    8.06
  -9   6   1    8.78    6.83
  -9   6   2   50.37   12.47
  -9   6   2   44.57   13.89
   9  -6  -2   44.65   10.46
  -9   6   3   15.66   10.62
   9  -6  -3   30.92    9.29
  -9   6   4  403.45  232.52
   9  -6  -4  528.86  232.47
   9  -6  -4  590.18   94.50
   9  -6  -5  235.47  110.26
   9  -6  -5  239.83   45.99
   9  -6  -6    7.38    7.52
   9  -6  -6   14.48    9.06
   9  -6  -7  114.73   33.71
   9  -6  -7  121.72   23.13
   9  -6  -8    5.00    7.51
   9  -6  -8    3.57   10.14
   9  -6  -9   35.87   15.48
   9  -6  -9   -1.14   13.07
   9  -6 -10  163.38   47.42
   9  -6 -11   14.74   10.21
   9  -6 -11   -0.29   13.62
  -9   7   3    6.05    5.50
  -9   7   3    0.68    7.51
   9  -7  -3    6.05    4.65
   9  -7  -3    8.47    6.03
   9  -7  -4  145.85   68.04
   9  -7  -4  144.68   29.30
   9  -7  -5  197.64   91.14
   9  -7  -5  188.12   38.74
   9  -7  -6  401.13  184.52
   9  -7  -6  383.02   75.82
   9  -7  -7  386.48   57.35
   9  -7  -7  347.51  166.62
   9  -7  -8    5.27    6.06
   9  -7  -8    0.60   11.82
   9  -7  -9   -3.46   10.26
   9  -7  -9   18.93   10.85
   9  -7 -10  288.25   66.47
   9  -7 -10    0.34   39.11
   9  -7 -11   -0.99    9.27
  -9   8   1   33.56   16.35
  -9   8   2   21.50    7.80
   9  -8  -2    9.29    7.35
   9  -8  -3    1.98    4.35
   9  -8  -4  201.75   88.52
   9  -8  -4  157.49   36.65
   9  -8  -5  147.51   64.51
   9  -8  -5  105.02   28.55
   9  -8  -6  215.70   57.57
   9  -8  -6  151.15   39.92
   9  -8  -7   24.36   12.48
   9  -8  -7   -1.87   14.14
   9  -8  -8    3.86   26.51
   9  -8  -8  176.79   64.98
   9  -8  -9  469.69  134.50
   9  -8 -10   21.73   14.49
  -9   9   1   -3.36   12.69
   9  -9  -1    0.01    6.53
  -9   9   2  186.20   67.23
   9  -9  -2  118.29   66.60
   9  -9  -3    0.62    5.07
   9  -9  -4   40.87   20.28
   9  -9  -5   49.40   22.78
   9  -9  -5   30.87   14.34
   9  -9  -6   50.20   23.42
   9  -9  -6   30.45   16.50
   9  -9  -7   18.40   11.00
   9  -9  -7   -3.30   14.23
   9  -9  -8  225.16   83.62
   9  -9  -8   -2.69   36.54
  -9  10   1    2.50   10.86
   9 -10  -1    1.91    6.00
  -9  10   2   75.90   49.41
   9 -10  -2  123.35   49.27
   9 -10  -3   16.72   10.60
   9 -10  -4   40.26   20.30
   9 -10  -5    5.47    8.11
   9 -10  -6  158.81   46.14
   9 -10  -7   92.30   44.64
   9 -10  -8    2.22    5.66
  -9  11   1   -1.27   17.68
   9 -11  -1   93.93   29.32
  -9  11   2    3.36    6.17
   9 -11  -2    1.78    7.06
   9 -11  -3  424.22  197.50
   9 -11  -4    9.16    8.16
   9 -11  -5   23.38   13.71
   9 -11  -6   35.25   19.26
  -9  12   2   -0.23    5.83
   9 -12  -2    2.86    7.03
   9 -12  -3   68.69   20.55
  -8  -7   5   64.10   20.31
   8   7  -5   65.35   16.41
  -8  -7   6   -0.97   16.26
   8   7  -6    4.25   11.99
  -8  -7   7   87.24   24.79
   8   7  -7   94.68   22.01
   8   7  -8  151.24   31.17
   8   7  -9    5.49    9.36
  -8  -6   3   41.60   17.91
   8   6  -3   25.81   11.81
  -8  -6   4  236.86   38.40
   8   6  -4  140.89   34.87
  -8  -6   5  247.61   52.13
   8   6  -5  261.75   49.86
  -8  -6   6   23.70   13.35
   8   6  -6   26.49    9.27
   8   6  -7   95.59   20.52
   8   6  -8   34.80   11.53
   8   6  -9  245.29   41.17
   8   6 -10  178.95   36.34
   8   6 -11   17.11   11.64
  -8  -5   1  111.31   20.94
   8   5  -1   55.15   16.14
  -8  -5   2   18.18   11.40
   8   5  -2   28.07    8.97
   8   5  -3   42.08   11.68
  -8  -5   3   44.43   14.68
  -8  -5   4   17.56   12.53
   8   5  -4   20.98    8.30
  -8  -5   5  410.74   97.20
   8   5  -5  550.37   96.08
   8   5  -6   -1.39    6.75
   8   5  -6    3.96    6.64
   8   5  -7    1.83    5.99
   8   5  -7    4.08    8.08
   8   5  -8  422.30   56.33
   8   5  -8  335.85  170.85
   8   5  -9  123.38   25.70
   8   5  -9  165.98   71.06
   8   5 -10    6.86   11.37
   8   5 -10    4.68    7.58
   8   5 -11  117.50   55.79
   8   5 -11  113.23   24.55
   8   5 -12    3.26    8.72
  -8  -4   1   -4.48    9.86
   8   4  -1    3.94    6.54
  -8  -4   2   13.93    9.98
   8   4  -2   15.41    7.50
  -8  -4   3   41.14   14.25
   8   4  -3   46.66   11.53
  -8  -4   4   61.73   16.37
   8   4  -4   31.65   22.95
   8   4  -4   59.42   12.03
   8   4  -5    2.09    9.88
   8   4  -5   -2.92    6.19
   8   4  -6    5.06    5.94
   8   4  -6    3.29   12.21
   8   4  -7  373.76  181.80
   8   4  -7  419.53   74.21
   8   4  -8   59.19   13.15
   8   4  -8   58.39   29.51
   8   4  -9    4.20    5.63
   8   4  -9    1.00    9.44
   8   4 -10    7.69   10.57
   8   4 -10    5.80    7.63
   8   4 -11    0.88    9.82
   8   4 -11    0.60    7.87
   8   4 -12   18.12    8.53
   8   4 -12   15.89   12.72
   8   4 -13   71.22   18.45
  -8  -3   1    5.28    9.69
   8   3  -1    6.04    6.89
  -8  -3   2   80.44   19.62
   8   3  -2   81.61   17.66
  -8  -3   3   26.02   13.10
   8   3  -3   22.44    8.33
   8   3  -4   41.66   10.70
   8   3  -5  151.06   21.51
   8   3  -5   94.27   53.46
   8   3  -6  243.25  114.54
   8   3  -6  249.80   47.35
   8   3  -7  262.66  120.84
   8   3  -7  252.55   49.58
   8   3  -8    8.06    6.35
   8   3  -8    9.54    8.11
   8   3  -9  334.09   46.09
   8   3  -9  272.23  137.60
   8   3 -10  222.45  128.89
   8   3 -10  368.21   53.66
   8   3 -11   10.91   10.10
   8   3 -11   12.59    8.91
   8   3 -12   43.30   14.00
   8   3 -12   35.66   12.69
   8   3 -13    0.92    6.20
   8   3 -13   -3.30   10.94
   8   3 -14   -1.91    7.08
  -8  -2   1  122.52   25.37
   8   2  -1  117.40   22.00
  -8  -2   2  180.60   35.92
   8   2  -2  174.44   34.52
   8   2  -3  791.75  116.83
  -8  -2   3  886.70  155.15
   8   2  -4   -0.33    3.81
   8   2  -4    0.72    3.26
   8   2  -4   -1.06    2.47
   8   2  -5    4.42    5.42
   8   2  -5    4.49    6.39
   8   2  -5    4.18    3.69
   8   2  -6   90.07   20.90
   8   2  -6  139.28   56.35
   8   2  -7  342.18   60.97
   8   2  -7  445.99  190.40
   8   2  -8  623.47   87.27
   8   2  -8  588.67  279.64
   8   2  -9   32.16   11.20
   8   2  -9   46.61   21.56
   8   2 -10    2.92    8.78
   8   2 -10    3.49    8.18
   8   2 -11    8.42    9.98
   8   2 -11    6.65    9.42
   8   2 -12  146.42   42.38
   8   2 -12  140.64   30.50
   8   2 -13   55.86   28.52
   8   2 -13   53.59   17.92
   8   2 -14    5.95   10.52
  -8  -1   1  495.02   93.09
   8   1  -1  483.76   91.98
  -8  -1   2  841.09  121.30
   8   1  -2  819.68  154.66
   8   1  -3   57.67   12.39
   8   1  -4  232.80   37.40
   8   1  -5  306.40  122.15
   8   1  -5  230.86  122.04
   8   1  -5  250.11   49.96
   8   1  -6  123.56   67.60
   8   1  -6  119.42   67.50
   8   1  -6  252.06   29.42
   8   1  -7   79.87   14.90
   8   1  -7   65.86   33.71
   8   1  -8  852.08  388.96
   8   1  -8  806.94  156.84
   8   1  -9  192.57   34.62
   8   1  -9  212.79   96.69
   8   1 -10   84.88   16.54
   8   1 -10   61.57   33.19
   8   1 -11  296.04   47.43
   8   1 -11  289.39  136.14
   8   1 -12    7.27    8.73
   8   1 -12    9.14    9.58
   8   1 -13    2.05    4.60
   8   1 -13    0.24    8.47
   8   1 -14  148.68   26.61
   8   1 -14  118.21   60.45
  -8   0   1  135.74   34.44
   8   0  -1  189.35   33.63
  -8   0   2  725.97   97.34
   8   0  -2  616.91   93.43
   8   0  -3  368.13   69.58
   8   0  -4  622.47   89.42
   8   0  -5   44.47    9.69
   8   0  -5   39.45   17.60
   8   0  -5   31.51   17.42
   8   0  -6  897.08  107.02
   8   0  -6  788.42  348.56
   8   0  -6  676.83  348.41
  -8   0   7  156.42  143.84
   8   0  -7  517.26  144.25
   8   0  -7  230.67  143.79
   8   0  -7  463.25   59.51
   8   0  -8  526.28  247.98
   8   0  -8  549.51  100.73
   8   0  -9  403.68  194.71
   8   0  -9  453.79   79.84
   8   0 -10    8.71    4.47
   8   0 -10    6.38    7.70
   8   0 -11    8.90    8.04
   8   0 -11   12.75   10.85
   8   0 -12    1.39    7.41
   8   0 -12    5.29   11.89
   8   0 -13   15.90   12.20
   8   0 -13   25.85   14.45
   8   0 -14    1.82    8.61
   8   0 -14    7.75   11.76
  -8   1   1   37.74   11.95
   8  -1  -1   24.40    9.06
   8  -1  -2  122.79   24.31
   8  -1  -3  119.57   21.57
  -8   1   4  129.78   29.86
   8  -1  -4  196.25   28.19
   8  -1  -5  119.05   18.11
   8  -1  -5  106.01   44.18
   8  -1  -5   77.81   44.09
   8  -1  -6   40.21    8.79
  -8   1   6   22.31   14.58
   8  -1  -6   37.82   14.41
   8  -1  -6   23.69   14.22
  -8   1   7  343.50  197.65
   8  -1  -7  485.77  197.62
   8  -1  -7  406.51   80.34
   8  -1  -8    5.24    5.59
   8  -1  -8    2.85    8.93
   8  -1  -9    0.31    3.44
   8  -1  -9   -2.67    8.85
   8  -1 -10    4.06    6.93
   8  -1 -10    3.37    9.93
   8  -1 -11   57.55   15.87
   8  -1 -11   54.29   27.03
   8  -1 -12    5.87    5.09
   8  -1 -12    1.50   13.73
   8  -1 -13   40.70   13.38
   8  -1 -13   45.96   18.81
   8  -1 -14   56.53   17.43
   8  -1 -14   53.69   18.28
  -8   2   1  240.29   42.03
  -8   2   1  163.06   41.34
   8  -2  -1  224.14   40.66
   8  -2  -2  378.36   53.81
  -8   2   2  334.13   68.99
   8  -2  -3  113.59   18.73
  -8   2   3   82.62   20.95
  -8   2   4   24.46    9.41
   8  -2  -4   32.43    8.41
  -8   2   5  220.15  152.92
  -8   2   5  401.67   63.46
   8  -2  -5  394.62  152.89
   8  -2  -5  303.09  152.82
   8  -2  -5  353.77   62.31
  -8   2   6  205.59  105.61
   8  -2  -6  331.61  105.60
   8  -2  -6  132.62  105.37
   8  -2  -6  258.91   43.72
   8  -2  -7 1438.77  365.55
  -8   2   7  933.91  595.81
   8  -2  -7 1077.65  595.73
   8  -2  -7 2208.25  240.48
   8  -2  -8 1004.80  280.02
   8  -2  -8  928.96  183.85
   8  -2  -9  327.93   51.77
   8  -2  -9  328.61  152.93
   8  -2 -10  508.03   77.47
   8  -2 -10  508.99  236.61
   8  -2 -11   61.44   17.82
   8  -2 -11   50.44   16.91
   8  -2 -12   11.71   10.73
   8  -2 -12   24.36   14.50
   8  -2 -13    4.97   10.85
   8  -2 -13    4.51    6.99
   8  -2 -14  294.77  147.43
   8  -2 -14  389.67   66.93
  -8   3   1   68.84   16.95
  -8   3   1   62.46   15.85
   8  -3  -1   74.49   14.95
  -8   3   2  163.10   33.18
   8  -3  -2  218.29   38.06
  -8   3   3  260.58   53.02
   8  -3  -3  283.17   52.18
  -8   3   4    8.76    5.84
  -8   3   4    3.02    4.50
   8  -3  -4    7.20    4.00
   8  -3  -4   13.62    6.52
  -8   3   5    1.70    6.92
   8  -3  -5    5.99    3.63
   8  -3  -5    3.16    3.47
   8  -3  -5    6.04    4.93
  -8   3   6  188.58   44.51
  -8   3   6  234.80  128.02
   8  -3  -6  311.08  128.00
   8  -3  -6  310.68   52.74
  -8   3   7    2.68    3.00
   8  -3  -7    2.99    2.61
   8  -3  -7    2.44    5.48
   8  -3  -8    3.10    5.41
   8  -3  -8    1.90    4.90
   8  -3  -9   17.12   10.89
   8  -3  -9   26.43   12.02
   8  -3 -10   21.36    7.40
   8  -3 -10   14.17   10.50
   8  -3 -11  171.08   32.03
   8  -3 -11  168.59   79.43
   8  -3 -12   23.63   12.66
   8  -3 -12   23.86   13.72
   8  -3 -13    1.72    4.18
   8  -3 -13    8.30   15.06
  -8   4   1    1.43    7.74
  -8   4   1   -2.66    4.83
   8  -4  -1    0.16    4.97
  -8   4   2  987.70  178.14
   8  -4  -2  931.15  177.66
  -8   4   3  231.01   40.57
   8  -4  -3  256.03   47.01
  -8   4   4  147.57   71.42
  -8   4   4  117.29   30.31
   8  -4  -4  163.74   71.28
   8  -4  -4  155.08   29.91
  -8   4   5    6.90    4.38
  -8   4   5   -0.47    6.42
   8  -4  -5    5.76    4.33
   8  -4  -5    7.49    6.30
  -8   4   6   10.73    4.74
  -8   4   6   10.73    8.58
   8  -4  -6   14.31    4.51
   8  -4  -6   15.18    6.86
   8  -4  -7   17.89    7.77
   8  -4  -7   11.67    8.13
   8  -4  -8  267.57  117.50
   8  -4  -8  196.52   48.64
   8  -4  -9  179.68   92.91
   8  -4  -9  262.03   40.51
   8  -4 -10    9.09    6.77
   8  -4 -10    4.99   11.99
   8  -4 -11  156.33   45.68
   8  -4 -11  164.06   30.67
   8  -4 -12   11.13   10.05
   8  -4 -12    6.66    7.71
   8  -4 -13    8.30   13.83
   8  -4 -13    8.59    8.74
  -8   5   1    3.25    6.66
  -8   5   1    2.64    4.97
   8  -5  -1    2.76    6.09
  -8   5   2    8.84    5.80
   8  -5  -2   10.03    5.81
  -8   5   3   68.45   39.01
  -8   5   3   84.68   17.54
   8  -5  -3   82.57   38.92
   8  -5  -3  111.49   17.35
  -8   5   4   40.37   27.91
  -8   5   4   43.80   14.43
   8  -5  -4   74.47   27.95
   8  -5  -4   65.00   13.34
  -8   5   5    0.38    4.24
  -8   5   5    7.75    9.39
   8  -5  -5    0.51    2.56
   8  -5  -5   -3.52    6.50
  -8   5   6  391.31  233.08
  -8   5   6  358.41   95.42
   8  -5  -6  597.05  233.14
   8  -5  -6  595.18   94.93
   8  -5  -7  953.40  470.66
   8  -5  -7 1228.38  190.46
   8  -5  -8    0.96    4.43
   8  -5  -8    4.05   11.80
   8  -5  -9  155.54   44.01
   8  -5  -9  141.12   28.63
   8  -5 -10    1.50    3.66
   8  -5 -10    0.66    7.73
   8  -5 -11   17.10    6.63
   8  -5 -11   16.58   11.25
   8  -5 -12   31.32   14.04
   8  -5 -12   -5.15   14.64
   8  -5 -13  244.39   95.41
   8  -5 -13   14.87   43.35
  -8   6   1    8.47    5.73
   8  -6  -1   10.98    3.88
  -8   6   2  305.69  158.36
  -8   6   2  369.71  158.35
  -8   6   2  396.89   64.83
   8  -6  -2  312.58  158.24
   8  -6  -2  389.48   64.10
  -8   6   3   63.20   41.54
  -8   6   3   78.18   19.68
   8  -6  -3  106.15   41.55
   8  -6  -3  100.21   18.04
  -8   6   4  132.35   77.30
  -8   6   4  120.85   32.57
   8  -6  -4  198.53   77.33
   8  -6  -4  171.25   32.29
  -8   6   5   14.54    9.94
  -8   6   5    9.74    8.90
   8  -6  -5   24.21   10.05
   8  -6  -5   21.20    7.78
   8  -6  -6  535.19   74.48
   8  -6  -6  482.89  229.20
   8  -6  -7  311.52  145.56
   8  -6  -7  316.35   60.79
   8  -6  -8   10.52    4.88
   8  -6  -8    8.67    8.27
   8  -6  -9  211.49   98.24
   8  -6  -9  205.02   42.68
   8  -6 -10   -0.73   35.13
   8  -6 -10  256.43   95.38
   8  -6 -11   17.40    9.91
   8  -6 -11   -3.54   13.02
   8  -6 -12    7.88    6.67
   8  -6 -12    0.83   14.36
  -8   7   1   43.02   18.11
  -8   7   1   31.05   17.42
   8  -7  -1   36.92   17.49
  -8   7   2 1426.93  652.14
   8  -7  -2 1389.92  652.05
  -8   7   3  216.42  148.92
  -8   7   3  225.43   60.72
   8  -7  -3  459.85  149.06
   8  -7  -3  293.29   60.29
   8  -7  -3  244.59   60.35
  -8   7   4   53.17   30.31
  -8   7   4   51.42   15.78
   8  -7  -4   71.96   30.30
   8  -7  -4   81.12   14.45
   8  -7  -4   58.80   14.27
  -8   7   5  172.04   72.26
   8  -7  -5  437.13  176.46
   8  -7  -5  335.86   72.07
   8  -7  -6   91.08   44.77
   8  -7  -6  107.60   22.33
   8  -7  -7  461.63  214.29
   8  -7  -7  457.35   88.07
   8  -7  -8   23.12    7.66
   8  -7  -8   11.16   10.61
   8  -7  -9   -3.38   20.55
   8  -7  -9  123.42   46.30
   8  -7 -10   -0.38   17.27
   8  -7 -10   80.06   30.78
   8  -7 -11  112.77   42.37
   8  -7 -11   -1.66   23.03
  -8   8   1   -0.66    3.67
  -8   8   1    2.26    3.83
   8  -8  -1    2.73    2.52
  -8   8   2    7.14    5.32
   8  -8  -2    6.06    4.99
   8  -8  -3  570.35  131.63
  -8   8   3  213.36   86.47
   8  -8  -3  299.53   86.16
  -8   8   4   20.96   14.28
   8  -8  -4   57.69   22.27
   8  -8  -4   51.93   11.46
   8  -8  -4   26.42   10.88
   8  -8  -5    2.88    5.84
   8  -8  -5    2.95   10.28
   8  -8  -6  426.41  116.70
   8  -8  -6  349.27   63.55
   8  -8  -7  206.16  108.30
   8  -8  -7  322.11   47.88
   8  -8  -8   38.59   10.62
   8  -8  -8    3.83   14.40
   8  -8  -9   -2.25   11.63
   8  -8  -9   17.70   10.44
   8  -8 -10   63.45   25.04
   8  -8 -10   -3.25   18.73
   8  -8 -11   16.78   11.93
  -8   9   1   82.37   52.08
   8  -9  -1  127.64   51.88
   8  -9  -2  191.09   89.15
   8  -9  -3   24.40   12.65
   8  -9  -4   25.48   11.91
   8  -9  -4   14.05    7.96
   8  -9  -5  471.78  219.46
   8  -9  -6  401.56  107.96
   8  -9  -6  275.82   72.99
   8  -9  -7   31.68    9.26
   8  -9  -7    1.05   13.25
   8  -9  -8   87.28   20.51
   8  -9  -8    0.61   18.00
   8  -9  -9   36.14   16.51
   8  -9  -9   -0.39   17.50
   8  -9 -10    7.08    9.38
  -8  10   1  378.77  166.94
   8 -10  -1  343.69  166.75
   8 -10  -2    7.93    6.46
   8 -10  -3   74.43   35.42
   8 -10  -4   21.80   11.08
   8 -10  -4    7.68    8.14
   8 -10  -5   59.03   16.10
   8 -10  -5   25.58   15.73
   8 -10  -6   83.73   21.10
   8 -10  -6    3.65   21.13
   8 -10  -7    0.24    8.02
   8 -10  -7    3.21   14.65
   8 -10  -8   25.11   15.03
   8 -10  -9   34.46   12.07
  -8  11   1   -2.58    5.93
   8 -11  -1   12.21    7.04
   8 -11  -2  243.60  113.68
   8 -11  -3  107.51   50.70
   8 -11  -4   12.93    9.10
   8 -11  -5   32.13   17.31
   8 -11  -6  121.27   35.48
   8 -11  -7  159.51   75.30
  -8  12   1    1.76   11.78
   8 -12  -1   66.94   12.75
   8 -12  -2   55.37   16.60
   8 -12  -3    3.62    4.35
   8 -12  -4  139.13   65.48
   8 -12  -5  210.44   60.69
  -8  13   1   -0.11    7.00
   8 -13  -1    8.10    7.65
   8 -13  -2  104.47   30.53
   8 -13  -3    3.97    7.76
  -7  -8   4    4.19   11.74
   7   8  -4    4.32   11.64
   7   8  -5    5.12    8.30
  -7  -8   5   10.36   15.73
  -7  -8   6   10.26   16.36
   7   8  -6    9.44   11.83
  -7  -8   7  124.03   29.64
   7   8  -7  131.76   28.05
   7   8  -8  124.89   26.49
   7   8  -9  126.80   25.05
   7   8 -10  160.43   34.93
  -7  -7   1   29.17   15.75
   7   7  -1   44.10   11.69
  -7  -7   2   23.47   12.70
   7   7  -2   19.26    7.89
  -7  -7   3   12.99   11.96
   7   7  -3    7.06    8.68
  -7  -7   4    6.19    8.58
   7   7  -4    8.83    6.22
  -7  -7   5   -1.71    8.78
   7   7  -5    0.93   11.34
   7   7  -5    1.14    6.99
   7   7  -6  309.15   53.97
  -7  -7   6  322.01   69.08
   7   7  -6  387.82  164.74
   7   7  -7    1.76    9.28
   7   7  -7   -1.41    6.86
   7   7  -8    7.73   10.58
   7   7  -8   11.41    8.78
   7   7  -9   59.07   34.80
   7   7  -9   96.05   17.33
   7   7 -10   34.20   10.08
   7   7 -10   33.63   19.50
   7   7 -11   20.26    9.99
   7   7 -11   19.94    9.82
   7   7 -12   -3.91   12.72
  -7  -6   1    1.01   10.19
   7   6  -1    1.93    6.53
  -7  -6   2    6.62    9.04
   7   6  -2   15.46    6.94
  -7  -6   3    1.88    7.16
   7   6  -3    1.09    4.97
   7   6  -3    1.02   10.09
  -7  -6   4    1.06    8.88
   7   6  -4    6.29    5.34
   7   6  -4    4.61    8.46
   7   6  -5    1.12    4.14
  -7  -6   5   -6.99   12.43
   7   6  -5   -4.69    7.46
   7   6  -6   -0.40    4.66
   7   6  -6    3.64    8.84
   7   6  -7   99.56   43.66
   7   6  -7   70.99   19.69
   7   6  -8  315.15   89.84
   7   6  -8  308.74   48.48
   7   6  -9   28.67    9.09
   7   6  -9   31.36   17.55
   7   6 -10    3.30   11.29
   7   6 -10    3.47    7.78
   7   6 -11    7.02    7.05
   7   6 -11   11.28   12.25
   7   6 -12   51.43   17.20
   7   6 -12   56.88   15.10
   7   6 -13   61.99   16.50
  -7  -5   1   77.39   18.43
   7   5  -1   71.69   15.46
  -7  -5   2   78.06   17.54
   7   5  -2   38.44   31.81
   7   5  -2  100.00   15.55
  -7  -5   3  236.78   36.40
   7   5  -3  233.22   32.73
   7   5  -3  163.51   92.73
  -7  -5   4   53.62   15.55
   7   5  -4   35.71   21.62
   7   5  -4   50.00   11.30
   7   5  -5  452.69   57.83
   7   5  -5  339.93  179.18
   7   5  -6  553.71   67.11
   7   5  -6  395.85  207.40
   7   5  -7    2.91    6.23
   7   5  -7    6.39    6.29
   7   5  -8    1.64    4.62
   7   5  -8    4.96    8.60
   7   5  -9   94.44   21.61
   7   5  -9  127.00   55.49
   7   5 -10   52.40   28.69
   7   5 -10   63.20   13.92
   7   5 -11   10.74   11.10
   7   5 -11   10.66    8.18
   7   5 -12   -1.42    5.70
   7   5 -12    2.59    5.90
   7   5 -13    6.12    9.75
   7   5 -13    5.23   10.25
   7   5 -14   14.61   10.83
  -7  -4   1  163.86   25.45
   7   4  -1  154.07   21.98
   7   4  -1   79.47   54.84
  -7  -4   2    5.65    7.46
   7   4  -2    6.37    5.36
   7   4  -2    9.08    6.48
  -7  -4   3   49.82   14.93
   7   4  -3   54.21   11.64
   7   4  -3   41.19   23.06
   7   4  -4   27.63   15.57
   7   4  -4   31.34    8.51
  -7  -4   5   66.30   33.91
   7   4  -5  141.86   54.36
   7   4  -5  146.31   23.97
   7   4  -6   26.91    8.00
   7   4  -6   22.30   12.53
   7   4  -7    2.24    4.29
   7   4  -7    2.12    5.82
   7   4  -8   67.05   30.28
   7   4  -8   49.87   14.12
   7   4  -9   24.55    8.82
   7   4  -9   15.56    8.16
   7   4 -10   35.95   10.88
   7   4 -10   37.62   19.66
   7   4 -11  133.55   39.43
   7   4 -11  139.32   25.35
   7   4 -12    6.53    6.24
   7   4 -12    8.28    7.53
   7   4 -13   36.55   10.95
   7   4 -13   12.07   12.93
   7   4 -14    7.32    7.09
   7   4 -14    5.05   10.61
  -7  -3   1  298.25   34.62
   7   3  -1  270.43   30.81
   7   3  -1   95.88   84.45
  -7  -3   2  226.38   36.27
  -7  -3   2  149.26   49.88
   7   3  -2  204.43   81.81
   7   3  -2  136.92   81.66
   7   3  -2  216.00   34.35
  -7  -3   3  484.20   99.41
   7   3  -3  314.83  165.61
   7   3  -3  281.21  165.55
   7   3  -3  376.41   67.48
   7   3  -4  498.25   61.17
  -7  -3   4  402.99  113.63
   7   3  -4  430.98  190.23
   7   3  -4  359.00  190.17
   7   3  -5  147.58   22.04
  -7  -3   5  120.09   35.78
   7   3  -5  111.79   57.54
   7   3  -5  124.09   57.47
  -7  -3   6  576.38  241.93
   7   3  -6  415.34  148.49
   7   3  -6  583.17   75.76
   7   3  -6  572.02  242.15
   7   3  -7  530.72   82.39
   7   3  -7  587.54  264.17
   7   3  -8 1560.57  680.55
   7   3  -8 1284.60  273.24
   7   3  -9  339.20   65.06
   7   3  -9  479.49  203.26
   7   3 -10  402.93  173.19
   7   3 -10  292.55   70.52
   7   3 -11  173.21   48.01
   7   3 -11  147.80   29.84
   7   3 -12  676.83  201.84
   7   3 -12  778.20  133.81
   7   3 -13  176.41   33.06
   7   3 -13  180.17   84.37
   7   3 -14   32.76   13.41
   7   3 -14   44.70   22.48
  -7  -2   1   30.12   11.72
   7   2  -1   43.41   10.00
  -7  -2   2   -0.60    9.79
   7   2  -2    1.40    5.37
  -7  -2   3  877.74  282.47
   7   2  -3 1141.02  478.55
   7   2  -3 1086.39  478.48
   7   2  -3 1037.52  192.45
  -7  -2   4   16.25    6.97
   7   2  -4   21.05    9.20
   7   2  -4   11.18    8.12
   7   2  -4   20.41    6.51
  -7  -2   5  718.31  347.99
   7   2  -5  766.30  106.40
   7   2  -5  783.35  348.48
   7   2  -5  747.15  348.36
   7   2  -6 1961.91  467.70
   7   2  -6 1784.71  227.42
  -7  -2   6 1477.89  449.13
   7   2  -6 1488.68  762.22
   7   2  -7  264.23  103.87
  -7  -2   7  246.92  101.38
   7   2  -7  531.70  169.59
   7   2  -7  523.98   69.40
   7   2  -8 1913.78  555.19
   7   2  -8 2035.51  269.68
   7   2  -9   80.87   18.32
   7   2  -9   90.90   41.76
   7   2 -10  459.25  232.63
   7   2 -10  597.13   95.16
   7   2 -11  508.63  264.87
   7   2 -11  706.97  108.13
   7   2 -12  430.31  204.89
   7   2 -12  462.28   84.24
   7   2 -13  533.73   67.28
   7   2 -13  384.76  199.99
   7   2 -14  146.18   67.00
   7   2 -14  127.95   31.37
   7   2 -15   21.15   11.65
  -7  -1   1  203.88   38.50
   7   1  -1  190.97   37.54
   7   1  -2   31.41    8.43
  -7  -1   3  160.94   40.13
   7   1  -3  203.84   96.69
   7   1  -3  209.35   96.67
   7   1  -3  251.07   40.16
   7   1  -4  231.12   39.84
  -7  -1   4  234.59   50.23
   7   1  -4  283.42  121.60
  -7  -1   5 1655.09  709.81
   7   1  -5 1358.37  211.96
  -7  -1   5 1341.01  285.44
   7   1  -5 1615.26  710.73
   7   1  -5 1483.17  710.65
  -7  -1   6   49.37   14.52
  -7  -1   6   41.41   19.36
   7   1  -6   92.99   30.29
   7   1  -6   59.53   29.91
   7   1  -6   76.07   13.75
  -7  -1   7    3.32    3.48
   7   1  -7    9.09    4.95
  -7  -1   7    6.94    5.20
   7   1  -7    6.69    6.20
   7   1  -7    5.94    4.32
  -7  -1   8   10.21    5.42
   7   1  -8   16.71    9.61
   7   1  -8   12.20    8.04
   7   1  -8   33.90    8.54
   7   1  -9  160.96   73.60
   7   1  -9  147.97   31.57
   7   1 -10  736.28  208.82
   7   1 -10  722.55  105.67
   7   1 -11  397.43  158.96
   7   1 -11  195.61   65.17
   7   1 -12   36.13   12.00
   7   1 -12   43.33   13.88
   7   1 -13    2.88    4.23
   7   1 -13    0.07    9.66
   7   1 -14   36.60   11.90
   7   1 -14   34.80   16.07
   7   1 -15   35.01   15.45
  -7   0   1 1009.35  149.88
   7   0  -1 1080.40  146.47
  -7   0   1 1019.97  195.77
  -7   0   2 1068.36  188.45
   7   0  -2  970.20  187.97
  -7   0   3  421.91   63.79
   7   0  -3  422.08   79.38
   7   0  -4    2.65    3.30
  -7   0   4    2.66    4.79
   7   0  -4    0.85    2.51
   7   0  -4    0.09    1.72
  -7   0   5  332.71   60.05
   7   0  -5  365.43   58.51
   7   0  -5  505.54  184.33
   7   0  -5  339.38  184.20
  -7   0   6   59.63   14.93
  -7   0   6   67.90   31.14
  -7   0   6   74.96   31.15
   7   0  -6   70.20   31.04
   7   0  -6   54.29   30.79
   7   0  -6   77.14   14.23
  -7   0   7 1919.45  526.64
  -7   0   7 1597.52  857.14
  -7   0   7 1260.42  344.43
   7   0  -7 1757.44  858.36
   7   0  -7 2041.17  858.35
   7   0  -7 2546.22  344.96
   7   0  -8  434.96  204.58
   7   0  -8  590.50  102.85
  -7   0   8  553.55  333.68
   7   0  -8 1238.88  333.90
   7   0  -9    1.75    2.84
   7   0  -9   -0.77    6.12
   7   0 -10  463.20   71.12
   7   0 -10  470.57  217.97
   7   0 -11  215.45   64.17
   7   0 -11  246.74   39.01
   7   0 -12  969.70  274.46
   7   0 -12  941.30  181.18
   7   0 -13   18.79   11.44
   7   0 -13   21.25   14.90
   7   0 -14  447.56   60.77
   7   0 -14  337.05  168.49
   7   0 -15   68.86   29.55
  -7   1   1  242.18   40.73
   7  -1  -1  249.28   37.90
  -7   1   1  238.22   46.86
  -7   1   2  850.41  116.48
   7  -1  -2  788.90  152.26
  -7   1   3   71.40   18.55
   7  -1  -3  110.08   17.25
  -7   1   4 1858.61  236.34
   7  -1  -4 1303.91  789.09
   7  -1  -4 1840.42  789.09
   7  -1  -4 2068.61  316.73
  -7   1   5  173.77   79.63
  -7   1   5  157.17   33.22
   7  -1  -5  209.34   79.56
   7  -1  -5  144.20   79.44
   7  -1  -5  163.15   32.92
  -7   1   6  111.35   20.60
  -7   1   6   21.37   49.00
  -7   1   6  138.48   49.27
   7  -1  -6  119.73   49.17
   7  -1  -6  128.86   49.07
   7  -1  -6  141.41   21.45
  -7   1   7   85.01   63.56
   7  -1  -7  158.95   23.83
  -7   1   7  140.73   63.70
  -7   1   7   96.62   27.18
   7  -1  -7  197.11   63.76
   7  -1  -7  126.02   63.54
  -7   1   8   19.96   13.01
   7  -1  -8   33.18   12.93
   7  -1  -8   21.95   12.76
   7  -1  -8   27.41    8.86
   7  -1  -9  101.00   17.47
   7  -1  -9   63.03   34.29
   7  -1 -10    4.51    7.68
   7  -1 -10    5.22    5.58
   7  -1 -11  138.36   68.86
   7  -1 -11  173.05   31.16
   7  -1 -12   63.31   17.28
   7  -1 -12   65.29   31.15
   7  -1 -13    9.88    7.96
   7  -1 -13   12.39   13.91
   7  -1 -14    1.59    4.00
   7  -1 -14    4.31   15.13
  -7   2   1    0.32    2.88
   7  -2  -1    0.23    2.63
  -7   2   1   -1.67    5.11
  -7   2   2  134.81   27.01
   7  -2  -2  137.66   26.38
  -7   2   3   38.58   10.17
   7  -2  -3   53.45   10.33
  -7   2   4  181.74   87.76
  -7   2   4  197.16   36.73
   7  -2  -4  197.62   87.64
   7  -2  -4  178.41   87.62
   7  -2  -4  195.13   36.05
  -7   2   5  472.86   77.81
   7  -2  -5  564.59   76.92
  -7   2   5  516.55  244.51
   7  -2  -5  574.84  244.46
   7  -2  -5  488.77  244.42
   7  -2  -6   24.80    7.52
  -7   2   6   21.23   12.15
  -7   2   6   15.30    8.37
   7  -2  -6   28.78   12.06
  -7   2   7  222.82   67.77
  -7   2   7  123.97  110.09
  -7   2   7  140.51   45.50
   7  -2  -7  370.20  110.32
   7  -2  -7  264.12   45.71
   7  -2  -8   96.08   25.03
   7  -2  -8   97.52   17.91
  -7   2   8   68.44   40.62
   7  -2  -9  132.28   37.91
   7  -2  -9  129.29   24.57
   7  -2 -10   69.82   21.99
   7  -2 -10   92.27   18.33
   7  -2 -11    1.45    3.03
   7  -2 -11   -0.28    6.68
   7  -2 -12   33.70   10.62
   7  -2 -12   32.50   13.66
   7  -2 -13  184.77   32.15
   7  -2 -13  152.80   75.02
   7  -2 -14   84.49   24.25
   7  -2 -14   70.27   21.83
  -7   3   1  490.37   88.52
   7  -3  -1  458.24   88.12
   7  -3  -2  143.90   23.38
  -7   3   2  134.54   27.22
  -7   3   3 1389.81  692.02
  -7   3   3 1554.78  277.98
   7  -3  -3 1684.68  691.95
   7  -3  -3 1357.33  691.95
   7  -3  -3 1434.40  277.57
  -7   3   4   37.74   11.25
  -7   3   4   43.95   20.67
   7  -3  -4   43.06   20.47
   7  -3  -4   47.87    9.46
  -7   3   5  652.81   95.46
   7  -3  -5  683.13   93.43
  -7   3   5  617.57  302.65
   7  -3  -5  665.01  302.60
  -7   3   6  198.74   41.37
  -7   3   6  233.94  120.54
   7  -3  -6  275.13  120.49
   7  -3  -6  315.16   49.72
  -7   3   7  543.66  395.57
   7  -3  -7 1104.97  243.12
   7  -3  -7 1086.29  122.02
  -7   3   7  768.83  396.22
  -7   3   7 1062.88  160.37
   7  -3  -8 1521.85  223.80
  -7   3   8  957.71  746.32
   7  -3  -8 2127.94  746.47
   7  -3  -9   57.74   18.89
   7  -3  -9   99.14   42.29
   7  -3 -10    6.82    3.90
   7  -3 -10   10.02    9.61
   7  -3 -11    0.49    5.32
   7  -3 -11    2.80   10.45
   7  -3 -12   63.42   19.15
   7  -3 -12   67.20   17.74
   7  -3 -13    7.09    5.09
   7  -3 -13    5.41    9.52
   7  -3 -14   21.96    8.18
   7  -3 -14   26.40   15.39
  -7   4   1    1.60    3.44
   7  -4  -1    0.16    3.26
  -7   4   2    7.20    6.61
   7  -4  -2   38.07    6.50
  -7   4   3   13.19    6.62
  -7   4   3   11.03    7.38
   7  -4  -3   16.80    7.13
   7  -4  -3   14.62    4.50
  -7   4   4   36.06   21.58
  -7   4   4   45.30   10.65
   7  -4  -4   50.59   21.54
   7  -4  -4   52.56   10.13
  -7   4   5 1770.14  948.98
  -7   4   5 1412.63  380.55
   7  -4  -5 2493.35  948.99
   7  -4  -5 1777.86  380.53
   7  -4  -6 1912.87  564.24
  -7   4   6 1974.53  920.01
  -7   4   6 2256.82  369.63
   7  -4  -6 2015.64  369.16
  -7   4   7   18.42   10.63
   7  -4  -7   24.02    6.44
  -7   4   7   15.44   10.75
   7  -4  -7   23.66    7.51
   7  -4  -8  366.17  165.67
   7  -4  -8  320.23   67.84
   7  -4  -9    5.63    3.84
   7  -4  -9    6.94    6.87
   7  -4 -10  247.72   72.05
   7  -4 -10  262.90   49.72
   7  -4 -11   21.27   11.65
   7  -4 -11   27.03   13.98
   7  -4 -12    2.30    9.29
   7  -4 -12    2.09    7.02
   7  -4 -13   97.22   29.40
   7  -4 -13  110.73   26.13
  -7   5   1  513.76  254.63
  -7   5   1  568.93  254.61
  -7   5   1  561.31  102.83
  -7   5   1  546.46  102.68
   7  -5  -1  557.93  102.37
  -7   5   2    2.27    3.49
  -7   5   2    0.51    3.61
   7  -5  -2    1.17    2.20
   7  -5  -2    0.70    3.20
  -7   5   3  403.26  224.70
  -7   5   3  458.90   90.94
   7  -5  -3  533.84  224.69
   7  -5  -3  526.45   90.70
  -7   5   4  139.01   71.56
  -7   5   4  159.20   30.60
   7  -5  -4  155.73   71.49
   7  -5  -4  173.77   29.75
  -7   5   5   49.95   17.82
  -7   5   5   55.42   15.44
   7  -5  -5   64.74   28.84
   7  -5  -5   81.26   14.69
  -7   5   6  115.55   84.27
  -7   5   6  126.93   35.42
   7  -5  -6  227.18   84.34
   7  -5  -6  235.06   35.47
  -7   5   7    2.82    6.99
   7  -5  -7    8.44    5.78
   7  -5  -7    8.60    5.21
   7  -5  -8   50.95   12.83
   7  -5  -8   50.11   24.04
   7  -5  -9  154.63   72.34
   7  -5  -9  154.95   31.91
   7  -5 -10   17.25   10.57
   7  -5 -10   27.41   12.41
   7  -5 -11  370.14  111.10
   7  -5 -11  450.60   61.80
   7  -5 -12    6.34    4.38
   7  -5 -12   19.03   14.11
   7  -5 -13  159.83   45.97
   7  -5 -13  153.68   32.70
  -7   6   1  144.00   70.32
  -7   6   1  145.33   70.24
  -7   6   1  130.48   28.64
   7  -6  -1  167.64   70.18
   7  -6  -1  136.25   28.39
  -7   6   2   33.68   15.96
  -7   6   2   30.07    7.93
  -7   6   3  466.15  224.04
  -7   6   3  380.48   90.56
   7  -6  -3  510.89  223.97
   7  -6  -3  490.83   90.39
  -7   6   4   15.24    7.51
  -7   6   4   11.41    7.88
   7  -6  -4   36.07   12.55
   7  -6  -4   25.59    7.80
   7  -6  -5 1097.79  266.16
  -7   6   5  562.79  433.71
  -7   6   5  826.85  175.02
   7  -6  -5 1449.75  175.26
  -7   6   6    4.50    5.69
  -7   6   6    0.08    3.91
   7  -6  -6    5.78    3.89
   7  -6  -6    3.35    7.69
   7  -6  -7  357.16   79.75
   7  -6  -7  601.33  251.62
   7  -6  -8  593.56  332.79
   7  -6  -8 1102.76  135.60
   7  -6  -9    2.82    8.04
   7  -6  -9    3.79    5.59
   7  -6 -10  270.51   77.60
   7  -6 -10  271.11   54.22
   7  -6 -11   19.29   12.40
   7  -6 -11   25.64   13.35
   7  -6 -12  136.17   30.74
   7  -6 -12   -3.42   24.41
  -7   7   1  340.54  159.58
   7  -7  -1  345.13  159.50
  -7   7   2    5.19    4.33
   7  -7  -2    7.99    4.48
   7  -7  -2    3.73    3.24
  -7   7   3   35.90   13.34
  -7   7   3   44.24   12.61
   7  -7  -3   53.37   21.56
   7  -7  -3   49.17    9.91
   7  -7  -3   39.67   10.10
  -7   7   4  240.44  128.13
  -7   7   4  259.69   53.26
   7  -7  -4  288.22  128.10
   7  -7  -4  361.88   52.85
   7  -7  -4  253.87   52.14
  -7   7   5  959.32  164.80
   7  -7  -5 1273.78  328.88
  -7   7   5  929.95  536.03
   7  -7  -5 1659.42  216.30
   7  -7  -5 1082.63  215.38
   7  -7  -6 1160.90  501.59
   7  -7  -6  802.21  201.78
   7  -7  -7    6.90    3.42
   7  -7  -7    6.79    8.45
   7  -7  -8    7.34    3.71
   7  -7  -8    4.09   14.45
   7  -7  -9  155.83   41.78
   7  -7  -9  106.47   32.64
   7  -7 -10  169.44   62.12
   7  -7 -10    7.85   30.15
   7  -7 -11    2.14   18.17
   7  -7 -11   67.45   25.85
   7  -7 -12  112.96   33.18
  -7   8   1 1404.53  645.28
   7  -8  -1 1379.51  645.21
   7  -8  -2    4.18    2.69
  -7   8   2    3.40    4.10
   7  -8  -3 1242.96  327.47
  -7   8   3 1081.99  533.85
  -7   8   3 1019.60  214.64
   7  -8  -3 1301.75  214.46
   7  -8  -3  981.81  214.16
  -7   8   4   81.56   21.03
   7  -8  -4  100.94   43.07
   7  -8  -4  114.51   19.61
   7  -8  -4   61.79   18.03
   7  -8  -5   23.50   11.08
   7  -8  -5   14.11    8.51
   7  -8  -6  147.10   64.24
   7  -8  -6  106.33   27.88
   7  -8  -7   62.33   19.10
   7  -8  -7   72.07   16.83
   7  -8  -8  107.00   47.88
   7  -8  -8   82.16   26.45
   7  -8  -9   -0.12    3.24
   7  -8  -9   -3.57   12.71
   7  -8 -10   -5.53   13.76
   7  -8 -10   -0.92    5.70
   7  -8 -11    0.67    3.65
   7  -9  -1   12.36    7.30
   7  -9  -2  247.33  115.18
   7  -9  -3  530.78  247.83
   7  -9  -3  543.79  100.40
   7  -9  -4  639.08  141.16
  -7   9   4  253.69   93.33
   7  -9  -4  624.57   93.95
   7  -9  -4  206.54   92.66
   7  -9  -5  514.73  235.44
   7  -9  -5  477.27   95.98
   7  -9  -6  115.14   54.62
   7  -9  -6  118.91   25.56
   7  -9  -7  309.69   67.58
   7  -9  -7   -5.70   47.03
   7  -9  -8   49.29   11.98
   7  -9  -8   -3.70   20.38
   7  -9  -9    2.57    4.42
   7  -9  -9    2.44   20.88
   7  -9 -10   14.37    6.39
   7 -10  -1  251.94  117.36
   7 -10  -2   23.27   12.26
   7 -10  -3  255.82   87.61
   7 -10  -3  164.53   37.01
   7 -10  -3   56.00   35.45
   7 -10  -4  122.08   54.69
   7 -10  -4   92.78   25.11
   7 -10  -5  745.34  201.70
   7 -10  -5  561.53  133.43
   7 -10  -6  358.91   81.80
   7 -10  -6    0.90   45.55
   7 -10  -7    0.21    5.61
   7 -10  -7    1.68   20.60
   7 -10  -8   38.04   10.19
   7 -10  -8    4.13   17.86
   7 -10  -9   27.72    9.71
   7 -11  -1   -0.51    5.20
   7 -11  -2   70.32   33.46
   7 -11  -3   46.85   22.90
   7 -11  -4  169.22   42.36
   7 -11  -4   57.21   29.72
   7 -11  -5   61.87   16.03
   7 -11  -5   11.74   16.26
   7 -11  -6   12.21    6.22
   7 -11  -6    4.48   20.89
   7 -11  -7   39.58   12.63
   7 -11  -8   90.85   43.31
   7 -12  -1  173.84   50.04
   7 -12  -2   20.08    7.21
   7 -12  -3    2.72    6.01
   7 -12  -4   17.97   10.94
   7 -12  -5  120.99   57.21
   7 -12  -6   29.84   10.09
   7 -13  -1   50.84   15.30
   7 -13  -2   21.88   12.67
   7 -13  -3   52.26   25.62
   7 -13  -4    9.67    8.65
  -7  14   1    1.06    5.51
   7 -14  -1    2.98    7.02
  -6  -9   3   19.46   15.25
   6   9  -3    4.46    7.41
  -6  -9   4  102.86   24.27
   6   9  -4   89.18   20.14
  -6  -9   5  354.03   68.00
   6   9  -5  335.27   66.02
  -6  -9   6   17.94   13.42
   6   9  -6   16.31    9.95
  -6  -9   7   62.06   20.89
   6   9  -7   68.55   16.90
   6   9  -8    6.83    7.53
   6   9  -9   17.46   11.91
   6   9 -10   14.95   15.09
  -6  -8   1    3.60    9.52
   6   8  -1    4.91    5.76
  -6  -8   2   55.27   16.20
   6   8  -2   39.54   11.39
  -6  -8   3   73.02   18.56
   6   8  -3   64.81   15.23
   6   8  -4   -2.14    5.96
  -6  -8   4   -3.76   10.14
   6   8  -4    0.29    7.06
  -6  -8   5    3.21   12.36
   6   8  -5    5.44   11.05
   6   8  -5    5.69    7.15
  -6  -8   6   75.30   21.23
   6   8  -6   81.38   25.19
   6   8  -6   88.28   17.41
   6   8  -7   44.62   12.70
   6   8  -7   58.76   26.51
   6   8  -8   66.14   15.45
   6   8  -8   66.24   32.88
   6   8  -9   20.98    8.83
   6   8  -9   27.38    9.59
   6   8 -10    5.59    5.71
   6   8 -10    4.96    7.30
   6   8 -11  157.61   46.33
   6   8 -11  161.34   32.90
   6   8 -12  149.97   28.33
  -6  -7   1    4.44    9.87
   6   7  -1    6.66    6.72
  -6  -7   2   -0.63    4.21
  -6  -7   2   15.27    8.43
   6   7  -2   10.03    6.09
   6   7  -2   12.29   10.15
  -6  -7   3    7.98    7.87
   6   7  -3   14.58    5.98
  -6  -7   3   -1.24    6.51
   6   7  -3   11.04    9.73
  -6  -7   4    5.46    8.47
   6   7  -4    2.74    5.30
   6   7  -4    2.16    4.82
   6   7  -5    6.05    5.43
  -6  -7   5    7.33   12.18
   6   7  -5    5.07    9.64
   6   7  -6   79.36   18.11
   6   7  -6  104.96   45.64
   6   7  -7    0.81    6.54
   6   7  -7    2.10    7.78
   6   7  -8    8.48    5.65
   6   7  -8    7.46    7.37
   6   7  -9    7.59    8.81
   6   7  -9    3.03    6.28
   6   7 -10   16.28    7.74
   6   7 -10   16.82   11.93
   6   7 -11   50.32   13.95
   6   7 -11   60.68   28.07
   6   7 -12    9.16   12.15
   6   7 -12    7.45    8.70
   6   7 -13   15.41   11.69
   6   7 -13   21.87   13.05
  -6  -6   1   60.84   12.66
   6   6  -1   63.10   10.10
  -6  -6   1   -0.37   15.82
   6   6  -1   46.01   17.75
  -6  -6   2    4.85    7.08
  -6  -6   2   -0.14    5.77
   6   6  -2    6.17    8.01
   6   6  -2    4.66    6.72
   6   6  -3   91.81   26.48
   6   6  -3   90.79   17.41
  -6  -6   3   84.10   42.21
  -6  -6   3   99.07   21.19
  -6  -6   4   90.26   18.34
   6   6  -4   53.60   19.92
   6   6  -4   75.86   15.06
   6   6  -5    3.47    4.53
   6   6  -5    2.57    8.38
   6   6  -6   84.55   14.93
   6   6  -6   53.49   30.92
   6   6  -7  138.97   24.16
   6   6  -7  138.56   65.32
   6   6  -8  326.00   90.02
   6   6  -8  294.03   59.70
   6   6  -9  991.97  282.48
   6   6  -9  989.02  140.22
   6   6 -10   15.94    7.10
   6   6 -10   10.61   10.54
   6   6 -11  183.74   81.34
   6   6 -11  149.39   33.83
   6   6 -12   31.51   11.53
   6   6 -12   39.49   20.26
   6   6 -13    4.86    7.60
   6   6 -13    7.68   10.29
   6   6 -14   10.27   11.60
   6   6 -14    5.37    9.91
  -6  -5   1   15.91    9.03
  -6  -5   1   24.71   10.59
   6   5  -1   12.91   10.06
   6   5  -1   15.28    7.51
  -6  -5   2  237.44  121.36
  -6  -5   2  344.73   51.47
   6   5  -2  257.70  121.61
   6   5  -2  269.37   49.90
  -6  -5   3  226.20   39.44
   6   5  -3  213.07   90.46
   6   5  -3  147.66   37.28
   6   5  -4    1.92    6.53
   6   5  -4    4.84    5.52
   6   5  -5   40.37   10.85
   6   5  -5   40.16   20.32
   6   5  -6  208.43   96.28
   6   5  -6  202.49   39.65
   6   5  -7   18.50    6.92
   6   5  -7   15.44    7.15
   6   5  -8  188.53   53.56
   6   5  -8  180.87   30.86
   6   5  -9   -0.24    4.69
   6   5  -9    2.05    7.60
   6   5 -10   94.63   38.24
   6   5 -10   47.57   17.30
   6   5 -11  112.05   63.68
   6   5 -11  189.65   28.45
   6   5 -12  964.84  145.99
   6   5 -12 1043.54  474.72
   6   5 -13   63.77   30.85
   6   5 -13   60.41   16.93
   6   5 -14  210.32   38.88
   6   5 -14  222.00  102.52
  -6  -4   1   25.11    9.60
   6   4  -1   22.81    7.34
  -6  -4   1   17.31   10.43
   6   4  -1   28.64   10.92
   6   4  -1   12.83   10.10
  -6  -4   2   74.30   34.66
  -6  -4   2   96.05   18.41
   6   4  -2   77.42   34.94
   6   4  -2   60.05   34.64
   6   4  -2   84.37   15.79
   6   4  -3  450.67   72.33
   6   4  -3  592.02  231.39
   6   4  -3  455.52  231.18
   6   4  -4   48.34   14.21
   6   4  -4   46.89   11.47
  -6  -4   4   43.53   14.99
   6   4  -4   48.56   22.44
   6   4  -5  479.18   54.51
  -6  -4   5  408.60  101.19
   6   4  -5  408.61  169.32
   6   4  -5  252.98  169.06
   6   4  -6    9.73    5.55
  -6  -4   6    8.53    5.69
   6   4  -6    9.48    7.87
   6   4  -6    9.49    6.40
   6   4  -7    5.64    3.29
   6   4  -7    4.76    4.90
  -6  -4   7    3.74    5.47
   6   4  -8   91.09   15.44
   6   4  -8   65.00   34.64
   6   4  -9  141.15   32.46
   6   4  -9  221.59   92.16
   6   4 -10  297.83  154.92
   6   4 -10  420.25   64.06
   6   4 -11  157.98   28.35
   6   4 -11  153.97   72.63
   6   4 -12    0.90    4.23
   6   4 -12    1.14   10.85
   6   4 -13  119.90   35.06
   6   4 -13  119.74   24.58
   6   4 -14  292.59   92.00
   6   4 -14  381.77   53.05
   6   4 -15   30.31   15.22
   6   4 -15   15.88   12.31
  -6  -3   1   40.63   11.88
   6   3  -1   41.77    9.66
  -6  -3   1   43.38   18.26
  -6  -3   1   25.89   12.14
  -6  -3   1   38.25   12.21
   6   3  -1   46.62   18.45
   6   3  -1   34.76   18.23
  -6  -3   2   62.88   16.65
   6   3  -2   70.57   14.25
  -6  -3   2   72.29   21.03
   6   3  -2   81.35   33.53
   6   3  -2   64.42   33.27
  -6  -3   3   46.38   13.23
   6   3  -3   53.87   11.69
  -6  -3   3   49.89   16.38
   6   3  -3   67.39   25.62
   6   3  -3   48.99   25.32
  -6  -3   4  933.00  183.54
   6   3  -4 1089.16  182.70
  -6  -3   4 1940.79  360.15
   6   3  -4 1395.25  610.47
   6   3  -4 1001.76  610.31
  -6  -3   5   52.74   17.29
  -6  -3   5   87.76   25.17
   6   3  -5  132.92   40.04
   6   3  -5   64.39   39.63
   6   3  -5   62.85   17.21
  -6  -3   6    1.42    3.35
   6   3  -6    1.65    2.38
  -6  -3   6   -2.27    5.64
   6   3  -6    1.35    2.76
   6   3  -6    1.60    4.63
  -6  -3   7   61.90   22.34
   6   3  -7   40.76   10.87
   6   3  -7   43.68   21.90
   6   3  -7   39.33   21.63
   6   3  -8  320.21   36.23
  -6  -3   8  186.85  102.48
  -6  -3   8  149.14   62.13
   6   3  -8  290.69  102.64
   6   3  -8  211.94  102.41
   6   3  -9  210.94   64.64
   6   3  -9  261.71   37.28
   6   3 -10  286.65   89.43
   6   3 -10  382.18   49.43
   6   3 -11  948.03  130.91
   6   3 -11  903.43  425.72
   6   3 -12  580.23   84.88
   6   3 -12  565.43  265.04
   6   3 -13   49.38   16.07
   6   3 -13   60.52   15.81
   6   3 -14  298.98   36.32
   6   3 -14  142.54   86.68
   6   3 -15    6.99    8.94
   6   3 -15    4.88    7.96
  -6  -2   1  600.99  117.48
  -6  -2   1  636.16  117.11
   6   2  -1  705.06  289.65
   6   2  -1  559.27  289.55
   6   2  -1  635.72  116.84
  -6  -2   2  159.40   29.76
   6   2  -2  192.38   28.38
   6   2  -2  179.71   81.99
   6   2  -2  170.64   81.90
  -6  -2   3   25.70    8.04
  -6  -2   3   24.00    8.10
   6   2  -3   16.57   11.47
   6   2  -3   31.36    7.07
   6   2  -4   95.98   18.81
  -6  -2   4   93.84   21.29
  -6  -2   4  107.78   30.78
   6   2  -4  119.95   49.75
   6   2  -4  102.78   49.67
  -6  -2   5  179.17   37.81
   6   2  -5  264.32   37.01
  -6  -2   5  251.71   66.18
   6   2  -5  243.71  110.19
   6   2  -5  224.01  110.08
  -6  -2   6  181.16   38.32
   6   2  -6  280.44   68.68
   6   2  -6  244.82   68.58
  -6  -2   6  244.19   67.38
   6   2  -6  181.49   45.55
  -6  -2   7  544.18  103.22
  -6  -2   7  726.35  332.02
   6   2  -7  801.57  204.00
   6   2  -7  824.06  102.78
  -6  -2   7  883.77  332.57
   6   2  -7  579.08  332.25
  -6  -2   8   45.44   21.47
   6   2  -8   54.32   11.33
  -6  -2   8   25.25   21.32
   6   2  -8   53.66   21.35
   6   2  -8   44.28   21.10
   6   2  -9   14.83    5.60
   6   2  -9   20.48    7.92
   6   2 -10    7.54    4.44
   6   2 -10    9.09    7.24
   6   2 -11  521.00   46.67
   6   2 -11  188.32  128.17
   6   2 -12  798.62  232.66
   6   2 -12  869.76  119.49
   6   2 -13  150.29   33.41
   6   2 -13  182.90   82.15
   6   2 -14  339.92   97.72
   6   2 -14  342.69   67.59
   6   2 -15    0.58    7.11
   6   2 -15    2.25   19.35
  -6  -1   1  353.88   61.20
  -6  -1   1  390.25   78.12
   6   1  -1  467.45   77.62
  -6  -1   2  862.49  121.59
   6   1  -2  816.19  120.28
   6   1  -2  982.59  396.55
   6   1  -2  766.58  396.49
  -6  -1   3  480.78   88.55
   6   1  -3  582.23  285.17
   6   1  -3  747.36  285.16
   6   1  -3  474.16  114.71
  -6  -1   4  799.21  125.61
   6   1  -4  970.82  410.63
   6   1  -4  856.62  410.54
   6   1  -4  854.35  165.08
   6   1  -5    1.74    3.62
  -6  -1   5    3.64    4.33
  -6  -1   5    4.34    3.36
   6   1  -5    2.83    3.13
   6   1  -5    4.46    2.79
   6   1  -6  110.10   35.51
  -6  -1   6  113.92   58.02
  -6  -1   6  125.45   24.74
  -6  -1   6  121.95   35.54
   6   1  -6  156.31   57.96
   6   1  -6  109.53   24.38
  -6  -1   7   28.06    9.64
  -6  -1   7   39.35   15.11
  -6  -1   7   27.71   15.23
   6   1  -7   28.77   14.91
   6   1  -7   28.18   14.80
   6   1  -7   28.62    8.10
  -6  -1   8  141.57   71.92
  -6  -1   8  210.32  117.20
   6   1  -8  277.29   72.05
   6   1  -8  255.79   39.68
  -6  -1   8  133.29   48.05
   6   1  -8  355.91  117.27
   6   1  -9  830.56  195.82
  -6  -1   9  399.83  318.84
   6   1  -9  681.23  318.84
   6   1  -9  992.19  129.50
   6   1 -10  125.12   36.66
   6   1 -10  132.68   27.00
   6   1 -11    1.72    3.13
   6   1 -11    2.62   10.47
   6   1 -12    3.73    3.80
   6   1 -12    5.86    8.39
   6   1 -13  339.38   98.89
   6   1 -13  361.07   67.41
   6   1 -14   10.44    9.38
   6   1 -14   19.15   14.71
   6   1 -15   61.04   38.74
   6   1 -15  146.97   30.57
  -6   0   1  145.08   21.37
   6   0  -1   78.09   20.64
   6   0  -2    2.10    2.73
  -6   0   2   -2.23    4.12
  -6   0   3    5.65    4.25
   6   0  -3    6.37    3.60
   6   0  -3    6.79    3.32
   6   0  -3    5.79    4.04
  -6   0   4   57.53   12.36
   6   0  -4   48.15   27.54
   6   0  -4   57.48   27.51
   6   0  -4   85.28   12.43
  -6   0   5  506.02   88.35
  -6   0   5  570.59  283.05
   6   0  -5  533.01  173.84
  -6   0   5  724.12  283.51
   6   0  -5  604.96  283.35
   6   0  -5  814.86  114.53
  -6   0   6 1176.21  484.64
   6   0  -6  920.46  297.61
   6   0  -6 1007.13  297.56
   6   0  -6 1092.01  146.58
  -6   0   6 1091.65  485.26
  -6   0   6  968.99  195.16
  -6   0   7 1287.61  335.76
  -6   0   7 1072.46  546.47
   6   0  -7 1408.52  335.71
   6   0  -7 1133.45  165.31
  -6   0   7  965.43  220.00
   6   0  -7 1036.95  547.21
  -6   0   8  759.82  223.34
   6   0  -8  977.45  112.86
  -6   0   8  601.55  146.77
  -6   0   8  541.65  215.22
   6   0  -8  996.45  364.00
   6   0  -8  808.19  363.91
  -6   0   9    5.62    5.97
   6   0  -9    6.27    4.75
   6   0  -9    1.66    4.76
   6   0  -9   11.89    6.20
   6   0 -10 1257.27  356.82
   6   0 -10 1240.95  176.28
   6   0 -11  291.58  153.51
   6   0 -11  435.19   64.00
   6   0 -12   53.33   26.47
   6   0 -12   57.89   15.60
   6   0 -13   44.02   13.93
   6   0 -13   49.38   14.87
   6   0 -14  204.13   59.66
   6   0 -14  217.36   43.07
   6   0 -15   14.98    6.49
   6   0 -15   15.77   11.64
  -6   1   1   79.49   14.55
   6  -1  -1   62.42   13.79
  -6   1   2  219.77   41.83
   6  -1  -2  220.27   41.64
  -6   1   3   97.33   19.08
   6  -1  -3  107.69   18.36
   6  -1  -3  107.83   48.45
   6  -1  -3  101.25   48.43
  -6   1   4   34.79   16.35
  -6   1   4   27.59    8.19
   6  -1  -4   30.69   15.92
   6  -1  -4   38.59   16.01
   6  -1  -4   29.58    7.79
   6  -1  -5  403.08   56.32
  -6   1   5  357.49  176.58
  -6   1   5  329.51   71.57
   6  -1  -5  387.24  176.55
   6  -1  -5  395.19  176.53
  -6   1   6  105.38   20.62
  -6   1   6  103.00   50.05
   6  -1  -6  122.65   19.93
  -6   1   6   87.12   50.06
   6  -1  -6  122.60   50.07
   6  -1  -7  304.07   70.11
   6  -1  -7  325.45   39.29
  -6   1   7  197.30  114.08
  -6   1   7  243.80   47.12
  -6   1   7  200.48   68.52
  -6   1   8  901.09  246.66
  -6   1   8  639.34  123.59
   6  -1  -8  938.42  246.60
   6  -1  -8  914.23  123.22
  -6   1   8  825.20  237.39
  -6   1   9   25.21   14.82
   6  -1  -9   36.33   12.34
   6  -1  -9   76.29   24.32
   6  -1 -10  200.56   30.41
   6  -1 -10  158.37   78.75
   6  -1 -11  118.75   22.66
   6  -1 -11  105.02   50.87
   6  -1 -12  174.70   49.08
   6  -1 -12  154.51   31.74
   6  -1 -13   13.81    8.44
   6  -1 -13    7.62   11.97
   6  -1 -14   64.62   18.99
   6  -1 -14   56.79   18.76
   6  -1 -15   18.90    7.51
   6  -1 -15   20.63   13.27
  -6   2   1  174.11   35.90
   6  -2  -1  201.03   35.87
   6  -2  -2 1023.82  139.55
  -6   2   2  967.88  186.11
   6  -2  -3  251.28   34.67
  -6   2   3  230.34   42.24
   6  -2  -3  186.30  103.07
   6  -2  -3  244.54  103.09
  -6   2   4  105.16   47.05
  -6   2   4  103.11   19.96
   6  -2  -4   92.59   46.94
   6  -2  -4  111.77   19.80
  -6   2   5    9.21    6.38
   6  -2  -5   18.56    5.91
  -6   2   5    8.13    7.19
   6  -2  -5   18.18    7.12
  -6   2   6  296.94   55.02
   6  -2  -6  319.88  102.50
  -6   2   6  349.95  167.12
  -6   2   6  408.93   99.55
   6  -2  -6  383.90   67.83
  -6   2   7    0.12    2.16
  -6   2   7    0.71    2.60
  -6   2   7    0.15    4.89
   6  -2  -7   -0.04    2.96
   6  -2  -7    0.74    4.88
  -6   2   8    1.67    2.46
  -6   2   8    1.10    4.47
   6  -2  -8    2.85    4.24
  -6   2   8    1.66    3.07
   6  -2  -8    0.67    3.54
   6  -2  -9 1008.66  448.92
   6  -2  -9  828.83  180.80
   6  -2 -10  958.31  129.63
   6  -2 -10  886.78  419.58
   6  -2 -11    8.73    7.48
   6  -2 -11   21.95   11.08
   6  -2 -12  242.87  113.65
   6  -2 -12  245.64   48.51
   6  -2 -13   70.04   15.66
   6  -2 -13   34.71   21.42
   6  -2 -14  137.25   43.06
   6  -2 -14  187.30   36.60
  -6   3   1  790.46  151.63
   6  -3  -1  834.08  151.60
  -6   3   2  130.83   24.75
   6  -3  -2  143.42   23.74
  -6   3   2  148.13   66.69
   6  -3  -2  143.33   66.61
  -6   3   3  735.44  297.31
  -6   3   3  532.41  119.64
   6  -3  -3  612.17  297.24
   6  -3  -3  600.74  119.57
  -6   3   4  158.65   71.17
  -6   3   4  139.97   29.53
   6  -3  -4  151.87   71.11
   6  -3  -4  150.19   29.31
   6  -3  -5   95.43   23.17
   6  -3  -5   82.63   15.64
  -6   3   5   69.17   37.66
  -6   3   5   58.10   16.16
   6  -3  -6    4.26    4.43
  -6   3   6    6.74    4.86
  -6   3   6   11.10    5.55
   6  -3  -6    5.65    3.85
  -6   3   7   -1.46    4.33
  -6   3   7    0.15    2.22
  -6   3   7    1.56    4.04
   6  -3  -7    1.76    3.30
   6  -3  -7    1.06    5.23
  -6   3   8   -0.32    2.64
  -6   3   8    0.66    4.98
  -6   3   8    0.75    2.47
   6  -3  -8    1.77    2.28
   6  -3  -8    1.70    3.96
   6  -3  -9   96.46   27.30
   6  -3  -9   87.62   18.70
   6  -3 -10  364.82  107.40
   6  -3 -10  408.60   58.20
   6  -3 -11  930.13  266.04
   6  -3 -11  943.76  134.13
   6  -3 -12   22.42    7.49
   6  -3 -12   19.60   11.13
   6  -3 -13    0.12    4.19
   6  -3 -13   -1.73    8.90
   6  -3 -14   11.67    5.59
   6  -3 -14   16.75   14.65
  -6   4   1   87.53   41.30
  -6   4   1   86.00   41.26
  -6   4   1  113.40   17.54
   6  -4  -1   83.63   41.19
   6  -4  -1   92.56   17.16
  -6   4   2    3.84    3.15
  -6   4   2    4.25    3.45
   6  -4  -2    4.52    2.68
   6  -4  -2    6.41    2.63
  -6   4   3  245.58   37.70
  -6   4   3  250.05  109.44
   6  -4  -3  226.91  109.37
   6  -4  -3  222.92   44.35
   6  -4  -4   -0.01    2.43
  -6   4   4   -0.18    2.22
  -6   4   4    4.36    5.67
   6  -4  -4   -0.38    1.99
  -6   4   5  543.11  150.04
  -6   4   5  525.52   99.03
   6  -4  -5  491.86  244.41
   6  -4  -5  608.14   98.85
  -6   4   6   23.64    7.86
   6  -4  -6   29.54    7.98
  -6   4   6   19.47   10.41
   6  -4  -6   27.02   12.42
  -6   4   7  538.11   81.51
  -6   4   7  531.08  254.23
  -6   4   7  520.58  254.48
   6  -4  -7  535.60  254.42
   6  -4  -7  705.61  103.19
  -6   4   8   45.88   18.04
   6  -4  -8  101.74   23.15
   6  -4  -8   99.14   16.90
  -6   4   8   55.68   37.50
   6  -4  -9  125.43   23.11
   6  -4  -9  116.11   55.51
   6  -4 -10  114.95   34.98
   6  -4 -10  140.26   26.41
   6  -4 -11  155.67   45.45
   6  -4 -11  163.49   33.21
   6  -4 -12  206.10   94.31
   6  -4 -12  186.02   41.44
   6  -4 -13    1.08    3.59
   6  -4 -13    9.57   14.36
   6  -4 -14   65.95   24.48
   6  -4 -14  138.45   25.64
  -6   5   1   84.63   33.00
  -6   5   1   62.88   13.90
   6  -5  -1   64.42   32.94
   6  -5  -1   63.79   13.68
  -6   5   2  111.71   57.54
  -6   5   2  139.03   24.03
   6  -5  -2  120.72   57.51
   6  -5  -2  154.64   23.72
  -6   5   3   29.36   12.59
  -6   5   3   24.53    7.95
   6  -5  -3   24.11   12.34
   6  -5  -3   21.09    6.26
   6  -5  -4  446.94  143.38
  -6   5   4  608.27  233.83
  -6   5   4  417.38   94.40
   6  -5  -4  475.26   94.30
  -6   5   5   47.52   12.41
  -6   5   5   52.11   10.72
   6  -5  -5   37.31   19.90
   6  -5  -5   35.21    9.48
  -6   5   6  451.70  235.43
  -6   5   6  458.51   95.71
   6  -5  -6  545.08  235.42
   6  -5  -6  559.01   95.39
  -6   5   7    8.52    7.47
  -6   5   7   16.14    7.81
  -6   5   7    5.78    5.70
   6  -5  -7   16.66    7.00
   6  -5  -7   11.80    6.58
   6  -5  -8  244.99   69.62
   6  -5  -8  237.39   39.73
   6  -5  -9  204.43   61.59
   6  -5  -9  252.07   42.95
   6  -5 -10  175.67   51.13
   6  -5 -10  185.53   36.77
   6  -5 -11   -0.02    2.87
   6  -5 -11    3.16    8.42
   6  -5 -12   58.12   17.44
   6  -5 -12   58.62   17.71
   6  -5 -13    0.34    6.51
   6  -5 -13    4.66   14.93
  -6   6   1  471.79  131.43
  -6   6   1  432.82   86.06
   6  -6  -1  451.01  214.16
   6  -6  -1  465.53   85.93
   6  -6  -1  477.81   85.91
   6  -6  -2   30.61    9.00
  -6   6   2   32.73   14.66
  -6   6   2   25.96    7.54
   6  -6  -2   30.05    6.82
   6  -6  -2   28.64    6.79
   6  -6  -3  408.39  110.73
  -6   6   3  354.14  180.41
  -6   6   3  404.51   73.31
   6  -6  -3  411.04   72.94
   6  -6  -4   14.44    5.96
  -6   6   4   12.65    7.51
  -6   6   4   13.36    7.46
   6  -6  -4   15.65    7.41
   6  -6  -5   -0.19    3.23
  -6   6   5    0.04    4.63
  -6   6   5    1.36    7.73
   6  -6  -5   -0.96    3.13
   6  -6  -5    2.32    5.99
  -6   6   6  194.15   39.60
   6  -6  -6  246.74   66.73
  -6   6   6  200.10  108.64
   6  -6  -6  273.61   45.06
   6  -6  -6  259.06   44.93
   6  -6  -7   76.34   36.69
   6  -6  -7   83.40   17.14
   6  -6  -8   42.42   20.48
   6  -6  -8   40.78   11.54
   6  -6  -9  250.02  120.63
   6  -6  -9  291.92   51.40
   6  -6 -10  161.27   32.97
   6  -6 -10  182.39   83.22
   6  -6 -11   21.73   12.27
   6  -6 -11   20.31   11.74
   6  -6 -12  114.28   52.62
   6  -6 -12  100.35   27.59
  -6   7   1   32.70   15.36
   6  -7  -1   30.65   15.06
   6  -7  -2   21.19    6.78
  -6   7   2   26.20   10.99
  -6   7   2   20.12    7.11
   6  -7  -2   24.54    5.75
   6  -7  -2   15.70    5.25
  -6   7   3  531.09  168.54
  -6   7   3  546.43  111.04
   6  -7  -3  707.09  274.68
   6  -7  -3  607.19  110.68
   6  -7  -3  418.11  110.39
  -6   7   4  741.25  282.87
   6  -7  -4 1004.16  140.55
  -6   7   4  958.70  185.94
   6  -7  -4 1322.83  461.29
   6  -7  -4  788.83  185.18
   6  -7  -5  902.09  245.52
   6  -7  -5  721.47  121.50
  -6   7   5  881.67  400.23
  -6   7   5  792.73  161.81
   6  -7  -5  911.41  161.41
  -6   7   6  226.39   66.91
   6  -7  -6  375.20  161.42
   6  -7  -6  528.61   66.94
   6  -7  -6  219.39   65.64
   6  -7  -7  695.37  332.80
   6  -7  -7  798.10  135.08
   6  -7  -8    1.81    2.87
   6  -7  -8   -0.64    8.11
   6  -7  -9  933.91  437.63
   6  -7  -9  972.41  177.56
   6  -7 -10    2.33   10.07
   6  -7 -10    3.57    6.00
   6  -7 -11   82.37   19.24
   6  -7 -11   -2.83   19.47
   6  -7 -12   66.66   32.33
  -6   8   1  468.74  268.37
   6  -8  -1  661.19  268.37
  -6   8   2 1022.36  353.78
   6  -8  -2 1595.98  576.83
   6  -8  -2  830.56  231.04
  -6   8   3   37.18   19.01
  -6   8   3   66.99   14.65
   6  -8  -3   93.58   31.03
   6  -8  -3   61.25   14.13
   6  -8  -3   52.01   13.78
  -6   8   4   30.81   11.58
   6  -8  -4   49.11   11.36
  -6   8   4   43.98   12.45
   6  -8  -4   50.16   10.32
   6  -8  -4   12.36    8.53
   6  -8  -5  933.18  189.30
  -6   8   5  476.06  124.92
   6  -8  -5  586.82  124.69
   6  -8  -5  289.77  123.74
   6  -8  -6  141.77   38.24
   6  -8  -6   99.54   27.22
   6  -8  -7   15.72    5.86
   6  -8  -7   19.11   10.33
   6  -8  -8  142.86   37.28
   6  -8  -8  230.40   99.41
   6  -8  -9  264.98   61.55
   6  -8  -9    7.06   42.37
   6  -8 -10    0.74   17.95
   6  -8 -10   80.10   31.07
   6  -8 -11   72.15   17.50
   6  -8 -11   -2.25   22.47
   6  -9  -1    0.99    1.91
  -6   9   1    1.25    3.65
   6  -9  -2  586.60  165.90
   6  -9  -2  613.76  108.94
   6  -9  -2  550.66  108.62
   6  -9  -3  290.75   69.92
   6  -9  -3  266.12   47.10
   6  -9  -3  121.68   46.04
  -6   9   4  442.12   98.43
   6  -9  -4  598.47  240.52
   6  -9  -4  502.90   97.84
   6  -9  -4  375.01   97.17
   6  -9  -5   79.86   37.10
   6  -9  -5   73.08   18.26
   6  -9  -6  652.82  175.42
   6  -9  -6  482.30  116.18
   6  -9  -7  145.05   37.89
   6  -9  -7   81.58   28.49
   6  -9  -8    4.63   21.50
   6  -9  -8  124.75   46.09
   6  -9  -9   90.26   20.84
   6  -9  -9   -3.31   18.86
   6  -9 -10  233.14   53.02
   6  -9 -10   14.59   38.54
   6 -10  -1   58.62   27.75
   6 -10  -2  339.41  139.62
   6 -10  -2  278.44   56.82
   6 -10  -2  211.63   56.57
   6 -10  -3  127.05   56.25
   6 -10  -3   89.84   24.63
   6 -10  -4  163.19   68.72
   6 -10  -4   76.92   29.70
   6 -10  -5   70.65   19.46
   6 -10  -5   45.16   17.54
   6 -10  -6   37.32   15.75
   6 -10  -6    5.33   13.73
   6 -10  -7   31.57    8.94
   6 -10  -7    9.48   14.75
   6 -10  -8   14.63    9.43
   6 -10  -8    7.27   16.36
   6 -10  -9   82.93   24.71
   6 -11  -1   28.53   14.16
   6 -11  -2   47.77   20.54
   6 -11  -2   18.81   11.09
   6 -11  -3  189.97   51.68
   6 -11  -3  135.29   36.30
   6 -11  -4   79.75   21.03
   6 -11  -4   33.69   18.46
   6 -11  -5  217.68   82.88
   6 -11  -5    1.33   35.79
   6 -11  -6  225.45   52.73
   6 -11  -6    1.90   37.35
   6 -11  -7    6.63    7.87
   6 -11  -7   12.65   16.71
   6 -11  -8    1.12    5.96
   6 -12  -1  116.54   33.70
   6 -12  -2   25.91   11.44
   6 -12  -2    1.00   11.69
   6 -12  -3   15.55    8.82
   6 -12  -3   12.19   12.35
   6 -12  -4    5.83    3.61
   6 -12  -4   -2.94   13.61
   6 -12  -5   56.32   27.54
   6 -12  -6    2.30    5.81
   6 -13  -1   50.60   24.44
   6 -13  -2    3.99    5.18
   6 -13  -3    0.24    2.92
   6 -13  -4   13.01    5.27
   6 -13  -5    3.22    3.81
   6 -14  -1    8.74    4.22
   6 -14  -2   36.88   19.05
  -5 -10   3   -2.09    7.91
   5  10  -3    0.02    4.60
  -5 -10   4  151.15   28.66
   5  10  -4  115.16   26.14
  -5 -10   5   42.38   15.97
   5  10  -5   27.74   12.16
   5  10  -6  130.11   38.81
   5  10  -6  127.44   24.93
  -5 -10   6  141.52   31.40
  -5 -10   7   -1.93   14.62
   5  10  -7   15.30   12.91
   5  10  -7    8.29    6.38
   5  10  -8  180.63   55.83
   5  10  -8  211.98   33.47
   5  10  -9   34.44   12.46
   5  10  -9   34.72   12.72
  -5  -9   1    0.74    8.76
   5   9  -1    0.37    5.07
  -5  -9   2    8.91    7.92
   5   9  -2    4.74    7.31
   5   9  -2    6.55    5.27
  -5  -9   2    0.05    6.46
  -5  -9   3  183.45   23.02
   5   9  -3  138.48   27.42
  -5  -9   3    3.55   42.09
   5   9  -3  152.55   20.34
  -5  -9   4    0.12   15.91
   5   9  -4   84.39   17.83
  -5  -9   4   86.31   16.90
   5   9  -4  106.86   14.62
  -5  -9   5   12.83    8.31
   5   9  -5   10.47    5.77
  -5  -9   5    0.14    6.11
   5   9  -5    6.18    9.42
  -5  -9   6   89.09   20.93
   5   9  -6   84.75   38.06
   5   9  -6   62.62   17.26
   5   9  -7   -0.55    4.92
   5   9  -7    3.12   10.39
   5   9  -8    3.52    5.96
   5   9  -8    3.70    7.19
   5   9  -9    2.19    8.12
   5   9  -9    1.73    8.91
   5   9 -10  121.98   35.67
   5   9 -10  272.86  102.95
   5   9 -11   64.15   20.23
   5   9 -11   69.93   16.66
   5   9 -12   80.49   24.22
  -5  -8   1   92.28   16.09
   5   8  -1   84.94   12.66
  -5  -8   1    0.03   23.26
   5   8  -1   83.76   26.73
  -5  -8   2    0.92    3.76
  -5  -8   2   11.09    7.93
   5   8  -2   11.94    5.79
   5   8  -2    9.77   10.97
   5   8  -3   40.92    9.71
   5   8  -3   49.34    9.51
  -5  -8   3    1.61   13.23
  -5  -8   3   49.26   12.60
   5   8  -4  304.98   34.98
  -5  -8   4   -0.31   98.64
  -5  -8   4  353.08   43.99
   5   8  -4  400.70  100.01
   5   8  -5    1.71    4.59
  -5  -8   5    1.86    5.01
  -5  -8   5   -3.60   11.89
   5   8  -5   -0.12    7.71
   5   8  -6  602.32  104.74
   5   8  -6  835.99  341.81
   5   8  -7   -0.97    5.56
   5   8  -7   -0.15    7.61
   5   8  -8    2.77    6.51
   5   8  -8    4.18    7.80
   5   8  -9  219.16   86.77
   5   8  -9  135.62   35.78
   5   8 -10   48.48   14.61
   5   8 -10   46.10   12.02
   5   8 -11    2.87    6.16
   5   8 -11    3.90    7.28
   5   8 -12  312.72  149.27
   5   8 -12  334.89   63.03
   5   8 -13   -0.37    4.56
   5   8 -13    0.16   11.42
  -5  -7   1    0.12   37.04
  -5  -7   1  189.76   26.85
   5   7  -1  285.39   62.24
   5   7  -1  179.99   26.49
  -5  -7   2   26.75   12.11
   5   7  -2   36.67    9.81
  -5  -7   2   29.63   16.18
   5   7  -2   35.69   18.05
  -5  -7   3    5.93    3.53
  -5  -7   3    3.17    7.16
   5   7  -3    5.90    7.14
   5   7  -3    7.96    6.25
  -5  -7   4   12.31    9.84
   5   7  -4   15.81    6.65
  -5  -7   4   13.36    8.58
   5   7  -4   16.37    9.90
  -5  -7   5  134.68   37.99
   5   7  -5  125.16   38.18
   5   7  -5  134.19   26.16
   5   7  -6   65.15   31.08
   5   7  -6   62.11   14.78
   5   7  -7   47.86   12.42
   5   7  -7   56.43   26.52
   5   7  -8  515.72  152.50
   5   7  -8  560.99  100.55
   5   7  -9    9.42   10.98
   5   7  -9   38.47    9.00
   5   7 -10   73.95   22.11
   5   7 -10   77.29   16.10
   5   7 -11    8.38    6.28
   5   7 -11    6.46    8.46
   5   7 -12   26.56    9.37
   5   7 -12   27.06   10.67
   5   7 -13   41.25   26.90
   5   7 -13   85.59   15.85
   5   7 -14   46.71   22.98
   5   7 -14   43.48   17.12
  -5  -6   1  453.89  144.99
  -5  -6   1  587.55   97.06
   5   6  -1  589.32  236.60
   5   6  -1  489.81   95.77
   5   6  -2  826.93  121.27
  -5  -6   2  895.09  398.09
  -5  -6   2  730.85  160.92
   5   6  -2  864.67  398.29
   5   6  -3 1148.24  180.40
  -5  -6   3 1494.68  601.54
  -5  -6   3 1372.20  242.72
   5   6  -3 1070.26  601.57
   5   6  -4  803.80  101.64
  -5  -6   4  875.99  331.08
   5   6  -4  439.36  330.97
   5   6  -5  556.49  248.75
   5   6  -5  496.12  100.65
   5   6  -6   38.20   10.48
   5   6  -6   48.04   21.55
   5   6  -7  308.60  157.66
   5   6  -7  388.51   64.40
   5   6  -8   18.68    8.41
   5   6  -8   29.30   13.49
   5   6  -9   78.09   15.75
   5   6  -9   74.40   35.92
   5   6 -10  883.59  252.06
   5   6 -10  885.87  165.70
   5   6 -11   73.30   16.67
   5   6 -11   74.32   35.56
   5   6 -12   75.84   20.33
   5   6 -12   45.99   16.59
   5   6 -13   14.10    5.68
   5   6 -13   11.22   11.12
   5   6 -14   24.87   14.40
   5   6 -14   28.76   12.47
  -5  -5   1  128.95   21.97
   5   5  -1  146.49   19.29
  -5  -5   1   86.87   47.72
   5   5  -1  130.50   48.41
   5   5  -1   74.15   47.72
  -5  -5   2  106.86   30.97
   5   5  -2   80.62   30.72
  -5  -5   2  128.54   23.57
   5   5  -2  131.00   50.48
   5   5  -2  126.41   21.63
   5   5  -3  476.20  134.92
   5   5  -3  434.40   68.71
  -5  -5   3  541.94  219.66
   5   5  -3  425.18  219.60
   5   5  -4   16.84    6.43
  -5  -5   4   17.63    8.49
   5   5  -4   16.80    9.34
   5   5  -4   13.30    8.45
   5   5  -5  263.83  124.87
   5   5  -5  269.00  124.74
   5   5  -5  271.62   51.00
   5   5  -6  386.77   63.35
   5   5  -6  501.18  199.26
   5   5  -6  395.32  199.09
   5   5  -7  122.03   39.02
   5   5  -7  157.66   26.89
   5   5  -8   29.40    9.15
   5   5  -8   29.19    8.85
   5   5  -9   52.05   16.46
   5   5  -9   64.13   13.33
   5   5 -10    1.62    6.67
   5   5 -10   -0.73    7.90
   5   5 -11  137.93   39.35
   5   5 -11  129.83   28.37
   5   5 -12  310.72   89.03
   5   5 -12  311.09   60.44
   5   5 -13   54.93   15.36
   5   5 -13   52.17   26.19
   5   5 -14    6.01    9.09
   5   5 -14    0.94    7.19
   5   5 -15   15.73    6.87
   5   5 -15   11.79   11.51
  -5  -4   1   11.41    5.90
  -5  -4   1    5.01    6.89
   5   4  -1   10.38    7.82
   5   4  -1    6.93    5.59
   5   4  -1   10.00    5.47
  -5  -4   2  740.08  310.90
  -5  -4   2  763.80  126.18
  -5  -4   2  518.75  125.29
   5   4  -2  689.98  311.00
   5   4  -2  634.14  310.86
   5   4  -2  639.47  125.27
  -5  -4   3   -0.19    4.04
   5   4  -3    0.06    1.61
  -5  -4   3    1.07    2.96
  -5  -4   3    0.71    1.27
   5   4  -3    1.70    4.10
   5   4  -3    1.96    4.40
  -5  -4   4  178.20   32.40
  -5  -4   4  178.13   55.34
   5   4  -4  192.78   91.38
   5   4  -4  166.62   91.20
   5   4  -4  316.47   38.08
  -5  -4   5   93.56   21.62
   5   4  -5  126.99   20.82
  -5  -4   5  117.28   33.84
   5   4  -5  113.50   54.66
   5   4  -5  120.87   54.58
  -5  -4   6  291.82   51.16
   5   4  -6  378.48   95.46
  -5  -4   6  435.54   93.18
   5   4  -6  236.50  155.12
   5   4  -6  399.09   63.23
  -5  -4   7  196.48   38.71
  -5  -4   7  261.69  111.49
   5   4  -7  273.70   37.88
   5   4  -7  313.54  111.54
   5   4  -7  175.37  111.27
  -5  -4   8  364.81  182.09
   5   4  -8  570.80  182.29
   5   4  -8  263.13  182.00
   5   4  -8  438.00   74.23
   5   4  -9  143.37   44.52
   5   4  -9  185.21   31.23
   5   4 -10   34.53   11.74
   5   4 -10   44.86   20.79
   5   4 -11   33.15   10.64
   5   4 -11   37.26   12.05
   5   4 -12   31.22   15.97
   5   4 -12   32.99   12.57
   5   4 -13   79.24   37.81
   5   4 -13   78.06   20.49
   5   4 -14    9.21   10.22
   5   4 -14    3.16    7.43
   5   4 -15    1.49    7.49
   5   4 -15    6.60   12.06
  -5  -3   1   42.89   11.92
  -5  -3   1   32.68   10.41
   5   3  -1   49.29    9.94
  -5  -3   1   45.20   19.38
  -5  -3   1   34.57   12.63
   5   3  -1   41.12   19.71
   5   3  -1   40.62   19.29
  -5  -3   2  631.57  203.25
  -5  -3   2  569.70  101.60
   5   3  -2  464.67  100.68
  -5  -3   2  809.19  195.82
   5   3  -2 1014.44  331.50
   5   3  -2  651.67  331.33
  -5  -3   3 2163.55  322.15
  -5  -3   3 2752.85 1084.08
   5   3  -3 1975.48  665.89
   5   3  -3 2199.47  321.23
   5   3  -3 2348.38 1085.64
  -5  -3   4   96.42   17.62
   5   3  -4  100.38   26.39
  -5  -3   4   76.83   26.73
   5   3  -4   92.71   42.74
   5   3  -4   97.38   18.32
  -5  -3   5    0.02    4.42
  -5  -3   5   -0.14    3.04
   5   3  -5    3.07    2.98
   5   3  -5    0.98    2.24
   5   3  -5    0.38    3.95
  -5  -3   6   19.56    8.24
  -5  -3   6   31.82   14.15
   5   3  -6   31.43    8.75
   5   3  -6   32.46    8.20
   5   3  -6   26.26   13.81
   5   3  -7    6.36    2.66
   5   3  -7    5.30    2.51
  -5  -3   7    4.76    5.06
  -5  -3   7    2.68    5.55
  -5  -3   7    7.86    5.00
   5   3  -7    4.59    5.13
  -5  -3   8    1.93    2.60
  -5  -3   8    2.55    3.45
   5   3  -8    5.04    2.55
   5   3  -8    1.59    1.84
  -5  -3   8    3.32    6.14
   5   3  -8   -0.97    5.10
  -5  -3   9  391.42  184.21
   5   3  -9  544.85   59.96
  -5  -3   9  193.90  184.18
   5   3  -9  616.00  184.46
   5   3  -9  313.08  184.13
   5   3 -10  228.39   30.40
   5   3 -10  151.85   80.17
   5   3 -11  720.53  211.38
   5   3 -11  804.08  139.76
   5   3 -12  142.45   24.65
   5   3 -12  106.10   54.22
   5   3 -13   86.01   20.50
   5   3 -13   79.91   38.86
   5   3 -14   -2.90   10.13
   5   3 -14   -0.55    6.66
   5   3 -15   40.11   19.96
   5   3 -15   26.09   16.06
  -5  -2   1  171.47   28.19
  -5  -2   1  190.20   26.91
   5   2  -1  134.13   25.50
  -5  -2   1  167.00   72.71
   5   2  -1  140.45   72.74
   5   2  -1  152.55   72.68
  -5  -2   2  327.44   62.38
   5   2  -2  344.49  153.68
   5   2  -2  343.69  153.59
   5   2  -2  268.65   62.21
  -5  -2   3  267.79  144.44
   5   2  -3  321.24   46.50
  -5  -2   3  334.16   58.93
   5   2  -3  350.89  144.62
   5   2  -3  312.56  144.53
  -5  -2   4    4.10    3.99
  -5  -2   4    4.40    3.05
   5   2  -4    5.42    3.47
   5   2  -4    3.22    2.86
   5   2  -4    7.90    3.92
   5   2  -5 1065.25  154.37
  -5  -2   5 1211.58  206.32
  -5  -2   5 1399.83  302.63
   5   2  -5  874.97  513.27
   5   2  -5  982.85  513.24
  -5  -2   6  305.43  133.54
   5   2  -6  264.36   81.92
   5   2  -6  347.40   44.60
  -5  -2   6  351.51  133.74
  -5  -2   6  253.41   54.47
   5   2  -6  248.30  133.54
  -5  -2   7  245.71   65.55
  -5  -2   7  230.63   37.20
   5   2  -7  237.46   65.46
   5   2  -7  254.59   65.46
  -5  -2   7  206.32   64.10
   5   2  -7  168.42   43.40
  -5  -2   8  117.31   32.80
  -5  -2   8  115.13   53.18
   5   2  -8  112.82   32.62
   5   2  -8  139.73   21.01
  -5  -2   8   95.26   22.91
   5   2  -8  104.97   53.10
  -5  -2   9   -2.34    4.26
   5   2  -9    1.13    3.67
   5   2  -9   -0.66    3.09
   5   2  -9    0.52    6.57
   5   2 -10  603.96  183.46
   5   2 -10  759.42  121.44
   5   2 -11  881.76  271.11
   5   2 -11 1141.03  136.43
   5   2 -12  256.94  118.32
   5   2 -12  244.20   49.89
   5   2 -13   -0.53    8.38
   5   2 -13    1.99    6.03
   5   2 -14  165.07   46.40
   5   2 -14  145.26   31.54
   5   2 -15  323.06  159.10
   5   2 -15  393.88   70.31
  -5  -1   1  163.34   36.49
   5   1  -1  208.74   89.06
   5   1  -1  182.92   88.99
   5   1  -1  205.79   36.42
  -5  -1   2  261.99   36.25
   5   1  -2  202.32  106.55
   5   1  -2  221.68  106.51
   5   1  -2  264.24   43.49
   5   1  -3  267.01   43.68
  -5  -1   3  326.73   54.28
   5   1  -3  238.64  133.39
   5   1  -3  317.29  133.38
   5   1  -4  798.09  128.58
  -5  -1   4  862.46  171.11
  -5  -1   4 1048.85  251.11
   5   1  -4  764.92  425.67
   5   1  -4  956.02  425.65
  -5  -1   5  241.38   36.95
  -5  -1   5  252.25  108.56
   5   1  -5  291.59   36.94
  -5  -1   5  170.46  108.62
   5   1  -5  265.11  108.64
   5   1  -5  210.84  108.53
  -5  -1   6  142.37   27.73
   5   1  -6  137.44   46.63
   5   1  -6  147.19   26.62
  -5  -1   6  130.92   75.95
  -5  -1   6  132.44   45.90
   5   1  -6  242.91   75.96
  -5  -1   7    0.43    3.60
  -5  -1   7    0.50    2.58
   5   1  -7    0.63    1.86
   5   1  -7   -0.47    1.54
  -5  -1   7   -0.88    3.08
   5   1  -7   -1.38    5.29
  -5  -1   8   65.34   18.71
  -5  -1   8   64.16   14.82
   5   1  -8   65.50   18.61
   5   1  -8   83.91   14.07
  -5  -1   8   56.84   19.32
   5   1  -8   61.05   30.14
  -5  -1   9 1320.14  592.71
   5   1  -9 1494.18  364.10
   5   1  -9 1419.90  179.02
  -5  -1   9 1443.53  593.49
  -5  -1   9  682.92  238.19
   5   1  -9 1069.44  593.31
   5   1 -10  241.83  109.62
   5   1 -10  216.32   45.53
   5   1 -11  544.59  255.28
   5   1 -11  563.80  103.97
   5   1 -12    0.31    3.29
   5   1 -12    3.38    9.72
   5   1 -13    1.20    6.11
   5   1 -13   -2.24   11.20
   5   1 -14   47.39   16.42
   5   1 -14   49.84   24.44
   5   1 -15   34.05    9.93
   5   1 -15    8.53   14.33
  -5   0   1    6.76    3.49
   5   0  -1    2.64    3.29
  -5   0   2 1856.93  253.12
   5   0  -2 1896.75  252.11
   5   0  -2 1805.84  850.82
  -5   0   3 4284.82  871.34
   5   0  -3 4811.44 2175.99
   5   0  -3 4734.15  871.26
  -5   0   4   13.65    5.54
  -5   0   4   25.19    7.84
   5   0  -4    9.59    7.53
   5   0  -4   14.03    7.47
   5   0  -4   19.84    5.03
  -5   0   5   18.50    7.23
  -5   0   5   24.46   11.21
   5   0  -5   23.91    6.86
  -5   0   5   24.94   11.28
   5   0  -5   21.45   11.15
   5   0  -5   22.91   11.14
  -5   0   6  172.74   28.76
  -5   0   6  124.49   79.02
   5   0  -6  218.07   48.64
  -5   0   6  181.57   79.14
   5   0  -6  147.71   32.60
  -5   0   7  312.04  153.44
   5   0  -7  326.98   49.99
  -5   0   7  510.81  153.77
  -5   0   7  348.20   62.78
   5   0  -7  199.72  153.50
  -5   0   8    2.79    2.41
  -5   0   8    2.63    2.98
   5   0  -8    2.63    2.19
  -5   0   8    0.08    4.76
   5   0  -8    3.08    5.12
  -5   0   9  406.19  219.70
   5   0  -9  570.85  135.03
   5   0  -9  626.95   71.16
  -5   0   9  391.56  219.92
  -5   0   9  407.38   89.30
   5   0 -10  171.28   29.87
   5   0 -10  170.59   79.76
   5   0 -11  176.38   29.99
   5   0 -11  162.15   77.57
   5   0 -12  141.22   27.59
   5   0 -12  144.78   67.51
   5   0 -13  286.95   48.44
   5   0 -13  291.23  135.32
   5   0 -14   12.08   10.81
   5   0 -14   16.27    9.92
   5   0 -15    1.34    3.89
   5   0 -15   -0.55    9.07
  -5   1   1 4175.31  749.26
   5  -1  -1 3912.89  749.15
  -5   1   2  315.18   41.10
   5  -1  -2  206.41  123.87
   5  -1  -2  297.65  123.87
   5  -1  -2  290.47   50.22
  -5   1   3  293.47   45.07
   5  -1  -3  332.09   45.01
  -5   1   3  339.64  138.14
   5  -1  -3  210.95  138.08
   5  -1  -3  331.94  138.09
  -5   1   4  240.54  105.03
  -5   1   4  239.44   42.89
   5  -1  -4  199.49  104.95
   5  -1  -4  253.44   42.72
  -5   1   5 1876.99  499.17
   5  -1  -5 1700.40  242.07
  -5   1   5 1864.75  326.49
   5  -1  -5 1648.90  813.81
   5  -1  -6  106.69   35.33
  -5   1   6  164.69   57.67
  -5   1   6  107.74   24.21
  -5   1   6  114.34   35.22
   5  -1  -6  116.35   23.89
  -5   1   7  145.87   65.03
   5  -1  -7  129.38   24.42
  -5   1   7  128.48   65.06
  -5   1   7  134.15   27.27
   5  -1  -7  145.70   65.04
   5  -1  -8  428.01  110.40
   5  -1  -8  395.91   58.06
  -5   1   8  391.47  179.85
  -5   1   8  392.57   73.27
  -5   1   8  332.69  107.29
  -5   1   9  181.87   37.25
  -5   1   9  168.27  102.28
   5  -1  -9  277.67   63.02
   5  -1  -9  231.03   35.67
  -5   1   9  223.91  102.48
   5  -1 -10   28.11    9.08
   5  -1 -10   31.51   10.14
   5  -1 -11  834.03  377.39
   5  -1 -11  750.53  152.52
   5  -1 -12    1.03    3.27
   5  -1 -12    8.50   10.89
   5  -1 -13   26.46    8.44
   5  -1 -13   22.59   13.40
   5  -1 -14   47.70   13.55
   5  -1 -14   29.79   16.44
   5  -1 -15   -4.55   14.46
   5  -1 -15    0.87    4.59
   5  -2  -1 4457.46  624.96
  -5   2   1 4778.70  854.33
  -5   2   2  136.73   22.09
  -5   2   2  132.16   60.39
   5  -2  -2  126.98   60.34
   5  -2  -2  127.43   24.72
  -5   2   3 1764.67  214.76
  -5   2   3 1574.77  718.03
   5  -2  -3 1506.79  717.98
   5  -2  -3 1459.34  287.76
  -5   2   4 1076.78  317.46
   5  -2  -4 1130.17  155.66
  -5   2   4 1062.25  207.83
   5  -2  -4 1153.44  517.59
  -5   2   5  234.39   40.17
   5  -2  -5  266.87   72.22
   5  -2  -5  260.58   39.37
  -5   2   5  239.93  117.70
  -5   2   6  372.02  103.62
  -5   2   6  377.67  168.64
   5  -2  -6  351.75  103.57
  -5   2   6  297.44   68.37
   5  -2  -6  383.99   68.41
  -5   2   7  887.54  262.87
  -5   2   7  933.52  131.48
  -5   2   7  862.29  427.92
   5  -2  -7  983.08  262.84
   5  -2  -7  998.09  172.39
  -5   2   8  124.53   43.10
  -5   2   8  124.64   27.50
  -5   2   8  139.52   70.12
   5  -2  -8  151.88   26.16
   5  -2  -8  186.69   70.10
  -5   2   9   35.56   14.01
  -5   2   9   33.47   12.73
   5  -2  -9   65.69   14.05
   5  -2  -9   60.26   12.24
  -5   2   9   36.13   15.17
   5  -2 -10  396.31  119.76
   5  -2 -10  492.18   80.04
   5  -2 -11   26.81   13.87
   5  -2 -11   28.70   12.28
   5  -2 -12   -0.40    2.98
   5  -2 -12   -2.06    7.72
   5  -2 -13   60.91   16.83
   5  -2 -13   55.29   27.28
   5  -2 -14   10.39    5.22
   5  -2 -14   16.13   18.80
   5  -3  -1  221.74   35.01
  -5   3   1  211.95  105.13
  -5   3   1  206.02   42.56
   5  -3  -1  241.73  105.10
  -5   3   2 2347.58 1183.74
  -5   3   2 3350.08  474.34
   5  -3  -2 2418.42 1183.70
   5  -3  -2 2837.36  474.17
  -5   3   3 2042.45  972.12
  -5   3   3 2575.84  389.79
   5  -3  -3 1915.46  972.07
   5  -3  -3 2484.35  389.60
   5  -3  -4    4.81    3.37
  -5   3   4    3.97    3.04
  -5   3   4    4.28    3.38
   5  -3  -4    4.08    2.67
  -5   3   5   49.70   11.57
   5  -3  -5   49.23   13.95
   5  -3  -5   43.47   10.67
  -5   3   5   48.00   22.74
  -5   3   6 1482.91  364.50
  -5   3   6 1170.32  593.27
   5  -3  -6 1240.95  364.40
  -5   3   6 1329.78  238.85
   5  -3  -6 1253.33  238.55
  -5   3   7   46.42   15.68
  -5   3   7   47.49   25.24
   5  -3  -7   65.13   15.63
  -5   3   7   46.67   12.39
   5  -3  -7   58.81   11.97
  -5   3   8   12.40    7.21
  -5   3   8   10.32    7.52
   5  -3  -8   14.16    6.64
  -5   3   8   11.30    7.86
   5  -3  -8   21.96    7.95
   5  -3  -9  158.03   44.85
   5  -3  -9  149.51   27.77
   5  -3 -10  168.95   49.55
   5  -3 -10  184.23   31.13
   5  -3 -11    2.92    8.36
   5  -3 -11    7.30    5.95
   5  -3 -12  111.24   23.08
   5  -3 -12  102.91   49.43
   5  -3 -13   90.61   26.21
   5  -3 -13   82.16   23.10
   5  -3 -14    5.15    4.12
   5  -3 -14    4.38   10.74
  -5   4   1 1747.90  711.48
  -5   4   1 1582.01  285.17
   5  -4  -1 1402.80  711.43
   5  -4  -1 1401.18  284.96
   5  -4  -2    7.40    2.17
  -5   4   2    4.68    3.39
  -5   4   2    3.74    2.67
   5  -4  -2    8.92    2.66
  -5   4   3  122.03   34.70
  -5   4   3  123.38   23.42
   5  -4  -3  119.52   56.47
   5  -4  -3  122.69   23.25
  -5   4   4  469.45  148.62
  -5   4   4  598.37   97.95
   5  -4  -4  566.30  242.22
   5  -4  -4  448.02   97.49
  -5   4   5  200.10   54.42
  -5   4   5  180.09   32.04
   5  -4  -5  179.14   88.56
   5  -4  -5  207.82   36.46
   5  -4  -6  159.82   47.59
   5  -4  -6  147.15   28.15
  -5   4   6  217.61   77.58
  -5   4   6  142.95   32.36
  -5   4   6  139.15   46.90
  -5   4   7  227.68   65.61
  -5   4   7  211.93  106.69
   5  -4  -7  247.05   65.57
   5  -4  -7  291.16   37.70
  -5   4   7  146.50   44.17
  -5   4   8  108.60   25.66
  -5   4   8  128.98   61.78
  -5   4   8  114.58   61.74
   5  -4  -8  135.50   61.69
   5  -4  -8  196.87   27.06
   5  -4  -9  151.47   70.24
   5  -4  -9  145.53   30.86
   5  -4 -10  586.60   72.07
   5  -4 -10  437.22  218.34
   5  -4 -11   62.13   17.97
   5  -4 -11   72.71   33.44
   5  -4 -12    0.71    5.80
   5  -4 -12    0.13   13.21
   5  -4 -13    8.53    4.41
   5  -4 -13    6.69   11.06
  -5   5   1  487.29  153.47
   5  -5  -1  620.18  153.48
  -5   5   1  453.76  100.50
   5  -5  -1  482.71  100.36
  -5   5   2   88.50   41.61
  -5   5   2   93.00   17.44
   5  -5  -2   86.64   41.60
   5  -5  -2   95.56   17.14
  -5   5   3  370.69  179.49
  -5   5   3  355.17   72.65
   5  -5  -3  406.18  179.45
   5  -5  -3  376.49   72.38
  -5   5   4  226.43   68.44
  -5   5   4  232.33   39.65
   5  -5  -4  252.02  111.49
   5  -5  -4  243.30   45.44
   5  -5  -5   91.11   26.22
   5  -5  -5   82.69   17.75
  -5   5   5   95.90   42.69
  -5   5   5   81.87   18.89
  -5   5   6   29.64   10.15
  -5   5   6   25.86   16.37
  -5   5   6   28.65    9.56
   5  -5  -6   47.31   16.47
   5  -5  -6   30.46    8.74
  -5   5   7   21.53    6.44
   5  -5  -7   25.69    6.36
   5  -5  -7   17.36    7.53
  -5   5   7   12.65   10.25
  -5   5   7   12.83    7.55
   5  -5  -7   26.55    7.59
   5  -5  -8   59.50   16.61
   5  -5  -8   45.37   13.30
   5  -5  -9 1237.31  355.37
   5  -5  -9 1288.32  176.57
   5  -5 -10  168.34   28.73
   5  -5 -10  143.42   69.52
   5  -5 -11    3.79    5.06
   5  -5 -11    4.19   12.98
   5  -5 -12    1.63    3.64
   5  -5 -12    1.61   14.26
   5  -5 -13   -3.62    6.70
   5  -5 -13   -3.28   15.56
  -5   6   1 1063.40  308.01
  -5   6   1 1264.55  201.40
   5  -6  -1 1113.39  502.13
   5  -6  -1 1077.15  201.14
   5  -6  -1  958.48  201.12
  -5   6   2 1287.38  388.77
   5  -6  -2 1518.97  388.77
  -5   6   2 1325.41  254.34
   5  -6  -2 1228.43  254.03
   5  -6  -2 1278.02  254.01
   5  -6  -3   99.59   28.69
   5  -6  -3  105.41   18.82
  -5   6   3   98.13   46.66
  -5   6   3  113.25   20.48
   5  -6  -3   93.95   19.38
  -5   6   4   29.33    8.02
  -5   6   4   26.63    9.87
   5  -6  -4   25.06    7.90
   5  -6  -4   37.15    7.17
   5  -6  -4   16.96    6.81
   5  -6  -5  457.23  118.47
   5  -6  -5  400.97   60.97
  -5   6   5  345.70  192.93
  -5   6   5  481.22   79.11
   5  -6  -5  466.99   78.41
  -5   6   6    4.01    3.20
  -5   6   6    7.11    4.72
   5  -6  -6   13.15    3.31
   5  -6  -6    6.56    5.09
  -5   6   6   10.40   10.68
   5  -6  -6    5.53    5.86
   5  -6  -7  121.16   20.04
  -5   6   7   69.19   21.76
   5  -6  -7  120.30   45.48
   5  -6  -7   41.86   19.55
   5  -6  -8  704.68  334.85
   5  -6  -8  783.05  135.93
   5  -6  -9   18.23    6.85
   5  -6  -9   27.49   12.34
   5  -6 -10   18.72   11.45
   5  -6 -10   21.66   11.60
   5  -6 -11  209.29   38.51
   5  -6 -11  210.41   98.19
   5  -6 -12    4.21   11.05
   5  -6 -12    5.25    6.69
   5  -7  -1  512.26  140.96
  -5   7   1  512.43  229.71
   5  -7  -1  530.31   92.22
   5  -7  -1  389.15   92.09
  -5   7   2    8.47    3.49
  -5   7   2    7.21    5.09
   5  -7  -2   12.84    5.42
   5  -7  -2    6.19    3.79
   5  -7  -2    6.86    4.43
  -5   7   3  201.95  143.68
  -5   7   3  288.81   58.70
   5  -7  -3  468.48  143.86
   5  -7  -3  254.42   58.35
   5  -7  -3  219.85   57.96
  -5   7   4  386.66  112.84
  -5   7   4  347.14   74.95
   5  -7  -4  396.24  183.80
   5  -7  -4  457.49   74.79
   5  -7  -5  132.11   23.97
  -5   7   5   98.09   65.95
  -5   7   5  162.07   29.39
   5  -7  -5  162.04   66.00
   5  -7  -5  197.04   28.52
   5  -7  -6  265.75   66.76
   5  -7  -6  266.65   39.30
   5  -7  -6  166.26   36.48
  -5   7   6  168.70   45.87
   5  -7  -7  185.62   55.26
   5  -7  -7  221.97   38.39
   5  -7  -8  206.63   57.18
   5  -7  -8  170.19   40.28
   5  -7  -9  143.55   38.97
   5  -7  -9  101.73   26.83
   5  -7 -10  710.61  194.04
   5  -7 -10  568.98  128.99
   5  -7 -11    1.38    3.67
   5  -7 -11   -2.64   15.37
   5  -7 -12   47.45   14.81
   5  -8  -1  272.53   72.90
  -5   8   1  235.25  118.70
   5  -8  -1  273.19   47.98
   5  -8  -1  245.61   47.80
  -5   8   2  103.90   33.94
   5  -8  -2  145.36   55.20
   5  -8  -2  123.72   23.20
   5  -8  -2   76.68   22.56
  -5   8   3   69.92   22.53
   5  -8  -3   83.81   22.54
  -5   8   3   79.58   16.95
   5  -8  -3  108.61   16.98
   5  -8  -3   62.21   15.88
  -5   8   4   26.15   29.52
  -5   8   4   54.72   15.30
   5  -8  -4   92.82   29.85
   5  -8  -4   74.31   15.63
   5  -8  -4   65.07   14.21
   5  -8  -5  434.89  101.90
  -5   8   5  283.91   68.52
   5  -8  -5  369.63   68.55
   5  -8  -5  205.08   67.19
   5  -8  -6   40.52   13.99
   5  -8  -6   45.28   21.55
   5  -8  -7 1053.89  294.94
   5  -8  -7  952.07  149.61
   5  -8  -8  464.13  133.18
   5  -8  -8  476.65   72.78
   5  -8  -9    6.51    9.11
   5  -8  -9    1.37    5.51
   5  -8 -10    0.61   10.14
   5  -8 -10    8.91    7.02
   5  -8 -11   33.85    9.66
   5  -8 -11    6.15   14.25
  -5   9   1   75.29   23.91
   5  -9  -1   90.39   23.88
   5  -9  -1   82.52   16.56
   5  -9  -1   78.05   16.30
   5  -9  -2   51.56   12.35
  -5   9   2   26.07   19.88
   5  -9  -2   53.03   10.74
   5  -9  -2   40.27    9.77
   5  -9  -3  262.26   68.32
   5  -9  -3  160.48   36.79
   5  -9  -3  288.52   46.80
  -5   9   4  303.60   73.41
   5  -9  -4  579.24  137.21
   5  -9  -4  573.99   73.72
   5  -9  -4  277.41   90.26
   5  -9  -5  362.62  101.67
   5  -9  -5  325.73   56.86
   5  -9  -6  972.69  470.22
   5  -9  -6 1174.14  191.91
   5  -9  -7  168.10   46.42
   5  -9  -7  131.11   33.90
   5  -9  -8  369.63   83.74
   5  -9  -8   -0.78   57.69
   5  -9  -9  515.64  115.34
   5  -9  -9    2.77   76.32
   5  -9 -10   19.09    7.70
   5 -10  -1  906.36  392.58
   5 -10  -1  703.43  157.94
   5 -10  -1  752.92  157.78
   5 -10  -2    3.62    4.20
   5 -10  -2   -0.35    8.98
   5 -10  -2    0.01    5.28
   5 -10  -3  175.47   48.63
   5 -10  -3  138.97   34.54
   5 -10  -4    2.08    5.38
   5 -10  -4    5.35   12.05
   5 -10  -5    1.27    5.11
   5 -10  -5   -3.76   13.56
   5 -10  -6    2.09    5.25
   5 -10  -6   11.70   23.01
   5 -10  -7   57.18   14.87
   5 -10  -7    9.69   27.66
   5 -10  -8  175.21   41.67
   5 -10  -8    4.51   34.86
   5 -10  -9   32.11   10.58
   5 -11  -1   37.40    9.30
   5 -11  -1   25.73   11.85
   5 -11  -1    4.40    7.94
   5 -11  -2  142.64   66.41
   5 -11  -2  138.32   31.57
   5 -11  -3  731.95  337.44
   5 -11  -3  699.85  137.73
   5 -11  -4    5.23    6.09
   5 -11  -4    1.77   14.86
   5 -11  -5   82.42   20.79
   5 -11  -5    7.22   28.83
   5 -11  -6  118.06   47.55
   5 -11  -6   10.72   33.86
   5 -11  -7   15.08    5.99
   5 -11  -7   16.39   30.38
   5 -11  -8   34.44   11.21
   5 -12  -1   62.49   17.04
   5 -12  -1   28.89   15.00
   5 -12  -2  107.86   28.88
   5 -12  -2   48.68   23.22
   5 -12  -3   15.00    7.97
   5 -12  -3    0.35   17.65
   5 -12  -4  106.17   42.64
   5 -12  -4    7.34   34.18
   5 -12  -5   79.57   32.78
   5 -12  -5    6.87   24.14
   5 -12  -6   16.77    6.38
   5 -13  -2   26.00    8.33
   5 -13  -3  140.09   65.68
   5 -13  -4    0.11    3.12
   5 -13  -5   21.73    7.73
   5 -14  -1   43.15   21.35
   5 -14  -2   81.60   38.75
  -4 -11   4   -2.12   13.89
   4  11  -4   29.63   10.86
  -4 -11   5   -2.34   10.27
   4  11  -5    2.78    6.17
  -4 -11   5    1.02    6.18
   4  11  -5    1.10   10.35
  -4 -11   6    0.58   15.14
  -4 -11   6    1.05   26.37
   4  11  -6  106.40   29.30
   4  11  -6  120.46   18.24
  -4 -11   7    0.69    9.67
   4  11  -7   -0.41    5.78
   4  11  -7    1.18   11.58
  -4 -11   8    1.53   20.41
   4  11  -8  110.77   24.95
   4  11  -8   68.91   19.81
   4  11  -9   54.22   17.39
  -4 -10   1    8.58   13.61
   4  10  -1   22.06    8.90
  -4 -10   2    0.23    7.23
   4  10  -2    1.35    4.79
  -4 -10   2   -0.21    5.83
   4  10  -2    0.12   11.11
  -4 -10   3   16.10    9.31
   4  10  -3   22.84    7.19
  -4 -10   3   -0.51    7.96
   4  10  -3   23.24   12.75
  -4 -10   4    0.84    3.20
   4  10  -4    3.88    7.94
   4  10  -4    0.98    7.68
  -4 -10   5   12.47    8.54
   4  10  -5   12.22    6.23
  -4 -10   5   -1.08    6.30
   4  10  -5   13.79    9.54
  -4 -10   6   -0.53    9.12
  -4 -10   6   28.59   14.15
   4  10  -6   28.27   12.04
   4  10  -6   27.05    8.77
  -4 -10   7   39.34   17.99
   4  10  -7   85.70   30.61
   4  10  -7   36.42   14.38
   4  10  -8   11.52   10.60
   4  10  -8   16.60   10.01
   4  10  -9    2.93    4.36
   4  10  -9    2.18    8.51
   4  10 -10   11.24    9.19
   4  10 -10   11.95   13.71
   4  10 -11   31.28   16.98
   4  10 -11   35.20   16.51
   4  10 -12   17.69    6.86
  -4  -9   1   -1.28    5.12
  -4  -9   1   -3.73   10.50
   4   9  -1    2.59    8.51
   4   9  -1   -0.63    6.74
  -4  -9   2    1.38    6.27
  -4  -9   2   12.74    9.77
   4   9  -2   16.72   10.23
   4   9  -2   11.54    6.95
  -4  -9   3    0.86    3.29
   4   9  -3    7.53    6.18
  -4  -9   3   10.74   10.33
   4   9  -3   10.02    7.31
   4   9  -4    9.81    5.30
  -4  -9   4    8.18    6.80
  -4  -9   4   16.86   10.07
   4   9  -4    9.37    6.92
  -4  -9   5   -0.05    2.90
   4   9  -5    0.14    4.07
  -4  -9   5   -0.90   12.03
   4   9  -5   -1.16    6.51
   4   9  -6   83.90   16.90
  -4  -9   6   84.31   39.50
   4   9  -6   82.54   40.02
   4   9  -7   36.83   16.15
   4   9  -7   24.17    9.59
   4   9  -8   95.17   48.35
   4   9  -8  113.48   22.17
   4   9  -9    8.73    5.03
   4   9  -9    9.79    7.38
   4   9 -10   40.28   11.64
   4   9 -10   24.30   16.15
   4   9 -11   20.13    8.38
   4   9 -11   34.35   12.47
   4   9 -12    8.42    9.21
   4   9 -12    8.43   15.53
   4   9 -13   12.70    6.13
  -4  -8   1  103.17   29.61
   4   8  -1  105.26   30.07
  -4  -8   1  102.85   22.51
   4   8  -1   94.46   20.94
  -4  -8   2  133.07   23.07
   4   8  -2  143.01   29.98
   4   8  -2  150.50   20.07
  -4  -8   2   53.25   47.29
   4   8  -3  144.87   48.52
   4   8  -3  163.98   28.12
  -4  -8   3  187.03   78.34
  -4  -8   3  144.78   33.94
  -4  -8   4    2.16    2.67
  -4  -8   4    2.49    7.82
   4   8  -4    1.39    6.87
   4   8  -4    4.26    6.15
  -4  -8   5    7.40    3.70
   4   8  -5    6.00    4.26
   4   8  -5    5.94    5.06
   4   8  -6   16.69    5.86
   4   8  -6   27.41    7.30
  -4  -8   6    7.19    8.20
   4   8  -7  176.24   82.99
   4   8  -7  178.53   34.93
   4   8  -8   68.90   17.46
   4   8  -8  110.52   44.50
   4   8  -9  271.77   50.08
   4   8  -9  360.26  152.47
   4   8 -10  288.70  146.25
   4   8 -10  361.47   60.45
   4   8 -11   97.41   25.59
   4   8 -11   65.21   18.91
   4   8 -12   56.89   16.24
   4   8 -12   69.05   31.83
   4   8 -13   -0.33    4.66
   4   8 -13   -2.04   13.14
   4   8 -14    3.36    6.73
  -4  -7   1    7.61    3.94
   4   7  -1    7.58    5.50
   4   7  -1    5.48    5.44
  -4  -7   1    5.04    9.08
  -4  -7   2  154.47   29.92
   4   7  -2  147.25   26.94
  -4  -7   2  155.36   75.17
   4   7  -2  182.25   75.68
  -4  -7   3   62.58   17.47
  -4  -7   3   76.59   16.28
   4   7  -3   57.76   12.90
   4   7  -3   47.35   28.45
   4   7  -4  535.00   78.36
  -4  -7   4  529.84  251.45
   4   7  -4  563.02  251.64
  -4  -7   5  260.98  130.47
   4   7  -5  324.70  130.69
   4   7  -5  250.85   53.43
   4   7  -6   50.13   15.03
   4   7  -6   49.52   11.58
   4   7  -7 1076.86  188.43
   4   7  -7 1561.88  630.97
   4   7  -8   15.13    9.66
   4   7  -8   18.98    7.62
   4   7  -9 1115.87  450.93
   4   7  -9  727.49  181.26
   4   7 -10   20.27    9.28
   4   7 -10   33.05   14.88
   4   7 -11  350.75   52.80
   4   7 -11  333.40  157.63
   4   7 -12  209.01   60.17
   4   7 -12  208.71   41.60
   4   7 -13  280.35   39.58
   4   7 -13  197.27  103.00
   4   7 -14   16.36   13.54
   4   7 -14   24.30   12.68
  -4  -6   1  390.93   45.89
   4   6  -1  212.01   76.89
   4   6  -1  391.02   42.32
  -4  -6   1  210.64  125.06
   4   6  -1  352.19  125.50
   4   6  -2   33.71    9.40
  -4  -6   2   29.61   14.57
  -4  -6   2   44.63   10.24
   4   6  -2   22.85   14.81
   4   6  -2   35.36    8.33
   4   6  -3  623.36  102.13
  -4  -6   3  827.72  334.53
   4   6  -3  617.22  334.62
   4   6  -3  718.06  334.48
   4   6  -4    0.02    2.04
   4   6  -4    7.05    3.73
  -4  -6   4    0.27    3.03
  -4  -6   4   -2.06    6.37
   4   6  -4    0.64    3.73
  -4  -6   5 1050.43  308.55
   4   6  -5  895.94  308.46
  -4  -6   5  686.56  202.04
   4   6  -5 1486.51  503.13
   4   6  -5 1260.51  202.29
   4   6  -6  168.32   41.65
   4   6  -6  123.23   41.40
   4   6  -6  160.25   28.28
   4   6  -7   10.46    4.72
   4   6  -7   15.98    5.88
   4   6  -8    6.91    5.72
   4   6  -8    8.46    6.36
   4   6  -9  147.59   58.21
   4   6  -9   71.91   24.69
   4   6 -10   84.08   15.27
   4   6 -10   56.67   30.52
   4   6 -11   15.29   10.38
   4   6 -11   17.75    9.70
   4   6 -12   26.11    8.66
   4   6 -12   19.97   10.92
   4   6 -13    1.67    3.48
   4   6 -13    3.75   11.93
   4   6 -14   25.72   12.72
   4   6 -14   28.24   15.52
   4   6 -15    4.21    5.17
  -4  -5   1  423.13   69.00
   4   5  -1  505.20  129.48
   4   5  -1  385.33   65.99
  -4  -5   1  465.65  210.63
  -4  -5   1  533.98   85.77
   4   5  -1  419.25  210.63
  -4  -5   2   78.93   17.84
  -4  -5   2   57.80   16.13
   4   5  -2   90.17   15.55
   4   5  -2   98.32   38.21
   4   5  -2   74.38   38.00
  -4  -5   3  535.83   95.61
   4   5  -3  747.21  190.24
   4   5  -3  665.91  190.10
   4   5  -3  642.05   94.92
  -4  -5   3  677.48  309.79
   4   5  -4  382.48   41.28
  -4  -5   4  172.38  123.68
  -4  -5   4  195.73   50.51
   4   5  -4  325.66  123.80
  -4  -5   5   77.56   20.69
   4   5  -5   70.91   14.19
  -4  -5   5   56.34   14.92
   4   5  -5   80.54   33.73
   4   5  -5   64.01   33.54
  -4  -5   6    1.23    3.92
   4   5  -6    3.20    3.39
   4   5  -6    0.84    4.13
   4   5  -6    2.57    3.26
  -4  -5   7   48.77   13.59
   4   5  -7   96.78   29.42
   4   5  -7   48.14   28.97
   4   5  -7   47.42   13.07
  -4  -5   8   17.98    9.47
   4   5  -8   32.86   14.88
   4   5  -8   28.18   14.49
   4   5  -8   37.63    8.59
   4   5  -9  395.80  191.28
   4   5  -9  454.33   77.99
   4   5 -10    6.49    6.88
   4   5 -10    9.22    7.70
   4   5 -11    2.39    6.49
   4   5 -11    1.71    9.02
   4   5 -12    1.05    3.21
   4   5 -12    3.74    7.38
   4   5 -13  227.47  100.22
   4   5 -13  176.52   43.21
   4   5 -14   20.63    7.66
   4   5 -14   18.95   12.28
   4   5 -15    9.71   11.54
   4   5 -15    6.97    8.62
  -4  -4   1  187.56   54.33
  -4  -4   1  202.35   33.03
   4   4  -1  184.93   54.34
   4   4  -1  172.25   30.31
  -4  -4   1  181.91   36.64
   4   4  -1  217.84   88.71
  -4  -4   2  258.40   41.73
   4   4  -2  306.98   76.88
   4   4  -2  259.20   40.86
  -4  -4   2  233.19  124.94
   4   4  -2  289.33  124.97
   4   4  -3  105.43   27.19
  -4  -4   3  106.51   43.99
  -4  -4   3   99.10   18.99
  -4  -4   3   66.38   27.25
   4   4  -3   92.87   43.97
   4   4  -3   97.79   18.77
  -4  -4   4  163.05   28.03
  -4  -4   4  166.49   78.47
  -4  -4   4  134.17   47.70
   4   4  -4  205.34   78.60
   4   4  -4  174.23   78.44
   4   4  -4  156.42   32.27
  -4  -4   5  835.51  105.88
  -4  -4   5  883.36  203.10
   4   4  -5  814.46  343.02
   4   4  -5  664.85  342.84
   4   4  -5  521.56  137.76
  -4  -4   6    6.20    4.46
   4   4  -6    8.04    2.86
   4   4  -6   10.78    4.55
  -4  -4   6    7.26    4.44
   4   4  -6    6.72    5.02
  -4  -4   7  742.13  213.02
  -4  -4   7  735.26  107.27
  -4  -4   7  691.88  346.73
   4   4  -7  766.79  212.91
   4   4  -7  900.30  107.18
   4   4  -7  714.75  347.15
  -4  -4   8   74.07   34.51
   4   4  -8   86.54   21.29
  -4  -4   8   17.74   34.39
  -4  -4   8   92.66   16.30
   4   4  -8   79.50   34.36
   4   4  -8   93.62   15.63
  -4  -4   9   33.99   13.22
  -4  -4   9   36.95   12.30
  -4  -4   9   38.32   21.19
   4   4  -9   61.87   13.30
   4   4  -9   34.89   20.96
   4   4  -9   69.64   11.16
   4   4 -10  186.04   52.17
   4   4 -10  168.91   36.00
   4   4 -11  208.63   62.51
   4   4 -11  248.36   37.68
   4   4 -12   26.09   12.12
   4   4 -12   27.54   14.46
   4   4 -13   42.02   14.68
   4   4 -13   38.90   19.95
   4   4 -14   74.89   22.27
   4   4 -14   73.65   21.96
   4   4 -15   47.52   15.04
   4   4 -15   48.48   22.05
  -4  -3   1   54.26   13.23
   4   3  -1   56.42   15.81
   4   3  -1   47.60   11.16
  -4  -3   1   52.79   25.34
  -4  -3   1   47.06   11.71
  -4  -3   1   61.91   16.11
   4   3  -1   51.71   25.36
   4   3  -2    3.15    1.78
   4   3  -2    2.29    3.47
  -4  -3   2    5.18    2.62
  -4  -3   2    4.85    3.98
  -4  -3   2    2.66    2.15
   4   3  -2    3.63    3.44
   4   3  -3    0.61    1.38
  -4  -3   3    0.29    1.90
  -4  -3   3    3.46    4.28
  -4  -3   3   -0.41    1.60
   4   3  -3   -0.09    1.90
   4   3  -3    0.97    4.02
  -4  -3   4  313.95   46.00
   4   3  -4  326.73   45.58
  -4  -3   4  307.42   84.22
   4   3  -4  434.04  141.25
   4   3  -4  214.66  141.01
  -4  -3   5  239.60   42.76
   4   3  -5  272.68   78.99
   4   3  -5  258.70   42.19
  -4  -3   5  226.55   77.16
   4   3  -5  329.52  128.63
  -4  -3   6   84.41   23.89
  -4  -3   6   79.63   38.66
   4   3  -6   73.44   23.70
   4   3  -6  100.28   16.24
  -4  -3   6   82.56   16.80
   4   3  -6   89.99   38.71
  -4  -3   7    6.43    3.86
  -4  -3   7    8.24    4.71
  -4  -3   7    1.47    4.68
   4   3  -7    7.27    4.21
   4   3  -7    3.64    3.88
   4   3  -7    9.20    4.50
  -4  -3   8  101.05   33.43
  -4  -3   8   94.51   21.83
   4   3  -8  136.32   33.40
   4   3  -8  112.80   33.28
   4   3  -8  145.02   21.43
  -4  -3   8  103.58   33.74
  -4  -3   9   20.71   12.32
  -4  -3   9   19.69    8.11
  -4  -3   9   18.94    9.41
   4   3  -9   35.68   12.30
   4   3  -9   20.79   11.85
   4   3  -9   26.26    8.24
   4   3 -10   18.78   10.44
   4   3 -10   23.55    7.77
   4   3 -11  200.27   55.38
   4   3 -11  171.09   33.05
   4   3 -12    8.03    4.03
   4   3 -12    1.83    8.06
   4   3 -13   57.64   17.97
   4   3 -13   66.38   17.73
   4   3 -14   82.41   40.41
   4   3 -14   90.72   22.74
   4   3 -15    3.00   15.40
   4   3 -15   -0.61    6.92
  -4  -2   1   22.97   11.98
  -4  -2   1   40.22    6.98
   4   2  -1   25.42   12.20
   4   2  -1   22.99   11.98
   4   2  -1   25.02    6.23
  -4  -2   2 1757.18  299.62
  -4  -2   2 2146.37 1013.31
   4   2  -2 2369.02 1013.37
   4   2  -2 2302.35 1013.31
   4   2  -2 2026.98  405.99
  -4  -2   3  192.88   34.20
  -4  -2   3  186.47   60.20
   4   2  -3  287.83  100.58
   4   2  -3  220.95  100.45
   4   2  -3  172.39   40.79
   4   2  -4  289.33   77.26
  -4  -2   4  259.19   51.15
  -4  -2   4  265.09   75.13
   4   2  -4  261.19  125.95
   4   2  -4  266.31   51.09
  -4  -2   5  333.14  104.90
  -4  -2   5  309.64   54.65
  -4  -2   5  416.42  170.78
   4   2  -5  379.54  104.81
   4   2  -5  287.31   54.40
   4   2  -5  388.82  170.91
  -4  -2   6  169.51   45.36
  -4  -2   6  125.15   26.72
  -4  -2   6  125.35   73.64
   4   2  -6  134.60   25.97
   4   2  -6  147.69   73.67
   4   2  -6  204.17   73.68
  -4  -2   7    0.80    3.72
  -4  -2   7    1.54    2.31
   4   2  -7    0.51    1.97
   4   2  -7    1.31    1.53
  -4  -2   7    0.99    3.08
   4   2  -7    3.27    4.91
  -4  -2   8  201.53   52.73
  -4  -2   8  208.57   31.77
  -4  -2   8  181.93   85.70
   4   2  -8  165.67   52.58
   4   2  -8  185.42   85.71
   4   2  -8  185.20   35.41
  -4  -2   9  149.96   85.03
   4   2  -9  158.56   52.22
   4   2  -9  207.11   30.75
  -4  -2   9  127.12   85.01
  -4  -2   9  121.25   35.25
   4   2  -9  275.34   85.13
   4   2 -10   73.41   14.57
   4   2 -10   57.68   29.21
   4   2 -11   24.76    9.79
   4   2 -11   23.94   12.65
   4   2 -12  172.85   84.43
   4   2 -12  205.98   36.79
   4   2 -13  110.23   33.41
   4   2 -13  130.00   26.03
   4   2 -14   52.22   15.79
   4   2 -14   47.95   16.51
   4   2 -15   26.69    9.13
   4   2 -15   22.70   13.25
   4   1  -1   53.36   10.98
  -4  -1   1   49.68   24.10
  -4  -1   1   56.94   10.87
   4   1  -1   51.16   24.09
  -4  -1   2   44.97   11.53
   4   1  -2   59.46   26.66
   4   1  -2   60.82   26.58
   4   1  -2   52.73   11.49
  -4  -1   3   45.96    9.69
   4   1  -3   45.95    9.55
   4   1  -3   50.07   20.17
   4   1  -3   36.08   20.03
  -4  -1   4 1812.92  282.56
  -4  -1   4 2147.06  952.82
   4   1  -4 2029.96  585.20
   4   1  -4 1961.12  282.42
  -4  -1   4 2354.73  954.31
   4   1  -4 1929.32  954.18
  -4  -1   5   95.10   45.65
   4   1  -5   95.91   28.06
   4   1  -5  104.28   28.03
  -4  -1   5   88.89   45.67
  -4  -1   5  125.39   19.46
   4   1  -5   86.07   19.20
  -4  -1   6 1145.84  191.12
   4   1  -6 1370.01  390.58
   4   1  -6 1323.81  390.54
  -4  -1   6 1611.88  636.84
  -4  -1   6 1290.10  375.21
   4   1  -6 1365.90  255.49
  -4  -1   7  470.82   71.31
  -4  -1   7  433.58  222.45
   4   1  -7  438.24  136.63
  -4  -1   7  555.39  222.77
   4   1  -7  482.54  222.67
   4   1  -7  538.00   90.06
  -4  -1   8    4.42    2.63
  -4  -1   8    2.69    4.31
  -4  -1   8    4.02    3.61
   4   1  -8    6.69    2.62
   4   1  -8    5.61    4.53
  -4  -1   9   43.45   20.37
   4   1  -9   63.98   12.81
  -4  -1   9   19.79   20.34
  -4  -1   9   29.29   10.60
   4   1  -9   44.82   10.48
   4   1 -10   59.28   13.56
   4   1 -10   58.21   27.88
   4   1 -11   53.75   15.53
   4   1 -11   47.57   14.11
   4   1 -12    0.72    3.20
   4   1 -12    0.07   10.29
   4   1 -13   -2.69    8.04
   4   1 -13   -1.20    5.96
   4   1 -14    4.49    4.13
   4   1 -14    4.29   13.92
   4   1 -15    5.67    8.98
   4   1 -15    0.92    6.83
  -4   0   1   56.44   11.46
   4   0  -1   62.03   11.22
   4   0  -1   55.29   26.17
   4   0  -1   54.34   26.14
  -4   0   2  488.21   68.72
   4   0  -2  434.08   68.13
   4   0  -2  501.15  219.80
   4   0  -2  462.53  219.77
  -4   0   3  876.31  136.76
  -4   0   3 1333.45  453.10
   4   0  -3  899.18  453.04
   4   0  -3  816.41  453.00
   4   0  -3  997.42  181.83
  -4   0   4 1883.36  730.36
  -4   0   4 1499.48  292.82
   4   0  -4 1299.75  730.30
   4   0  -4 1656.61  292.81
   4   0  -5    2.55    1.64
   4   0  -5    2.68    2.92
  -4   0   5    3.18    2.71
  -4   0   5    4.30    3.72
  -4   0   5    2.42    2.67
  -4   0   6   86.37   29.21
  -4   0   6   91.88   19.30
  -4   0   6  105.22   47.52
   4   0  -6  111.43   29.23
   4   0  -6  106.14   18.68
  -4   0   7  144.71   67.68
   4   0  -7  137.48   41.55
   4   0  -7  157.17   24.82
  -4   0   7  165.66   67.69
  -4   0   7   99.17   27.92
  -4   0   8   10.89    6.03
  -4   0   8   11.17    6.18
   4   0  -8   13.98    4.14
   4   0  -8   11.61    5.46
  -4   0   8    9.54    6.55
  -4   0   9   14.76    5.67
  -4   0   9   16.47    7.83
  -4   0   9   13.02    8.95
   4   0  -9   20.74    5.71
   4   0  -9   24.19    7.18
   4   0 -10 1096.18  510.70
   4   0 -10 1111.43  205.60
   4   0 -11   76.70   36.40
   4   0 -11   76.95   18.27
   4   0 -12  247.21  142.84
   4   0 -12  477.54   60.44
   4   0 -13   22.94    7.90
   4   0 -13   24.36   13.07
   4   0 -14    3.49    3.99
   4   0 -14    5.95    9.47
   4   0 -15    0.87    6.43
   4   0 -15    1.63   19.56
  -4   1   1  134.32   20.57
   4  -1  -1  106.65   22.61
  -4   1   2 3179.06  572.89
   4  -1  -2 3000.05  572.82
  -4   1   3 1530.98  454.69
   4  -1  -3 1337.19  220.30
  -4   1   3 1307.76  297.12
   4  -1  -3 1823.62  741.41
  -4   1   4 4233.39 2131.20
  -4   1   4 4007.87  853.28
   4  -1  -4 5764.88  853.36
  -4   1   5   11.73    3.71
  -4   1   5   10.03    5.44
  -4   1   5   13.55    4.47
   4  -1  -5    9.82    5.54
   4  -1  -5   10.26    4.09
  -4   1   6    0.09    2.02
  -4   1   6    1.33    2.73
  -4   1   6    0.73    1.92
   4  -1  -6    0.77    2.57
   4  -1  -6   -0.95    3.75
  -4   1   7  337.45   63.34
  -4   1   7  664.67  196.85
  -4   1   7  313.12  116.95
   4  -1  -7  364.00  196.64
   4  -1  -7  366.83   79.50
  -4   1   8  185.06  106.33
  -4   1   8  212.34  106.48
  -4   1   8  232.70   44.19
   4  -1  -8  266.26  106.46
   4  -1  -8  278.35   43.96
  -4   1   9  466.34  114.10
  -4   1   9  763.12  368.18
  -4   1   9  730.61  368.56
   4  -1  -9  989.20  368.59
   4  -1  -9  709.22  148.54
   4  -1 -10    3.72    2.91
   4  -1 -10   -0.72    9.22
   4  -1 -11   12.85    8.77
   4  -1 -11   11.26    7.38
   4  -1 -12  473.82  236.54
   4  -1 -12  625.87   97.34
   4  -1 -13   20.54   11.22
   4  -1 -13   16.52   10.19
   4  -1 -14   21.68   12.33
   4  -1 -14   21.60   15.10
   4  -1 -15    0.96    6.46
   4  -1 -15   -3.53   20.18
  -4   2   1  485.27  219.22
  -4   2   1  487.10   88.16
   4  -2  -1  467.51  219.20
   4  -2  -1  447.76   88.06
  -4   2   2   63.79   24.61
  -4   2   2   30.77   10.31
   4  -2  -2   54.59   24.55
   4  -2  -2   42.96   10.29
  -4   2   3  448.49  186.00
  -4   2   3  430.05   75.03
   4  -2  -3  359.90  185.94
   4  -2  -3  390.88   74.87
   4  -2  -4 1737.73  260.96
  -4   2   4 2541.40  880.89
  -4   2   4 1542.75  352.97
   4  -2  -4 1568.35  880.78
  -4   2   5  178.06   53.80
  -4   2   5  179.77   30.96
   4  -2  -5  186.48   53.77
  -4   2   5  198.80   52.69
   4  -2  -5  188.19   35.83
  -4   2   6 1865.45  555.19
  -4   2   6 1954.37  270.02
  -4   2   6 1971.54  903.93
   4  -2  -6 2002.11  905.21
   4  -2  -6 1943.21  362.99
  -4   2   7  359.34  151.71
   4  -2  -7  302.57   93.18
  -4   2   7  249.00  151.80
  -4   2   7  392.26   62.22
   4  -2  -7  477.59   62.19
  -4   2   8  228.11   70.89
  -4   2   8  223.93  115.40
  -4   2   8  173.35   47.40
   4  -2  -8  324.93  115.46
   4  -2  -8  162.75   47.15
  -4   2   9 1029.22  170.27
  -4   2   9 1097.41  555.46
   4  -2  -9 1627.55  341.24
  -4   2   9  785.83  556.05
   4  -2  -9 1346.65  223.96
   4  -2 -10   10.09    4.07
   4  -2 -10   11.11    8.12
   4  -2 -11  219.62   63.81
   4  -2 -11  232.49   38.33
   4  -2 -12   31.71   12.81
   4  -2 -12   33.05   16.53
   4  -2 -13   -0.57    3.49
   4  -2 -13    3.11    8.98
   4  -2 -14    1.96    9.92
   4  -2 -14   -1.40    5.79
  -4   3   1  445.34  231.90
  -4   3   1  555.71   93.21
   4  -3  -1  518.30  231.89
   4  -3  -1  541.31   93.15
  -4   3   2 1322.08  459.88
  -4   3   2  809.44  184.42
   4  -3  -2  796.27  459.84
   4  -3  -2  758.76  184.28
  -4   3   3  990.04  249.78
  -4   3   3  837.41  163.49
   4  -3  -3  807.45  407.21
   4  -3  -3  840.17  163.39
  -4   3   4 1419.42  704.86
  -4   3   4 1605.24  282.78
   4  -3  -4 1544.08  704.85
   4  -3  -4 1660.59  282.69
   4  -3  -5   95.13   17.44
  -4   3   5   65.64   42.34
  -4   3   5  115.40   18.40
  -4   3   5  104.54   26.22
   4  -3  -5   91.74   42.37
  -4   3   6   54.99   17.05
  -4   3   6   55.86   13.53
  -4   3   6   65.95   27.74
   4  -3  -6   55.87   17.02
   4  -3  -6   58.57   13.12
  -4   3   7  267.17   44.85
  -4   3   7  253.79  128.16
  -4   3   7  269.98  128.33
   4  -3  -7  311.25  128.29
   4  -3  -7  253.89   52.43
  -4   3   8  173.57   49.53
  -4   3   8  158.38   31.15
  -4   3   8  175.50   80.55
   4  -3  -8  177.29   49.49
   4  -3  -8  155.37   33.63
   4  -3  -9   17.34    5.78
   4  -3  -9   17.47    7.73
   4  -3 -10  154.51   26.18
   4  -3 -10  130.43   63.53
   4  -3 -11  199.03   58.26
   4  -3 -11  217.17   41.18
   4  -3 -12   -0.48    3.93
   4  -3 -12    4.64   12.79
   4  -3 -13   19.43   11.21
   4  -3 -13   10.86   14.73
   4  -3 -14    1.17    3.89
   4  -3 -14   -1.15   15.32
  -4   4   1  478.03  158.83
  -4   4   1  242.28   63.86
   4  -4  -1  265.65  158.75
   4  -4  -1  260.25   63.78
   4  -4  -2   18.26    5.35
  -4   4   2   18.02    8.67
  -4   4   2   16.53    4.31
   4  -4  -2   18.19    4.17
  -4   4   3 1310.90  376.70
  -4   4   3 1294.88  184.92
   4  -4  -3 1301.32  184.35
   4  -4  -3 1344.94  614.19
  -4   4   4   38.28   10.85
  -4   4   4   43.26   10.27
   4  -4  -4   34.96   17.53
   4  -4  -4   37.15    8.25
  -4   4   5  529.86   79.13
  -4   4   5  555.21  246.48
   4  -4  -5  584.49  151.39
   4  -4  -5  564.09   77.80
  -4   4   5  432.97  246.73
  -4   4   6  136.28   44.02
  -4   4   6  130.31   27.67
   4  -4  -6  174.27   44.06
   4  -4  -6  137.11   26.70
  -4   4   6  158.17   43.62
  -4   4   7   85.19   19.61
  -4   4   7  100.16   44.23
   4  -4  -7   99.18   18.96
  -4   4   7   84.13   44.19
   4  -4  -7  104.08   44.18
   4  -4  -7   80.09   18.86
  -4   4   8  210.58   37.29
  -4   4   8  210.01  100.42
  -4   4   8  175.98  100.44
   4  -4  -8  266.74  100.48
   4  -4  -8  252.17   42.06
   4  -4  -8  162.98   41.16
   4  -4  -9   19.51    6.83
   4  -4  -9   23.90   11.26
   4  -4 -10   74.07   21.99
   4  -4 -10   77.91   18.11
   4  -4 -11    8.54    4.85
   4  -4 -11   14.64    9.59
   4  -4 -12   61.63   17.90
   4  -4 -12   53.71   17.87
   4  -4 -13    0.40    3.50
   4  -4 -13    0.34   14.94
   4  -5  -1  567.85  165.79
  -4   5   1  596.32  270.28
  -4   5   1  600.99  108.63
   4  -5  -1  584.30  108.42
   4  -5  -1  573.47  108.41
   4  -5  -2   14.53    4.43
  -4   5   2   14.50    7.11
  -4   5   2   12.05    3.95
   4  -5  -2   13.37    3.78
   4  -5  -2   14.25    3.45
  -4   5   3   35.34    9.74
   4  -5  -3   29.66    9.70
  -4   5   3   31.27    7.85
   4  -5  -3   40.62    7.59
   4  -5  -3   33.98    7.20
  -4   5   4  121.24   60.91
  -4   5   4  140.78   25.76
   4  -5  -4  121.07   60.88
   4  -5  -4  171.09   25.73
   4  -5  -4  147.20   25.18
  -4   5   5   94.79   39.79
   4  -5  -5   88.07   24.46
  -4   5   5   70.51   39.74
  -4   5   5   83.20   17.77
   4  -5  -5   91.17   17.66
   4  -5  -5   81.38   16.92
   4  -5  -6   33.86    8.66
  -4   5   6    9.96   15.97
  -4   5   6   44.38    9.98
  -4   5   6   33.10   11.16
   4  -5  -6   47.01   16.11
   4  -5  -6   43.83    9.84
  -4   5   7   81.41   19.05
  -4   5   7   84.32   40.28
   4  -5  -7  109.56   18.64
   4  -5  -7   67.72   16.11
  -4   5   7   79.70   40.22
   4  -5  -7   94.13   40.22
   4  -5  -8   37.51   11.47
   4  -5  -8   42.75   11.84
   4  -5  -9    1.51    8.38
   4  -5  -9    4.96    4.55
   4  -5 -10   14.07    4.98
   4  -5 -10   10.36   10.13
   4  -5 -11   57.02   17.06
   4  -5 -11   57.35   16.98
   4  -5 -12   49.86   24.95
   4  -5 -12   55.00   18.66
   4  -5 -13   21.26   14.36
   4  -5 -13   24.24   13.54
  -4   6   1   30.46   14.89
  -4   6   1   31.28    6.62
   4  -6  -1   32.06   14.89
   4  -6  -1   31.68    6.49
   4  -6  -1   31.02    6.31
   4  -6  -2  100.62   23.30
  -4   6   2  166.26   66.44
  -4   6   2  111.13   27.24
   4  -6  -2  146.55   66.40
   4  -6  -2  121.34   27.24
   4  -6  -3  479.18  175.05
   4  -6  -3  666.86   89.34
  -4   6   3  654.26  285.37
  -4   6   3  781.16  115.47
   4  -6  -3  763.79  114.86
  -4   6   4   90.98   24.67
  -4   6   4   80.23   18.52
   4  -6  -4   91.65   24.61
   4  -6  -4   79.61   17.00
   4  -6  -4   60.87   16.78
  -4   6   5   22.49    6.88
  -4   6   5   23.52   10.98
   4  -6  -5   25.86    7.97
  -4   6   5   14.05    9.74
   4  -6  -5   20.12   10.97
   4  -6  -5   25.52    7.68
  -4   6   6   98.27   22.28
  -4   6   6  105.34   48.79
   4  -6  -6  133.02   30.08
   4  -6  -6  122.58   20.68
  -4   6   6   78.90   48.71
   4  -6  -6   78.74   21.12
   4  -6  -7   51.40   12.23
  -4   6   7   25.12   13.67
   4  -6  -7   51.74   11.91
   4  -6  -8  153.72   25.06
   4  -6  -8  115.55   57.49
   4  -6  -9   51.38   14.34
   4  -6  -9   42.02   21.34
   4  -6 -10  134.51   39.58
   4  -6 -10  146.83   28.48
   4  -6 -11   45.76   14.70
   4  -6 -11   56.97   18.48
   4  -6 -12    8.69   14.66
   4  -6 -12    4.66    7.17
  -4   7   1  267.77   69.88
   4  -7  -1  232.03  113.75
   4  -7  -1  269.14   46.17
   4  -7  -1  213.12   45.84
  -4   7   2  119.60   34.10
   4  -7  -2  115.66   34.08
  -4   7   2  124.48   23.57
   4  -7  -2  117.06   23.04
   4  -7  -2  122.79   22.90
  -4   7   3   46.22   14.27
   4  -7  -3   50.90   11.78
  -4   7   3   53.73   12.01
   4  -7  -3   50.95   11.00
  -4   7   4   44.20   18.73
   4  -7  -4   97.77   18.94
  -4   7   4   72.97   15.93
   4  -7  -4   53.06   13.80
   4  -7  -4   35.26   13.54
  -4   7   5    9.33    3.29
   4  -7  -5    7.14    5.46
   4  -7  -5    1.82    4.31
  -4   7   5    2.36    9.55
  -4   7   5    6.66    4.79
   4  -7  -5    9.60    4.96
  -4   7   6   12.28    7.60
   4  -7  -6   25.09    9.60
   4  -7  -6   13.30    7.68
   4  -7  -7  159.59   46.83
   4  -7  -7  177.66   33.44
   4  -7  -8  202.51   93.34
   4  -7  -8  189.08   40.28
   4  -7  -9  296.67   85.49
   4  -7  -9  306.87   58.92
   4  -7 -10  148.59   43.40
   4  -7 -10  157.09   30.77
   4  -7 -11  167.96   35.02
   4  -7 -11  176.13   81.85
   4  -8  -1  227.23   68.53
  -4   8   1  235.44  111.59
   4  -8  -1  190.19   45.29
   4  -8  -1  312.23   45.34
  -4   8   2  505.13  148.98
   4  -8  -2  523.13  148.97
   4  -8  -2  542.58   98.17
   4  -8  -2  545.39   97.75
  -4   8   3  240.72   82.16
   4  -8  -3  330.78   82.20
   4  -8  -3  295.60   45.78
  -4   8   3  243.47   55.31
   4  -8  -3  298.09   54.54
  -4   8   4   10.80    4.74
  -4   8   4   13.07    7.59
   4  -8  -4   20.90    5.13
   4  -8  -4   18.11    7.14
   4  -8  -4   13.60    6.45
  -4   8   4    9.34    9.74
   4  -8  -5   98.53   20.73
  -4   8   5   43.96   21.56
   4  -8  -5   64.06   15.73
   4  -8  -6  116.49   31.22
   4  -8  -6   74.89   21.51
   4  -8  -7  652.76  304.25
   4  -8  -7  662.88  124.05
   4  -8  -8   40.81   13.11
   4  -8  -8   52.26   15.07
   4  -8  -9   67.10   19.85
   4  -8  -9   64.54   19.12
   4  -8 -10  168.19   50.31
   4  -8 -10  200.08   38.84
   4  -9  -1   72.97   21.38
  -4   9   1   72.48   34.73
   4  -9  -1   72.60   15.53
   4  -9  -1   79.33   14.91
  -4   9   2   72.86   40.45
   4  -9  -2   89.76   40.44
   4  -9  -2   98.01   18.41
   4  -9  -2  100.28   17.96
   4  -9  -3  326.77  134.89
   4  -9  -3  314.19   55.77
   4  -9  -3  190.87   54.73
   4  -9  -4   30.84    9.61
   4  -9  -4   34.13   10.92
   4  -9  -5   15.54    4.96
   4  -9  -5    3.88    7.67
   4  -9  -6   40.47   20.55
   4  -9  -6   44.77   15.19
   4  -9  -7   28.45    9.33
   4  -9  -7   24.37   12.77
   4  -9  -8   14.92   10.13
   4  -9  -8   11.88   23.25
   4  -9  -9    5.32   51.14
   4  -9  -9  367.42  137.34
   4  -9 -10    5.23    8.20
   4 -10  -1  169.16   39.92
   4 -10  -1  154.84   28.05
   4 -10  -1   49.94   26.71
   4 -10  -2  101.51   23.52
   4 -10  -2   82.66   18.21
   4 -10  -2   33.03   16.59
   4 -10  -3    1.77    5.21
   4 -10  -3    5.81    9.01
   4 -10  -4   66.45   29.98
   4 -10  -4   45.88   16.45
   4 -10  -5   54.10   15.86
   4 -10  -5   47.60   17.25
   4 -10  -6    2.01   24.42
   4 -10  -6  149.94   57.14
   4 -10  -7   16.15    5.36
   4 -10  -7   -3.98   15.43
   4 -10  -8    2.65   19.43
   4 -10  -8   12.27    8.07
   4 -11  -1   13.25    4.50
   4 -11  -1    7.44    9.43
   4 -11  -2  336.89   92.39
   4 -11  -2  259.32   62.45
   4 -11  -3   42.92   20.65
   4 -11  -3   38.89   14.62
   4 -11  -4    3.35   17.42
   4 -11  -5  221.95   85.05
   4 -11  -5    1.13   37.20
   4 -11  -6   82.30   19.75
   4 -11  -6   -7.66   20.71
   4 -11  -7    0.61    3.48
   4 -12  -1   30.93    9.67
   4 -12  -1   34.42   14.15
   4 -12  -2    2.20    4.53
   4 -12  -2    5.15   12.50
   4 -12  -3   12.04    6.86
   4 -12  -3   -3.36   23.46
   4 -12  -4   14.30    5.52
   4 -12  -5   60.83   15.11
   4 -12  -5   -2.76   17.82
   4 -12  -6    7.54    4.44
   4 -13  -1   58.72   15.00
   4 -13  -1    0.33   16.85
   4 -13  -2   54.93   16.33
   4 -13  -3   -0.51    4.73
   4 -13  -4   33.95   17.16
   4 -14  -1  161.56   75.72
   4 -14  -2   20.21   11.13
  -3 -12   5    0.15    8.17
   3  12  -5   13.97   12.89
  -3 -12   6   -1.12    5.85
   3  12  -6   12.40    6.53
   3  12  -7   11.50    8.01
   3  12  -8   29.28   16.62
  -3 -11   1   11.19   12.75
   3  11  -1   14.03    8.98
  -3 -11   1    0.52    6.66
   3  11  -1   14.47   10.35
  -3 -11   2    1.32    3.25
   3  11  -2    2.58    5.72
  -3 -11   2   -2.17   14.64
   3  11  -2   -0.97    9.74
  -3 -11   3    0.30   13.60
  -3 -11   3   32.58   15.54
   3  11  -3   97.50   16.40
   3  11  -3   86.31   13.93
  -3 -11   4    0.06   13.77
  -3 -11   4    0.73   12.43
   3  11  -4   79.93   17.69
   3  11  -4   32.69   12.96
  -3 -11   5  112.81   30.51
  -3 -11   5    1.13   21.82
   3  11  -5  119.96   30.98
   3  11  -5  113.73   22.80
  -3 -11   6   10.24    4.35
   3  11  -6    4.61    5.13
   3  11  -6    8.53    8.36
  -3 -11   6    0.20    9.61
   3  11  -7   19.80    7.38
   3  11  -7   20.64   10.31
  -3 -11   7    7.49   14.44
   3  11  -8    8.96    7.84
   3  11  -8    3.31    8.53
   3  11  -9   93.60   46.08
   3  11  -9  100.08   22.31
   3  11 -10    1.37    4.41
   3  11 -10    5.18    9.59
   3  11 -11    4.91    7.28
   3  10  -1   16.64    7.00
  -3 -10   1    0.26    7.27
  -3 -10   1   22.72    9.05
   3  10  -1   24.34   10.28
  -3 -10   2  419.83   45.45
   3  10  -2  387.44   41.25
  -3 -10   2   38.54  119.37
   3  10  -2  484.90  120.66
  -3 -10   3   18.07    6.08
  -3 -10   3   13.57    9.64
   3  10  -3   18.00    7.53
   3  10  -3   15.53    7.63
  -3 -10   4    4.60    8.07
   3  10  -4    7.71    5.75
  -3 -10   4    8.66    6.43
   3  10  -4    7.28    7.34
  -3 -10   5   43.94   13.10
   3  10  -5   41.19   13.55
  -3 -10   5   47.29   14.88
   3  10  -5   41.29   11.36
   3  10  -6   25.09    9.75
  -3 -10   6   34.88   15.52
  -3 -10   6   28.05   14.45
   3  10  -6   31.47   16.57
   3  10  -7  120.26   36.29
   3  10  -7  130.46   25.96
   3  10  -8   48.31   33.77
   3  10  -8  103.07   18.52
   3  10  -9    0.90    4.44
   3  10  -9    4.43   12.29
   3  10 -10    5.36    4.63
   3  10 -10    7.09    9.73
   3  10 -11   29.86   14.47
   3  10 -11   21.48   14.26
   3  10 -12   82.83   24.48
   3   9  -1   45.02   10.43
  -3  -9   1   34.11   19.12
  -3  -9   1   39.81   11.47
   3   9  -1   44.51   21.24
  -3  -9   2    8.64    5.68
  -3  -9   2    5.17    9.21
   3   9  -2    5.07    7.17
   3   9  -2    4.05    6.58
  -3  -9   3    1.03    6.72
  -3  -9   3    4.45    4.79
   3   9  -3    3.42    6.75
   3   9  -3    1.84    6.45
  -3  -9   4   63.27   17.29
   3   9  -4   72.72   19.93
   3   9  -4   54.61   13.94
  -3  -9   4   67.24   31.29
   3   9  -5    4.36    5.00
  -3  -9   5    3.00    4.93
  -3  -9   5    6.09   10.82
   3   9  -5    5.57    6.38
  -3  -9   6    6.34    3.53
   3   9  -6    6.18    5.29
   3   9  -6    8.17    6.99
   3   9  -7  418.18   62.98
   3   9  -7  417.10  194.34
   3   9  -8  161.36   41.19
   3   9  -8  112.08   28.09
   3   9  -9   11.94    9.06
   3   9  -9   17.18   11.40
   3   9 -10   98.44   32.20
   3   9 -10  130.86   22.79
   3   9 -11    8.38    5.07
   3   9 -11   19.26   14.96
   3   9 -12   81.94   24.55
   3   9 -12   84.01   19.80
   3   9 -13  185.84   54.38
   3   9 -13  192.86   33.96
   3   8  -1   61.55   11.99
  -3  -8   1   56.83   23.96
  -3  -8   1   50.13   13.66
   3   8  -1   33.11   24.12
  -3  -8   2   15.98    9.85
   3   8  -2   14.85    7.67
  -3  -8   2   24.89   11.47
   3   8  -2   22.88   12.21
  -3  -8   3    8.79    7.58
  -3  -8   3    4.90    4.35
   3   8  -3    6.78    6.14
   3   8  -3    5.06    5.68
  -3  -8   4  384.80  230.17
  -3  -8   4  480.32   94.18
   3   8  -4  749.27  230.70
   3   8  -4  423.08   93.07
   3   8  -5  252.72   84.53
   3   8  -5  230.36   44.90
  -3  -8   5  351.28  137.53
  -3  -8   6   94.35   29.95
   3   8  -6   92.82   30.12
   3   8  -6  147.86   21.90
   3   8  -7  274.82  128.80
   3   8  -7  278.19   52.63
   3   8  -8   55.71   27.81
   3   8  -8   59.96   13.47
   3   8  -9    5.63    4.14
   3   8  -9   10.46    7.08
   3   8 -10  830.60  117.77
   3   8 -10  822.51  383.44
   3   8 -11   -0.17    7.83
   3   8 -11    2.04    5.19
   3   8 -12  217.57   30.02
   3   8 -12  133.91   73.98
   3   8 -13   17.84    7.61
   3   8 -13   23.47   12.32
   3   8 -14   35.92   11.62
  -3  -7   1  467.44  134.34
  -3  -7   1  516.41   89.75
   3   7  -1  458.82   88.72
  -3  -7   2  210.54   87.56
  -3  -7   2  231.69   37.41
   3   7  -2  174.61   87.76
   3   7  -2  186.94   87.65
   3   7  -2  125.48   35.93
  -3  -7   3  101.89   20.19
  -3  -7   3   65.85   18.04
   3   7  -3  103.19   27.50
   3   7  -3  125.52   17.91
  -3  -7   3   96.49   44.21
   3   7  -3   82.49   44.25
   3   7  -4  652.67   99.56
  -3  -7   4  820.95  325.23
  -3  -7   4  622.40  131.37
   3   7  -4  785.70  325.43
   3   7  -4  553.46  325.18
   3   7  -5   33.34   11.70
  -3  -7   5   62.36   19.10
  -3  -7   5   36.58   10.14
   3   7  -5   10.90   18.98
   3   7  -5   50.01    9.82
  -3  -7   6   53.77   19.61
  -3  -7   6   26.80   10.36
   3   7  -6   56.49   19.96
   3   7  -6   19.43   19.31
   3   7  -6   46.67   10.04
   3   7  -7  153.21   67.56
   3   7  -7  128.75   28.17
   3   7  -8   57.81   16.78
   3   7  -8   53.36   12.41
   3   7  -9  120.07   53.33
   3   7  -9  100.56   23.05
   3   7 -10   43.06   13.25
   3   7 -10   45.62   11.93
   3   7 -11    6.31    4.90
   3   7 -11   13.31    7.44
   3   7 -12 1249.59  343.06
   3   7 -12 1072.03  170.85
   3   7 -13   22.51    9.06
   3   7 -13   41.04   14.82
   3   7 -14   18.97    6.87
   3   7 -14   13.26   14.61
  -3  -6   1  153.68   56.60
  -3  -6   1   37.16   23.90
  -3  -6   1  102.28   24.01
   3   6  -1   98.94   56.50
   3   6  -1  148.68   23.93
  -3  -6   2  421.54   59.17
   3   6  -2  423.54  112.07
   3   6  -2  424.05   58.23
  -3  -6   2  361.81  182.52
  -3  -6   2  373.16   74.61
   3   6  -2  367.50  182.71
  -3  -6   3  184.78   65.64
   3   6  -3  282.19   65.77
  -3  -6   3  213.40   43.85
   3   6  -3  239.08  107.11
   3   6  -3  234.54   43.73
   3   6  -4   18.30    5.95
  -3  -6   4   21.24    8.79
  -3  -6   4   15.78    6.59
   3   6  -4   13.71    8.71
   3   6  -4   16.66    5.91
   3   6  -5  299.18   80.07
   3   6  -5  239.06   42.43
  -3  -6   5  344.10  130.45
  -3  -6   5  249.33   53.22
   3   6  -5  202.56  130.41
   3   6  -6  113.00   34.87
  -3  -6   6  123.92   23.97
   3   6  -6  124.84   56.55
   3   6  -6  122.17   23.76
   3   6  -7 1080.47  346.42
   3   6  -7 1394.86  169.78
  -3  -6   7 1139.08  227.13
   3   6  -7 1380.89  564.96
  -3  -6   8  485.78   99.53
   3   6  -8  697.20   98.72
   3   6  -8  726.28  319.40
   3   6  -8  707.19  319.27
   3   6  -9   10.91    4.47
   3   6  -9    8.86    6.11
   3   6  -9   11.56    6.13
   3   6 -10  571.96  282.72
   3   6 -10  658.70  283.06
   3   6 -10  577.69  114.72
   3   6 -11  176.31   34.34
   3   6 -11  235.88   95.39
   3   6 -11  183.79   95.42
   3   6 -12  232.44   37.53
   3   6 -12  209.28  103.16
   3   6 -12  228.77  103.34
   3   6 -13   79.33   22.82
   3   6 -13  119.84   51.57
   3   6 -14    7.97    5.55
   3   6 -14    9.94   14.11
   3   6 -15   11.11    6.28
  -3  -5   1    3.29    3.99
  -3  -5   1    3.63    3.14
  -3  -5   1    6.38    5.87
   3   5  -1    1.28    3.05
   3   5  -1    6.20    4.47
  -3  -5   2    0.07    1.48
   3   5  -2    0.51    2.27
   3   5  -2    2.39    1.60
  -3  -5   2    2.26    4.57
   3   5  -2    1.66    3.92
  -3  -5   3   11.87    6.16
   3   5  -3   15.14    5.57
   3   5  -3   17.01    6.38
  -3  -5   3   23.58    9.05
   3   5  -3   19.06    9.57
  -3  -5   4   49.40   14.27
  -3  -5   4   42.04   11.18
   3   5  -4   45.68   10.55
   3   5  -4   46.68   23.32
   3   5  -4   53.62   23.18
   3   5  -5  103.37   37.55
  -3  -5   5  144.76   61.24
  -3  -5   5  121.45   25.60
   3   5  -5  126.16   61.31
   3   5  -5  191.37   25.71
  -3  -5   6   62.41   13.88
   3   5  -6   82.58   19.55
   3   5  -6   63.28   13.49
   3   5  -6   59.92   31.24
   3   5  -7   11.19    5.39
   3   5  -7   21.16    6.54
  -3  -5   7   19.16    6.57
   3   5  -7   22.57    8.95
   3   5  -8    3.31    2.32
   3   5  -8    3.59    4.17
   3   5  -8    5.33    3.05
  -3  -5   8    2.28    4.26
  -3  -5   8    3.79    5.72
   3   5  -8    3.85    4.60
   3   5  -9    1.40    2.18
   3   5  -9    0.34    3.61
   3   5  -9    0.50    2.36
  -3  -5   9    1.62    4.45
  -3  -5   9    0.92    6.12
   3   5  -9    0.50    3.10
   3   5 -10   57.06   14.68
   3   5 -10   49.09   30.70
   3   5 -10   85.22   31.27
   3   5 -11   21.21    7.42
   3   5 -11   21.01   10.04
   3   5 -11   20.55   10.70
   3   5 -12    8.98    6.32
   3   5 -12    9.44    7.24
   3   5 -12   18.92   12.52
   3   5 -13   30.53   18.47
   3   5 -13   54.46   16.55
   3   5 -14   22.75    7.97
   3   5 -14   16.89   17.89
   3   5 -15   28.70   16.99
   3   5 -15   37.89   18.92
  -3  -4   1  193.87   36.01
   3   4  -1  198.62   61.80
   3   4  -1  227.60   33.57
  -3  -4   1  246.65  100.72
  -3  -4   1  180.57   41.10
  -3  -4   2 1187.30  149.95
   3   4  -2 1012.32  149.63
  -3  -4   2 1128.50  497.06
   3   4  -2 1518.38  497.30
   3   4  -2  743.81  497.03
   3   4  -3  109.19   21.41
  -3  -4   3  160.45   60.00
  -3  -4   3  138.22   24.98
   3   4  -3  119.34   60.11
   3   4  -3  110.36   59.92
  -3  -4   4  234.03  133.37
   3   4  -4  276.23   81.89
  -3  -4   4  306.23  133.48
  -3  -4   4  285.85   54.17
   3   4  -4  226.94  133.49
   3   4  -4  472.23   54.48
  -3  -4   5   20.91    7.04
  -3  -4   5   21.36    7.94
   3   4  -5   17.51   11.28
   3   4  -5   25.98   10.89
   3   4  -5   27.36    6.12
  -3  -4   6  482.21  222.17
   3   4  -6  520.34  136.53
  -3  -4   6  487.20  222.44
  -3  -4   6  458.31   89.84
   3   4  -6  400.57  222.29
   3   4  -6  648.55   90.07
  -3  -4   7  127.33   49.77
  -3  -4   7  187.83   29.38
  -3  -4   7  121.37   80.78
   3   4  -7  222.64   80.97
   3   4  -7  166.52   80.72
   3   4  -7  190.53   33.33
   3   4  -7  197.92   48.87
  -3  -4   8  540.15  231.19
   3   4  -8  487.83  141.98
   3   4  -8  641.23   73.47
   3   4  -8  497.11  231.08
  -3  -4   8  625.84  231.51
  -3  -4   8  458.75   93.73
   3   4  -8  379.65  231.21
  -3  -4   9    7.18    3.52
  -3  -4   9    5.15    5.54
   3   4  -9    6.84    3.16
   3   4  -9    9.03    4.66
   3   4  -9    7.59    5.50
   3   4  -9   10.80    6.38
   3   4 -10   57.10   29.39
   3   4 -10   71.30   29.60
   3   4 -10   52.18   13.41
   3   4 -11  229.63   36.01
   3   4 -11  288.29   99.27
   3   4 -11  126.86   99.08
   3   4 -12  441.48   67.34
   3   4 -12  438.22  204.25
   3   4 -13   62.68   19.27
   3   4 -13   69.05   18.39
   3   4 -14   -3.79    9.97
   3   4 -14    3.62    6.71
   3   4 -15    6.94    4.99
   3   4 -15   10.90   18.59
   3   3  -1 2145.31  624.37
  -3  -3   1 2338.63 1018.13
  -3  -3   1 1891.73  407.94
   3   3  -1 2229.78  407.92
  -3  -3   2  126.62   45.76
   3   3  -2  158.46   25.75
  -3  -3   2  148.36   30.56
  -3  -3   2  215.78   45.15
   3   3  -2  205.04   74.73
   3   3  -2  131.14   74.54
  -3  -3   3    6.13    1.90
  -3  -3   3    4.05    3.75
   3   3  -3    3.86    3.31
  -3  -3   3    3.85    2.78
   3   3  -3    3.74    3.22
   3   3  -3    5.72    3.17
   3   3  -4 1604.16  429.58
   3   3  -4 1470.17  208.60
  -3  -3   4 1428.69  280.86
  -3  -3   4 1442.21  412.46
   3   3  -4 1532.33  700.32
  -3  -3   5  183.19   28.86
  -3  -3   5  191.79   83.47
  -3  -3   5  168.12   50.36
   3   3  -5  165.50   83.36
   3   3  -5  187.28   83.28
   3   3  -5  183.01   34.12
  -3  -3   6 1710.23  423.60
  -3  -3   6 1509.66  206.87
   3   3  -6 1723.84  423.56
  -3  -3   6 1902.26  406.84
   3   3  -6  808.09  690.32
   3   3  -6 1867.76  277.11
  -3  -3   7  633.59  150.97
   3   3  -7  502.62  150.76
   3   3  -7  490.58   77.00
   3   3  -7  484.58  245.46
  -3  -3   7  539.20   99.34
  -3  -3   7  581.35  146.15
   3   3  -7  510.10  245.76
  -3  -3   8  107.47   27.21
  -3  -3   8  105.97   19.10
  -3  -3   8   10.75   43.89
   3   3  -8  114.21   27.18
   3   3  -8  100.39   27.05
   3   3  -8  111.27   19.00
   3   3  -8  111.05   27.34
  -3  -3   9  205.89   71.78
  -3  -3   9  217.29   40.22
  -3  -3   9  244.54  116.83
   3   3  -9  315.41  116.93
   3   3  -9  229.06  116.75
   3   3  -9  300.95   48.16
   3   3  -9  253.51   70.13
   3   3 -10   37.56   15.59
  -3  -3  10    8.57    9.31
   3   3 -10   35.37   15.76
   3   3 -10   23.68    9.18
   3   3 -11  154.18   43.53
   3   3 -11  143.75   70.58
   3   3 -11  167.05   31.04
   3   3 -12    2.25    6.77
   3   3 -12    0.42    5.37
   3   3 -13    7.95    8.34
   3   3 -13    4.71    6.50
   3   3 -14    5.69    4.50
   3   3 -14    6.98    9.67
   3   3 -15   48.66   14.47
   3   3 -15   35.47   16.32
   3   2  -1 1996.93  589.04
   3   2  -1 2034.90  284.12
  -3  -2   1 2167.68  960.42
  -3  -2   1 1956.25  384.82
   3   2  -1 2058.20  960.43
   3   2  -2 2479.25  548.73
   3   2  -2 2199.29  264.95
  -3  -2   2 1870.67  894.74
  -3  -2   2 1236.26  358.35
  -3  -2   2 1420.86  526.11
   3   2  -2 2287.20  894.83
  -3  -2   3 1866.15  510.17
  -3  -2   3 1783.22  246.73
  -3  -2   3 1657.61  489.26
   3   2  -3 1804.58  831.93
   3   2  -3 1987.83  333.42
  -3  -2   4  391.32   68.18
  -3  -2   4  429.80  218.06
   3   2  -4  555.45  133.88
  -3  -2   4  436.85  218.33
   3   2  -4  481.91  218.30
   3   2  -4  401.54   87.82
  -3  -2   5 1124.01  130.68
  -3  -2   5 1231.30  429.68
   3   2  -5 1132.90  130.36
  -3  -2   5  947.92  430.23
   3   2  -5  344.68  430.09
   3   2  -5  969.27  430.14
  -3  -2   6  265.35   82.00
   3   2  -6  253.36   43.43
  -3  -2   6  276.02   54.27
  -3  -2   6  333.97   80.16
   3   2  -6  287.18  133.57
   3   2  -6  285.46  133.52
  -3  -2   7 1816.30  547.86
  -3  -2   7 1897.52  891.99
   3   2  -7 2309.09  547.91
   3   2  -7 1817.90  547.81
   3   2  -7 1752.64  265.39
  -3  -2   7 1768.28  358.30
  -3  -2   8  141.85   45.68
  -3  -2   8  124.78   27.09
  -3  -2   8  171.10   74.42
   3   2  -8  142.85   74.20
   3   2  -8  171.99   74.33
   3   2  -8  161.79   74.27
   3   2  -8  218.17   31.19
  -3  -2   9 1375.97  243.12
   3   2  -9 1724.10  498.52
   3   2  -9 1733.58  242.67
   3   2  -9 1550.95  811.60
  -3  -2   9 1544.86  812.82
  -3  -2   9 2785.40  479.15
   3   2  -9 1477.58  812.73
  -3  -2  10   43.75   12.78
  -3  -2  10   39.53   21.38
   3   2 -10   65.38   11.71
  -3  -2  10   35.84   21.63
   3   2 -10   67.29   21.65
   3   2 -10   29.44   21.34
   3   2 -11  272.46   71.98
   3   2 -11  195.46   48.57
   3   2 -12    3.84    3.34
   3   2 -12   -0.05   10.10
   3   2 -13   17.78    6.38
   3   2 -13   14.25   10.27
   3   2 -14  127.19   36.11
   3   2 -14  113.54   26.46
   3   2 -15    3.50    4.27
   3   2 -15   -9.24   18.29
  -3  -1   1 1336.10  191.21
   3   1  -1 1100.00  190.22
  -3  -1   1 1390.15  640.51
   3   1  -1 1495.33  640.57
   3   1  -1 1436.66  640.50
  -3  -1   2   64.18   12.26
   3   1  -2   53.11   28.74
   3   1  -2   63.28   28.69
   3   1  -2   69.30   12.16
  -3  -1   3 1187.23  245.48
   3   1  -3 1072.74  120.90
  -3  -1   3 1008.85  160.68
  -3  -1   3  492.50  235.84
   3   1  -3  945.22  400.14
   3   1  -3  922.76  400.09
   3   1  -4   43.79   14.93
   3   1  -4   46.89   11.05
  -3  -1   4   44.78   24.32
  -3  -1   4   39.69   10.50
  -3  -1   4   37.76   15.39
   3   1  -4   83.58   24.33
  -3  -1   5  321.47   95.45
  -3  -1   5  347.90  155.48
  -3  -1   5  460.85   63.15
   3   1  -5  309.97  155.55
   3   1  -5  283.17   62.78
  -3  -1   6  403.12  114.74
  -3  -1   6  408.13   60.41
  -3  -1   6  375.32  186.76
   3   1  -6  447.63  186.99
   3   1  -6  369.11   75.46
  -3  -1   7   25.40    7.65
  -3  -1   7   24.31    7.69
  -3  -1   7   26.35   12.34
   3   1  -7   22.41    7.56
   3   1  -7   30.05    6.65
  -3  -1   8   10.57    5.32
  -3  -1   8    8.50    4.76
  -3  -1   8    6.51    5.19
   3   1  -8    8.23    5.23
   3   1  -8    9.53    5.04
  -3  -1   9  252.94   69.23
  -3  -1   9  282.88   40.34
  -3  -1   9  116.20   67.93
   3   1  -9  300.32  112.64
   3   1  -9  306.85   46.56
  -3  -1  10   55.89   25.78
  -3  -1  10   75.69   18.93
   3   1 -10  148.71   25.95
  -3  -1  10   34.43   26.26
   3   1 -10  143.90   19.30
   3   1 -11  593.13  168.76
   3   1 -11  587.40   87.32
   3   1 -12   57.36   27.53
   3   1 -12   56.08   16.06
   3   1 -13  211.91  100.90
   3   1 -13  227.06   43.70
   3   1 -14   49.14   15.07
   3   1 -14   49.26   15.99
   3   1 -15  132.16   40.90
   3   1 -15  165.63   31.78
  -3   0   1  989.45  190.92
   3   0  -1 1218.93  476.24
   3   0  -1 1106.81  476.20
   3   0  -1  503.40  190.78
   3   0  -2   17.97    5.58
  -3   0   2   20.81    8.66
  -3   0   2   17.89    4.20
   3   0  -2   16.96    8.63
   3   0  -2   17.36    8.58
  -3   0   3  714.01  108.76
   3   0  -3  658.69  108.58
  -3   0   3  624.39  357.84
   3   0  -3  979.56  357.88
  -3   0   4    0.96    1.10
  -3   0   4    0.52    1.44
   3   0  -4    2.02    2.36
  -3   0   4    3.28    2.76
   3   0  -4    0.30    1.97
  -3   0   5 1276.80  293.28
  -3   0   5 1173.24  145.23
  -3   0   5  858.51  477.33
   3   0  -5 1000.18  478.00
   3   0  -5 1052.44  191.82
  -3   0   6 1476.45  228.11
  -3   0   6 1681.17  763.60
   3   0  -6 1816.29  468.98
   3   0  -6 1675.83  227.93
  -3   0   6 1455.01  764.67
  -3   0   7    3.35    3.88
  -3   0   7    1.84    2.49
   3   0  -7    4.68    3.67
  -3   0   7    0.85    3.69
   3   0  -7    4.66    3.44
  -3   0   8  189.51   84.30
  -3   0   8  136.29   84.22
  -3   0   8  195.49   35.35
   3   0  -8  204.70   84.22
   3   0  -8  180.07   34.88
  -3   0   9  249.06   68.19
  -3   0   9  182.17   39.02
  -3   0   9  198.61  110.84
   3   0  -9  272.34   68.16
   3   0  -9  259.97   38.63
   3   0 -10  121.04   33.67
   3   0 -10  102.58   22.17
   3   0 -11  714.27  107.76
   3   0 -11  749.78  344.21
   3   0 -12    7.64    9.31
   3   0 -12   13.85    8.08
   3   0 -13   53.45   16.12
   3   0 -13   53.65   17.06
   3   0 -14   36.31   17.43
   3   0 -14   25.88   16.03
   3   0 -15   34.67   13.27
   3   0 -15   65.25   21.83
  -3   1   1 3645.08  676.85
  -3   1   2 1173.35  191.83
   3  -1  -2 1170.17  191.75
  -3   1   2 1338.99  643.77
   3  -1  -2 1570.36  643.76
  -3   1   3  188.81   53.26
   3  -1  -3  197.74   29.48
  -3   1   3  213.12   35.30
   3  -1  -3  173.89   86.76
  -3   1   4   78.36   15.47
  -3   1   4   55.55   36.85
   3  -1  -4   80.45   22.63
   3  -1  -4   80.80   15.08
  -3   1   4  108.54   36.96
  -3   1   5  123.43   23.60
  -3   1   5  134.36   63.64
   3  -1  -5  153.75   39.09
   3  -1  -5  140.93   23.56
  -3   1   5  122.06   63.67
  -3   1   6  181.95   50.37
  -3   1   6  173.57   29.62
  -3   1   6  195.10   82.02
   3  -1  -6  182.43   29.23
   3  -1  -6  153.80   81.96
  -3   1   7   49.80   14.94
  -3   1   7   51.21   12.58
  -3   1   7   40.57   15.64
   3  -1  -7   56.26   24.21
   3  -1  -7   72.58   11.56
  -3   1   8  147.50   48.53
  -3   1   8  135.93   29.38
   3  -1  -8  149.64   48.50
   3  -1  -8  163.35   28.91
  -3   1   8  231.25   48.44
  -3   1   9  506.42  330.71
  -3   1   9  727.55  331.13
  -3   1   9  384.87  133.54
   3  -1  -9  768.89  331.10
   3  -1  -9 1306.65  134.65
   3  -1 -10   26.48    8.91
   3  -1 -10   37.53   11.50
   3  -1 -11   13.94    8.22
   3  -1 -11   13.16   11.24
   3  -1 -12  197.18   97.39
   3  -1 -12  248.72   42.68
   3  -1 -13   68.23   19.03
   3  -1 -13   71.43   33.86
   3  -1 -14  205.64   96.53
   3  -1 -14  207.81   43.50
   3  -2  -1  595.25   84.62
  -3   2   1  582.99  277.46
  -3   2   1  601.30  111.33
   3  -2  -1  611.15  277.45
  -3   2   2   73.02   30.35
  -3   2   2   70.48   12.75
   3  -2  -2   57.58   30.32
   3  -2  -2   61.81   12.53
  -3   2   3 1448.93  517.90
  -3   2   3  963.38  207.64
   3  -2  -3  846.83  517.83
   3  -2  -3 1208.27  207.71
  -3   2   4    1.90    1.18
  -3   2   4    1.23    2.77
   3  -2  -4    1.75    1.35
   3  -2  -4    2.51    2.73
  -3   2   5 7231.90 1997.60
  -3   2   5 6987.52  954.33
  -3   2   5 6883.75 3252.37
   3  -2  -5 6909.14  953.48
  -3   2   6   43.85   12.93
  -3   2   6   40.90   11.03
  -3   2   6   51.38   20.96
   3  -2  -6   40.19   12.84
   3  -2  -6   38.55    9.91
  -3   2   7  420.25  229.47
   3  -2  -7  425.95   73.27
  -3   2   7  685.00  229.84
  -3   2   7  524.08   93.28
   3  -2  -7  415.33  229.66
  -3   2   8  112.63   43.06
   3  -2  -8  149.69   43.04
   3  -2  -8  137.32   26.77
  -3   2   8  122.97   29.96
  -3   2   8  207.97   43.30
  -3   2   9   84.63   27.41
  -3   2   9   84.11   20.42
  -3   2   9   76.32   44.43
   3  -2  -9  125.85   27.47
   3  -2  -9  114.34   19.56
   3  -2  -9   73.22   17.74
   3  -2 -10    3.26    2.68
   3  -2 -10   -0.70    7.21
   3  -2 -11  660.14  189.62
   3  -2 -11  681.55   98.25
   3  -2 -12  278.07   47.16
   3  -2 -12  281.66  130.94
   3  -2 -13    6.66    7.34
   3  -2 -13    6.27   14.47
   3  -2 -14   81.96   25.21
   3  -2 -14  113.11   50.22
   3  -3  -1  433.13  145.18
  -3   3   1  529.65  236.75
  -3   3   1  558.29   95.07
   3  -3  -1  641.35   95.01
  -3   3   2    6.60    3.43
  -3   3   2    6.99    2.62
   3  -3  -2    6.28    3.45
   3  -3  -2    6.45    2.47
  -3   3   3   15.60    6.41
   3  -3  -3   20.58    5.90
  -3   3   3   20.89    9.59
   3  -3  -3   17.77    5.10
  -3   3   4   97.45   26.35
  -3   3   4   95.26   18.22
   3  -3  -4   83.42   42.85
   3  -3  -4  104.20   18.27
  -3   3   5   14.98    6.34
  -3   3   5   13.93    6.48
   3  -3  -5   12.34    4.06
   3  -3  -5   11.70    5.91
  -3   3   5   11.31    6.53
   3  -3  -6  117.11   32.40
   3  -3  -6  124.58   21.40
  -3   3   6  100.59   52.66
  -3   3   6  146.75   23.06
  -3   3   6  110.41   32.37
  -3   3   7   15.03    6.87
   3  -3  -7   13.87    4.45
   3  -3  -7   14.49    6.78
  -3   3   7    9.64    7.04
  -3   3   7   13.74    6.91
   3  -3  -7   13.72    5.35
  -3   3   8   90.85   32.48
  -3   3   8   99.68   22.58
  -3   3   8  114.01   52.93
   3  -3  -8  130.77   32.52
   3  -3  -8   81.52   20.11
   3  -3  -8  170.73   23.89
   3  -3  -9    0.64    2.30
   3  -3  -9   -1.94    5.63
   3  -3 -10   34.56   12.42
   3  -3 -10   32.54   16.32
   3  -3 -11   11.47   10.12
   3  -3 -11   15.17    9.24
   3  -3 -12   10.00    8.00
   3  -3 -12    5.89   13.35
   3  -3 -13  107.69   30.90
   3  -3 -13   98.43   24.83
  -3   4   1   38.23   10.56
  -3   4   1   43.12    7.46
   3  -4  -1   32.69   17.20
   3  -4  -1   31.89    7.29
   3  -4  -1   42.43    7.21
  -3   4   2    6.09    3.31
  -3   4   2    4.25    2.61
   3  -4  -2    4.29    3.19
   3  -4  -2    7.37    2.76
   3  -4  -2    6.31    2.20
   3  -4  -3   13.11    4.32
  -3   4   3   13.87    6.96
  -3   4   3   16.88    4.79
   3  -4  -3   11.27    4.15
   3  -4  -3   17.39    4.07
   3  -4  -4   21.51    8.45
   3  -4  -4   31.65    7.56
  -3   4   4   37.11   13.82
  -3   4   4   30.85    7.49
   3  -4  -4   24.80    6.92
   3  -4  -5  132.42   38.72
   3  -4  -5  127.81   23.80
  -3   4   5  118.13   63.00
  -3   4   5  120.34   26.57
  -3   4   5  147.61   38.43
   3  -4  -5  165.27   26.15
  -3   4   6  514.38  146.30
  -3   4   6  516.34  238.14
  -3   4   6  507.90   96.74
   3  -4  -6  500.91  238.36
   3  -4  -6  444.51   96.32
   3  -4  -6  585.55   96.26
  -3   4   7   16.40    5.92
  -3   4   7   18.31    9.59
   3  -4  -7   20.01    5.98
   3  -4  -7   18.93    7.51
  -3   4   7   21.30    8.09
   3  -4  -7   23.03    6.29
  -3   4   8  260.50   50.81
  -3   4   8  336.29  147.41
   3  -4  -8  456.71   90.57
   3  -4  -8  478.21   50.85
   3  -4  -8  220.20   47.79
  -3   4   8  151.90  147.19
   3  -4  -9   79.06   22.86
   3  -4  -9   75.12   18.24
   3  -4 -10  100.86   27.36
   3  -4 -10   64.24   21.47
   3  -4 -11   47.25   16.45
   3  -4 -11   54.49   25.58
   3  -4 -12   12.71    8.35
   3  -4 -12   14.64   14.77
   3  -4 -13   12.54    8.99
   3  -4 -13   12.30   18.21
  -3   5   1 1812.05  782.89
  -3   5   1 2002.23  313.91
   3  -5  -1 1494.76  782.86
   3  -5  -1 1584.43  313.66
   3  -5  -1 1843.80  313.61
  -3   5   2   50.51   14.56
  -3   5   2   45.48   12.26
   3  -5  -2   48.11   14.55
   3  -5  -2   50.30   11.45
   3  -5  -2   57.75   10.03
  -3   5   3  452.47  134.70
   3  -5  -3  490.45   69.79
   3  -5  -3  576.55   68.72
  -3   5   3  323.77   88.62
   3  -5  -3  478.05  219.55
  -3   5   4    0.68    1.64
   3  -5  -4    0.41    1.53
   3  -5  -4    0.78    2.47
  -3   5   4   -0.38    2.55
  -3   5   4    4.11    5.15
   3  -5  -4    3.27    3.04
  -3   5   5  965.17  435.40
   3  -5  -5 1025.04  267.41
   3  -5  -5  935.29  133.35
   3  -5  -5 1010.57  131.86
  -3   5   5  778.67  435.90
  -3   5   5 1000.20  175.82
  -3   5   6  792.61  110.13
  -3   5   6  821.29  348.66
   3  -5  -6  756.89  214.12
   3  -5  -6  775.75  108.44
   3  -5  -6  704.79  106.79
  -3   5   6  681.69  349.02
  -3   5   7   35.14   12.31
   3  -5  -7   50.52   11.14
   3  -5  -7   46.39   10.92
   3  -5  -7   28.39    9.31
  -3   5   7   20.57   17.85
  -3   5   7   37.83   12.26
   3  -5  -8  529.69  150.83
   3  -5  -8  525.83  100.17
   3  -5  -9    4.41    7.05
   3  -5  -9    2.20    4.86
   3  -5 -10    3.43    5.52
   3  -5 -10    2.99   11.08
   3  -5 -11  132.60   59.77
   3  -5 -11  101.74   28.93
   3  -5 -12   87.03   43.35
   3  -5 -12  107.08   25.11
  -3   6   1  203.90   53.80
   3  -6  -1  178.47   53.80
  -3   6   1  147.77   35.65
   3  -6  -1  176.97   35.70
   3  -6  -1  201.57   35.48
  -3   6   2  481.26  118.56
  -3   6   2  518.34   78.37
   3  -6  -2  300.87  193.12
   3  -6  -2  543.69   78.32
   3  -6  -2  417.80   77.80
  -3   6   3   13.82    4.80
  -3   6   3   20.59    6.87
   3  -6  -3   15.07    4.79
   3  -6  -3   14.63    5.58
   3  -6  -3   15.67    4.76
  -3   6   4  189.21   55.58
  -3   6   4  161.34   37.41
  -3   6   4  190.07   54.48
   3  -6  -4  204.88   90.44
   3  -6  -4  128.29   37.14
   3  -6  -4  241.24   37.17
  -3   6   5    7.42    3.84
  -3   6   5   11.70    6.17
   3  -6  -5   15.98    6.19
  -3   6   5    6.07    5.76
   3  -6  -5   13.94    6.21
   3  -6  -5    9.85    4.70
  -3   6   6   50.82   18.16
  -3   6   6   73.72   29.66
  -3   6   6   50.82   14.21
   3  -6  -6   74.44   29.46
   3  -6  -6   61.92   14.16
   3  -6  -6   44.47   12.99
   3  -6  -7  325.61   49.99
  -3   6   7  220.05   87.90
   3  -6  -7  392.82  146.60
   3  -6  -8   31.59   15.34
   3  -6  -8   26.94   12.77
   3  -6  -9  105.87   46.78
   3  -6  -9   73.52   22.84
   3  -6 -10   99.68   47.24
   3  -6 -10  100.87   23.98
   3  -6 -11   20.57   11.32
   3  -6 -11   15.17   14.56
   3  -6 -12  118.45   35.40
   3  -6 -12  131.94   34.06
  -3   7   1  424.71  214.11
   3  -7  -1  477.26  214.12
   3  -7  -1  446.02   86.41
   3  -7  -1  519.86   86.26
  -3   7   2   74.59   23.16
  -3   7   2   86.49   17.57
   3  -7  -2   82.54   23.14
   3  -7  -2   64.20   16.56
   3  -7  -2   93.29   16.09
  -3   7   3  135.01   39.76
   3  -7  -3  155.90   39.80
  -3   7   3  136.56   27.76
   3  -7  -3  119.99   27.28
   3  -7  -3  121.98   26.82
  -3   7   4   11.50    7.67
  -3   7   4    7.43    7.14
  -3   7   4   17.00    6.08
   3  -7  -4   14.55    7.63
   3  -7  -4   16.52    6.84
   3  -7  -4   20.52    6.79
  -3   7   5    1.10    2.68
   3  -7  -5    1.69    4.61
   3  -7  -5    0.94    4.97
  -3   7   5    0.77    3.55
  -3   7   5    4.75    8.43
   3  -7  -5    2.64    3.57
  -3   7   6   47.16   28.18
   3  -7  -6   66.43   17.35
   3  -7  -6   64.20   14.71
   3  -7  -7   59.06   17.62
   3  -7  -7   63.92   16.20
   3  -7  -8    0.95    4.61
   3  -7  -8   -2.26   11.76
   3  -7  -9   48.53   23.24
   3  -7  -9   44.84   17.11
   3  -7 -10    1.06    3.33
   3  -7 -10    2.95    9.07
   3  -7 -11   10.09    5.38
   3  -7 -11   20.29   19.00
   3  -8  -1  209.29   62.55
  -3   8   1  249.71  101.90
   3  -8  -1  185.34   41.69
   3  -8  -1  188.85   41.40
   3  -8  -2  449.19   72.65
  -3   8   2  549.60  233.37
   3  -8  -2  502.16  233.31
   3  -8  -2  400.86   94.31
  -3   8   3   12.63    5.98
  -3   8   3   19.50    9.42
   3  -8  -3   24.48    6.01
   3  -8  -3   14.07    6.31
   3  -8  -3   25.13    7.74
  -3   8   4 1338.56  723.18
   3  -8  -4 1134.27  215.69
  -3   8   4 1198.61  291.23
   3  -8  -4 2069.54  724.31
   3  -8  -4 1516.27  291.30
  -3   8   5   56.22   37.84
   3  -8  -5  104.02   38.10
   3  -8  -5   72.15   17.93
   3  -8  -6   10.88    8.39
   3  -8  -6   18.51   11.92
   3  -8  -7  143.46   66.29
   3  -8  -7  133.21   30.73
   3  -8  -8   10.48    4.71
   3  -8  -8    1.64   13.48
   3  -8  -9  117.98   34.86
   3  -8  -9  124.81   28.80
   3  -8 -10   41.32   14.43
   3  -8 -10   65.02   22.78
  -3   9   1   79.21   28.71
   3  -9  -1  127.00   28.82
   3  -9  -1  100.57   20.81
   3  -9  -1   78.64   19.73
   3  -9  -2  291.72  135.82
   3  -9  -2  332.62   56.28
   3  -9  -2  270.19   55.42
  -3   9   3   59.95   34.30
   3  -9  -3   45.17   15.14
   3  -9  -3   90.85   34.47
   3  -9  -3   81.21   16.54
   3  -9  -4  141.31   67.24
   3  -9  -4  156.82   29.67
   3  -9  -5   68.75   33.92
   3  -9  -5   84.25   23.03
   3  -9  -6   11.10    5.03
   3  -9  -6   20.59   18.91
   3  -9  -7  132.06   36.13
   3  -9  -7   93.53   30.07
   3  -9  -8   11.92   13.44
   3  -9  -8   29.27   14.41
   3  -9  -9    4.43   23.86
   3  -9  -9  128.14   48.85
   3 -10  -1   18.80    8.47
   3 -10  -1    8.84    6.03
   3 -10  -1   16.70    8.36
  -3  10   2    1.93    3.18
   3 -10  -2    0.76    6.68
   3 -10  -2    5.36    4.87
   3 -10  -3    5.05    3.50
   3 -10  -3    2.98    6.30
   3 -10  -4  140.09   44.80
   3 -10  -4  278.35  119.32
   3 -10  -5    7.51   14.03
   3 -10  -5    7.30    6.88
   3 -10  -6   -0.59    3.71
   3 -10  -6    6.74   20.54
   3 -10  -7   11.85    4.43
   3 -10  -7  -10.12   15.95
   3 -10  -8   13.92    5.50
   3 -10  -8    5.45   18.07
   3 -11  -1  238.67   71.30
   3 -11  -1  307.83   49.82
   3 -11  -2   33.62   10.56
   3 -11  -2   39.26   11.96
   3 -11  -3    7.73    6.07
   3 -11  -3    6.56   21.42
   3 -11  -4   50.80   13.27
   3 -11  -4    3.47   23.54
   3 -11  -5  315.91   74.43
   3 -11  -5   -6.89   53.56
   3 -11  -6    3.52    4.51
   3 -11  -6   18.96   24.43
   3 -11  -7  188.62   54.52
   3 -12  -1   69.25   17.54
   3 -12  -1   -1.69   15.36
   3 -12  -2    7.61    3.44
   3 -12  -2   -3.26   24.75
   3 -12  -3  107.22   43.49
   3 -12  -3    5.07   30.99
   3 -12  -4   30.05   13.50
   3 -12  -4    2.45   26.40
   3 -12  -5   -0.37    3.35
   3 -13  -1    4.09   12.24
   3 -13  -1   10.46    6.70
   3 -13  -2    5.66    3.42
   3 -13  -3    6.33    5.81
   3 -14  -1   45.78   14.02
  -2 -12   2    4.16   19.30
  -2 -12   2   -3.47   36.01
   2  12  -2  111.53   38.11
  -2 -12   3   -2.30   12.54
   2  12  -3   18.23    9.07
  -2 -12   3   19.23    9.06
   2  12  -3    9.20   12.07
   2  12  -4  230.76   51.89
  -2 -12   4  195.08   83.06
  -2 -12   4    5.50   35.52
   2  12  -4  166.00   36.33
  -2 -12   5  215.23   72.65
  -2 -12   5   -1.72   31.32
   2  12  -5  146.83   72.89
   2  12  -5  110.45   32.30
  -2 -12   6   -0.62    6.97
  -2 -12   6   -4.94    5.88
   2  12  -6    0.74    7.64
   2  12  -6   -1.05   12.89
  -2 -12   7   -3.32   18.06
  -2 -12   7   87.75   36.19
   2  12  -7   88.01   36.77
   2  12  -7   72.57   20.20
   2  12  -8   18.20    6.27
  -2 -12   8   -8.62   16.16
   2  12  -8    9.28   13.46
   2  12  -9   30.44   10.41
   2  12 -10   22.39   13.23
  -2 -11   1   35.35   12.84
  -2 -11   1   17.76   12.45
   2  11  -1   25.52   15.02
   2  11  -1   33.17   12.00
   2  11  -2   87.64   31.35
  -2 -11   2  125.40   50.55
  -2 -11   2   92.99   26.20
   2  11  -2   92.75   23.31
  -2 -11   3   27.52   11.23
   2  11  -3   21.87    9.85
  -2 -11   3   25.20   12.49
   2  11  -3   25.27   14.12
  -2 -11   4   16.09    6.14
  -2 -11   4   18.18   10.71
   2  11  -4   18.27    7.68
   2  11  -4   17.00   11.99
  -2 -11   5    0.26    3.03
  -2 -11   5   -0.52    9.15
   2  11  -5    4.66    7.51
   2  11  -5    1.30   10.99
  -2 -11   6    1.41   10.82
  -2 -11   6   24.00   10.45
   2  11  -6   13.74   11.20
   2  11  -6   19.39   11.45
  -2 -11   7    2.33    3.20
   2  11  -7    4.57    4.24
   2  11  -7   -0.84    8.12
  -2 -11   7    3.68   13.24
   2  11  -8  356.60   66.21
   2  11  -8  506.16  206.55
   2  11  -9  151.35   28.07
   2  11  -9  151.38   71.37
   2  11 -10   31.22   10.56
   2  11 -10   33.74   16.55
   2  11 -11  101.64   29.92
   2  11 -12   77.10   22.99
  -2 -10   1  200.19   34.33
   2  10  -1  137.03   51.53
   2  10  -1  178.90   30.25
  -2 -10   1  203.67   83.72
  -2 -10   2   61.01   18.73
   2  10  -2   70.04   16.12
  -2 -10   2   85.78   38.38
   2  10  -2   87.57   38.83
   2  10  -3  195.11   34.08
  -2 -10   3  194.95   96.62
  -2 -10   3  176.51   41.57
   2  10  -3  246.02   97.01
   2  10  -4  114.15   28.01
   2  10  -4   78.31   18.21
  -2 -10   4  100.40   44.64
  -2 -10   4   50.64   20.75
  -2 -10   5  311.05   89.57
   2  10  -5  323.64   48.59
  -2 -10   5  308.76   61.22
   2  10  -5  310.41  146.02
  -2 -10   6    2.47    3.15
   2  10  -6    4.51    3.95
   2  10  -6    5.58    6.14
  -2 -10   7   -0.53    2.73
   2  10  -7    1.38    3.67
   2  10  -7    3.41    5.81
   2  10  -8   -0.18    3.80
   2  10  -8    6.25   11.51
   2  10  -9   50.89   16.02
   2  10  -9   54.29   16.68
   2  10 -10   -0.36    3.76
   2  10 -10    1.06    4.65
   2  10 -10    3.95   12.26
   2  10 -11    6.07    6.22
   2  10 -11    7.22   14.81
   2  10 -12   32.15   10.89
   2  10 -12   29.45   15.37
   2  10 -12   38.97   14.17
   2  10 -13    2.51    4.54
  -2  -9   1   67.39   19.03
  -2  -9   1   63.26   16.49
   2   9  -1   58.76   13.64
  -2  -9   2   27.12   10.93
  -2  -9   2   25.14   13.49
   2   9  -2   35.34   14.41
   2   9  -2   20.23    8.53
   2   9  -3   66.78   19.92
   2   9  -3   86.94   14.51
  -2  -9   3   29.31   15.58
  -2  -9   4    9.83    3.78
  -2  -9   4   10.05    8.36
   2   9  -4    7.00    4.53
   2   9  -4    7.85    5.46
  -2  -9   5   17.25    5.96
   2   9  -5   20.25    6.79
   2   9  -5   15.53    6.83
   2   9  -6  189.55   29.58
  -2  -9   6  178.32   82.47
   2   9  -6  166.43   82.63
  -2  -9   7    0.65    2.54
   2   9  -7    0.50    3.35
   2   9  -7    2.85    4.85
   2   9  -8    0.88    3.13
   2   9  -8    0.48    4.23
   2   9  -8    2.60    9.76
   2   9  -9    6.51    9.13
   2   9  -9    8.10    6.89
   2   9  -9    3.88    5.38
   2   9 -10   11.23    4.84
   2   9 -10   13.54   13.26
   2   9 -10    5.39    6.48
   2   9 -11   -1.05    3.29
   2   9 -11    0.67    4.16
   2   9 -11   -4.47   11.21
   2   9 -12  313.51  152.88
   2   9 -12  316.56  152.88
   2   9 -12  382.19   64.51
   2   9 -13   62.93   33.71
   2   9 -13   85.91   33.93
   2   9 -13   46.18   20.85
   2   9 -14    0.90    6.61
  -2  -8   1    9.07    4.92
  -2  -8   1    6.96    7.49
   2   8  -1    6.92    6.00
  -2  -8   2  105.30   47.14
  -2  -8   2  127.30   21.78
   2   8  -2   84.54   47.30
   2   8  -2  101.60   20.32
  -2  -8   3   83.19   17.76
   2   8  -3   84.86   22.29
  -2  -8   3   54.18   16.07
   2   8  -3   77.43   15.91
  -2  -8   4  148.95   31.03
   2   8  -4  203.91   29.54
  -2  -8   4  194.23   84.91
   2   8  -4  249.47   85.29
   2   8  -4  122.07   84.91
   2   8  -5  365.55   54.54
  -2  -8   5  323.12  168.53
  -2  -8   5  280.43   68.71
   2   8  -5  460.00  168.83
   2   8  -6   91.64   18.76
  -2  -8   6   94.98   48.27
  -2  -8   6   61.22   20.85
   2   8  -6  110.77   48.49
   2   8  -6  123.94   29.97
   2   8  -7  876.41  482.31
   2   8  -7  852.73  193.81
   2   8  -7 1247.01  284.80
   2   8  -8  358.55   87.60
   2   8  -8  292.73  142.20
   2   8  -8  242.58   57.95
   2   8  -9   32.29   10.20
   2   8  -9   26.98    9.42
   2   8  -9   34.66   11.63
   2   8 -10  390.31   61.32
   2   8 -10  442.18  188.15
   2   8 -10  372.86  188.14
   2   8 -11  138.29   25.92
   2   8 -11   98.31   63.24
   2   8 -11  174.34   40.05
   2   8 -12  898.30  262.18
   2   8 -12  930.57  132.80
   2   8 -12  939.43  426.79
   2   8 -13  130.98   41.19
   2   8 -13  164.21   66.77
   2   8 -13  112.82   32.34
   2   8 -14    1.63    3.89
   2   8 -14    4.03    6.49
  -2  -7   1   74.72   26.42
  -2  -7   1   67.63   13.72
  -2  -7   1   47.21   12.32
   2   7  -1   30.70   26.25
   2   7  -1   68.08   12.35
  -2  -7   2  678.73  279.44
  -2  -7   2  792.81  113.70
  -2  -7   2  585.24  112.92
   2   7  -2  595.67  279.52
   2   7  -2  507.98  279.40
   2   7  -2  567.74  112.62
  -2  -7   3  630.47  279.96
  -2  -7   3  507.82  112.88
   2   7  -3  639.86  280.17
   2   7  -3  610.72  280.04
   2   7  -3  543.68  112.77
  -2  -7   4  279.77   73.40
  -2  -7   4  218.67   40.60
   2   7  -4  271.31   73.55
   2   7  -4  240.15   73.34
   2   7  -4  248.35   48.79
   2   7  -5  159.84   45.49
   2   7  -5  158.32   45.37
   2   7  -5  174.35   26.02
   2   7  -5  232.35   73.84
  -2  -7   5  103.38   73.73
  -2  -7   5  101.29   30.53
  -2  -7   6   32.03    7.45
  -2  -7   6   14.80    7.48
   2   7  -6   20.73    7.60
   2   7  -6   18.05    7.25
   2   7  -6   32.75    7.06
   2   7  -6   22.52    8.33
   2   7  -7   43.10   19.40
   2   7  -7   75.60   31.69
  -2  -7   7   72.19   15.07
   2   7  -7  102.68   32.11
   2   7  -7   54.23   13.93
   2   7  -8  134.51   35.56
   2   7  -8  117.83   57.54
  -2  -7   8   93.88   24.95
   2   7  -8  133.98   24.50
   2   7  -9    2.90    3.84
   2   7  -9    3.78    5.48
   2   7  -9    5.43    6.01
   2   7 -10   20.69    9.26
   2   7 -10   31.67   12.68
   2   7 -10   19.57   12.85
   2   7 -11   55.64   16.98
   2   7 -11   63.05   14.93
   2   7 -11   54.48   18.24
   2   7 -12    4.95    4.62
   2   7 -12    7.12    5.26
   2   7 -12    6.15   10.97
   2   7 -13   35.32   13.15
   2   7 -13   34.51   17.37
   2   7 -13   34.47   17.64
   2   7 -14   51.08   23.29
   2   7 -14   44.34   23.91
   2   7 -14   45.15   17.69
  -2  -6   1   56.75   14.86
  -2  -6   1   38.56   12.69
  -2  -6   1   46.52   11.46
   2   6  -1   41.56   10.90
   2   6  -1   52.62   24.06
  -2  -6   2  559.36  110.27
   2   6  -2  763.18  216.97
  -2  -6   2  761.91  353.54
  -2  -6   2  735.87  142.38
   2   6  -2  844.71  353.59
   2   6  -2  679.56  142.12
  -2  -6   3    0.21    1.43
   2   6  -3    1.39    2.25
  -2  -6   3    1.99    4.01
   2   6  -3    0.08    2.51
   2   6  -3   -1.25    3.82
  -2  -6   4   59.84   12.08
   2   6  -4   58.28   15.53
  -2  -6   4   63.13   25.17
   2   6  -4   22.77   25.34
   2   6  -4   54.69   11.34
  -2  -6   5  715.70  255.37
   2   6  -5  723.66  255.40
   2   6  -5  947.67  255.41
   2   6  -5  913.43  126.27
  -2  -6   5  846.91  167.48
   2   6  -5 1165.90  245.76
  -2  -6   6  242.14   65.75
   2   6  -6  212.06   65.80
   2   6  -6  253.29  107.00
  -2  -6   6  220.48   43.84
   2   6  -6  202.99  106.99
   2   6  -6  269.53   43.86
   2   6  -7    3.77    2.86
   2   6  -7    5.66    3.93
  -2  -6   7   -0.56    4.76
   2   6  -7    3.67    3.36
   2   6  -7    4.27    3.39
   2   6  -8  123.26   21.55
  -2  -6   8  110.40   24.02
   2   6  -8  117.12   55.29
   2   6  -8   80.46   55.09
   2   6  -8  161.84   34.16
  -2  -6   9    8.55    7.97
   2   6  -9   11.21    6.46
   2   6  -9   14.05    8.55
   2   6  -9   23.90    9.23
   2   6 -10  347.88   52.70
   2   6 -10  329.42  158.99
   2   6 -10  351.58   95.22
   2   6 -11   23.63   11.15
   2   6 -11   19.35   12.23
   2   6 -11   21.79   11.50
   2   6 -12  774.16  274.22
   2   6 -12 1149.78  139.32
   2   6 -12 1094.36  446.59
   2   6 -13  107.49   34.46
   2   6 -13  128.74   55.82
   2   6 -13  121.57   28.19
   2   6 -14    4.99    4.78
   2   6 -14    7.04    5.70
   2   6 -14    9.22   16.35
   2   6 -15   -0.56    4.69
  -2  -5   1  686.91  202.82
  -2  -5   1  573.82  133.26
  -2  -5   1  614.31  132.95
   2   5  -1  727.74  330.64
   2   5  -1  889.18  133.11
  -2  -5   2 1843.71  543.84
   2   5  -2 1999.54  543.94
   2   5  -2 1953.75  543.87
  -2  -5   2 2051.37  355.62
   2   5  -2 1746.85  355.36
   2   5  -3 1538.57  408.75
  -2  -5   3 1334.75  666.22
  -2  -5   3 1728.63  267.37
   2   5  -3 1395.29  666.23
   2   5  -3 1420.52  267.17
   2   5  -4   -0.35    2.66
  -2  -5   4    2.55    2.38
  -2  -5   4    0.80    3.14
   2   5  -4    1.29    3.63
   2   5  -4   -0.12    2.66
   2   5  -4    0.17    1.38
  -2  -5   5  276.01   48.54
   2   5  -5  336.65  148.78
  -2  -5   5  422.20  148.95
   2   5  -5  264.11  148.93
   2   5  -5  300.51  148.84
   2   5  -5  229.61   60.13
   2   5  -6   66.79   12.68
  -2  -5   6   48.61   12.30
   2   5  -6   53.90   27.60
   2   5  -6   55.75   27.40
   2   5  -6   63.70   17.45
  -2  -5   7   35.31    9.30
   2   5  -7   40.18    8.66
  -2  -5   7   17.71   15.92
   2   5  -7   27.93   15.93
   2   5  -7   33.00   15.88
   2   5  -7   42.95   10.77
  -2  -5   8    1.62    3.28
   2   5  -8    6.75    3.42
   2   5  -8    6.85    2.79
   2   5  -8    8.94    5.09
   2   5  -8    9.73    4.35
  -2  -5   8    9.98    6.07
   2   5  -9   29.46    7.95
   2   5  -9   36.87   12.68
  -2  -5   9   15.70   12.89
  -2  -5   9   29.23    8.07
   2   5  -9   10.22   12.35
   2   5  -9   57.68    9.31
   2   5 -10   47.91   13.68
   2   5 -10   39.92   11.89
   2   5 -10   43.58   21.62
   2   5 -11  151.37   25.33
   2   5 -11  123.66   61.71
   2   5 -11  133.13   61.83
   2   5 -12  246.52   43.75
   2   5 -12  275.84  122.32
   2   5 -12  254.38  122.36
   2   5 -13   19.62   11.73
   2   5 -13   10.75    8.98
   2   5 -13   10.56    7.03
   2   5 -14   33.74   11.51
   2   5 -14   38.13   17.65
   2   5 -14   29.30   19.08
   2   5 -15  101.89   30.18
  -2  -4   1  729.33  302.30
  -2  -4   1  595.77  121.53
   2   4  -1  583.07  302.27
   2   4  -1  666.26  121.50
  -2  -4   2  212.34   27.41
   2   4  -2  173.01   27.05
  -2  -4   2  180.91   77.49
   2   4  -2  151.15   77.59
   2   4  -2  145.57   77.45
  -2  -4   3  733.22  204.22
  -2  -4   3  713.82  101.81
   2   4  -3  679.71  204.30
   2   4  -3  730.63  101.55
   2   4  -3  719.29  332.94
  -2  -4   4   27.56    8.58
   2   4  -4   32.31    8.69
   2   4  -4   26.48    7.58
  -2  -4   4   30.85    6.71
   2   4  -4   29.72   13.89
   2   4  -4   28.41    9.32
  -2  -4   5  772.30  205.46
   2   4  -5  763.61  205.44
  -2  -4   5  699.36  134.60
   2   4  -5  859.53  334.83
   2   4  -5  939.00  134.80
   2   4  -5  436.63  197.71
  -2  -4   6  113.66   38.02
  -2  -4   6  133.14   23.22
   2   4  -6  165.71   38.01
   2   4  -6  124.69   37.82
   2   4  -6  124.63   61.58
   2   4  -6  136.34   25.54
   2   4  -7 1851.11  575.80
  -2  -4   7 2200.58  939.03
  -2  -4   7 2113.61  376.63
   2   4  -7 1604.02  938.91
   2   4  -7 2190.20  376.57
   2   4  -7 2308.87  552.30
  -2  -4   8   88.79   19.27
   2   4  -8   89.64   28.62
   2   4  -8   95.85   28.61
   2   4  -8   83.51   18.46
   2   4  -8  122.62   46.58
  -2  -4   8   95.41   46.70
  -2  -4   9  625.90  172.76
   2   4  -9  640.49  172.64
   2   4  -9  551.53  172.55
   2   4  -9  749.78   88.17
  -2  -4   9  462.73  113.53
   2   4  -9  613.61  166.68
   2   4 -10  640.52  106.30
   2   4 -10  880.90  341.80
  -2  -4  10  250.98  137.61
   2   4 -10  756.32  342.18
   2   4 -11 2157.61  300.24
   2   4 -11 2164.08 1003.20
   2   4 -11 2167.99 1004.62
   2   4 -12 1111.93  463.99
   2   4 -12  901.93  464.54
   2   4 -12  921.46  187.73
   2   4 -13   27.81    8.88
   2   4 -13   32.50   12.11
   2   4 -13   23.04   10.37
   2   4 -14  218.94   80.64
   2   4 -14  109.99   80.44
   2   4 -14  206.20   39.59
   2   4 -15   32.54   11.00
   2   4 -15   31.69   16.57
  -2  -3   1    5.15    3.13
   2   3  -1    5.40    1.70
   2   3  -1    5.25    3.03
  -2  -3   1    3.09    2.85
   2   3  -2 1004.19  266.83
  -2  -3   2  874.30  435.06
  -2  -3   2  941.52  174.59
  -2  -3   2  853.69  256.71
   2   3  -2 1085.96  435.22
   2   3  -2  909.43  174.55
  -2  -3   3 1082.62  291.18
  -2  -3   3 1051.85  474.18
  -2  -3   3  628.66  190.31
   2   3  -3 1109.04  474.83
   2   3  -3 1017.04  190.44
  -2  -3   4 3949.33  981.54
   2   3  -4 3474.39  981.41
   2   3  -4 3359.53  470.22
  -2  -3   4 3185.08 1600.34
  -2  -3   4 2722.07  640.78
  -2  -3   4 3374.33  940.60
   2   3  -4 3847.66 1600.41
  -2  -3   5  557.51  126.32
   2   3  -5  361.57  126.14
   2   3  -5  491.43   64.79
   2   3  -5  366.44  205.42
  -2  -3   5  540.46   83.09
  -2  -3   5  467.11  122.32
   2   3  -5  479.13  205.72
  -2  -3   6  374.22   92.43
  -2  -3   6  356.55   49.27
   2   3  -6  316.17   92.36
   2   3  -6  342.32   92.30
   2   3  -6  298.83   48.47
   2   3  -6  275.66  150.29
  -2  -3   6  325.66   89.84
  -2  -3   7  184.14   56.78
  -2  -3   7  231.29   92.46
   2   3  -7  208.93   92.36
  -2  -3   7  184.01   38.00
   2   3  -7  197.13   92.41
   2   3  -7  182.66   92.34
   2   3  -7  191.03   37.86
  -2  -3   8   92.95   29.51
  -2  -3   8   87.76   19.45
  -2  -3   8   94.66   48.03
   2   3  -8  131.16   19.33
   2   3  -8  113.34   47.95
   2   3  -8  106.95   47.84
   2   3  -8   95.20   29.60
   2   3  -9  283.10   81.25
   2   3  -9  309.97   44.30
   2   3  -9  347.20  132.27
  -2  -3   9  276.99  132.33
  -2  -3   9  322.64   54.50
   2   3  -9  221.10  132.18
   2   3 -10   11.57    5.03
  -2  -3  10    1.77    7.46
   2   3 -10    5.38    5.38
   2   3 -10    6.46    5.98
   2   3 -11  348.00   89.63
   2   3 -11  310.92  145.69
   2   3 -11  228.05   59.89
   2   3 -12  310.52  135.07
   2   3 -12  195.38   55.96
   2   3 -12  302.70   81.28
   2   3 -13  166.33   44.67
   2   3 -13  151.06   72.29
   2   3 -13  130.62   32.67
   2   3 -14   26.66   15.74
   2   3 -14   36.26   16.31
   2   3 -15    1.82    4.26
   2   3 -15    1.18   11.77
  -2  -2   1 2825.13  396.86
   2   2  -1 2981.23  540.21
   2   2  -2  343.09  102.50
   2   2  -2  374.31  102.43
   2   2  -2  341.81   52.62
  -2  -2   2  354.06  167.03
  -2  -2   2  369.64   67.25
  -2  -2   2  361.39   99.35
  -2  -2   3  129.13   43.10
  -2  -2   3  179.77   24.63
   2   2  -3  155.20   42.98
  -2  -2   3  152.51   70.06
  -2  -2   3  143.85   42.43
   2   2  -3  144.38   70.11
   2   2  -3  162.07   28.56
  -2  -2   4  172.61   27.09
   2   2  -4  189.84   47.65
   2   2  -4  174.40   26.94
  -2  -2   4  219.88   77.67
  -2  -2   4  220.65   47.16
   2   2  -4   58.06   77.48
   2   2  -4  185.87   46.70
  -2  -2   5  645.83  303.24
   2   2  -5  698.58  186.21
   2   2  -5  611.29   93.07
   2   2  -5  603.05  303.20
  -2  -2   5  634.65  303.60
  -2  -2   5  594.54  122.05
   2   2  -5  735.75  303.64
  -2  -2   6    1.02    1.90
   2   2  -6    0.57    1.80
   2   2  -6    1.06    1.72
   2   2  -6    0.92    2.73
  -2  -2   6    0.99    3.78
  -2  -2   6    3.05    2.85
   2   2  -6    4.75    2.52
  -2  -2   7  703.87  132.58
  -2  -2   7  854.56  435.34
   2   2  -7  879.87  267.36
   2   2  -7  788.95  131.90
  -2  -2   7  917.65  435.88
   2   2  -7 1178.71  257.22
  -2  -2   8   17.24    5.69
  -2  -2   8   16.83    6.93
  -2  -2   8   13.96    8.90
   2   2  -8   17.92    9.01
   2   2  -8   18.13    5.97
   2   2  -8   20.44    6.84
   2   2  -9    2.06    3.21
  -2  -2   9    4.88    4.16
  -2  -2   9    1.35    6.39
  -2  -2   9    3.20    4.40
   2   2  -9    4.04    3.94
   2   2  -9    3.60    5.31
  -2  -2  10   67.08   19.98
   2   2 -10  109.74   28.71
   2   2 -10  123.12   19.85
  -2  -2  10   63.75   46.47
   2   2 -10  117.18   29.09
   2   2 -11  304.33   96.03
   2   2 -11  351.82  156.30
   2   2 -11  381.17   64.72
   2   2 -12  332.93   50.83
   2   2 -12  283.26  147.18
   2   2 -12  340.52   88.46
   2   2 -13  113.71   62.72
   2   2 -13  186.21   30.00
   2   2 -14  137.27   32.70
   2   2 -14  185.04   81.05
   2   2 -15   27.51   17.94
   2   2 -15   24.12   14.13
  -2  -1   1   70.96   12.93
   2   1  -1   80.70   19.27
   2   1  -1   68.29   19.20
  -2  -1   1   55.68   31.31
   2   1  -1   75.66   13.10
   2   1  -2  628.59  189.20
  -2  -1   2  936.95  308.65
  -2  -1   2  613.56  123.80
  -2  -1   2  544.28  182.11
   2   1  -2  622.11  308.58
   2   1  -2  875.32  123.92
  -2  -1   3 1079.01  314.98
  -2  -1   3 1111.06  153.85
  -2  -1   3 1096.87  512.86
   2   1  -3 1079.90  513.62
   2   1  -3 1150.35  513.57
   2   1  -3 1118.33  205.87
  -2  -1   4  270.96   64.57
  -2  -1   4  203.10  105.10
   2   1  -4  217.85   64.51
   2   1  -4  202.74   34.86
   2   1  -4  199.32  105.04
  -2  -1   4  331.41   42.82
  -2  -1   5 1101.38  299.99
  -2  -1   5 1101.32  148.13
   2   1  -5 1006.49  299.97
   2   1  -5 1022.85  147.19
   2   1  -5 1074.45  488.40
  -2  -1   5 1025.16  288.59
  -2  -1   6  401.43  177.02
  -2  -1   6  321.64   71.47
  -2  -1   6  493.66  105.47
   2   1  -6  293.08  176.95
   2   1  -6  406.11   71.58
   2   1  -6  357.58  105.15
  -2  -1   7    1.35    1.78
  -2  -1   7    1.89    3.65
  -2  -1   7    2.54    2.55
   2   1  -7    0.05    3.41
   2   1  -7    3.75    3.12
   2   1  -7    2.26    2.80
  -2  -1   8  113.07   57.53
   2   1  -8  127.16   35.34
   2   1  -8  119.74   57.39
  -2  -1   8  127.43   57.48
  -2  -1   8  107.35   24.50
   2   1  -8  147.26   24.47
  -2  -1   9  121.92   73.10
   2   1  -9  175.91   44.99
   2   1  -9  178.21   73.16
  -2  -1   9  110.02   73.12
  -2  -1   9  120.17   30.58
   2   1  -9  283.89   31.54
   2   1 -10  774.44  217.94
   2   1 -10  782.42  110.49
   2   1 -10  751.25  354.73
   2   1 -11  313.95   52.70
   2   1 -11  337.32  155.15
   2   1 -11  335.85  155.31
   2   1 -12   74.71   37.90
   2   1 -12   94.75   20.20
   2   1 -13   49.28   15.63
   2   1 -13   59.27   16.03
   2   1 -14   54.65   16.09
   2   1 -14   45.89   16.89
  -2   0   1 1684.78  232.33
   2   0  -1 1699.70  232.48
   2   0  -2  385.28  108.33
  -2   0   2  407.07  176.67
  -2   0   2  316.00   70.96
   2   0  -2  381.64   70.98
  -2   0   3  917.54  129.85
   2   0  -3  796.76  263.49
   2   0  -3  957.25  129.31
  -2   0   3  972.48  429.68
  -2   0   3  978.74  253.25
  -2   0   4  122.60   55.93
   2   0  -4  124.39   34.32
   2   0  -4  111.92   20.79
  -2   0   4  114.68   55.93
  -2   0   4  121.25   22.97
  -2   0   5 3850.00 1013.14
   2   0  -5 4068.03 1013.13
   2   0  -5 3636.72  486.12
   2   0  -5 3402.77 1649.50
  -2   0   5 3801.68  661.67
  -2   0   5 2908.93  970.64
  -2   0   6 3000.47 1071.59
   2   0  -6 2615.51 1071.43
  -2   0   6 2393.78 1073.04
  -2   0   6 2713.08  430.29
   2   0  -6 1289.23 1072.93
   2   0  -6 2395.72  430.07
  -2   0   7   16.34    5.45
  -2   0   7   14.69    8.33
   2   0  -7   17.75    5.24
   2   0  -7   18.97    8.27
  -2   0   7   13.55    6.06
   2   0  -7   13.38    5.83
  -2   0   8  881.62  263.35
  -2   0   8  992.29  428.83
  -2   0   8  942.16  173.00
   2   0  -8 1046.26  429.24
   2   0  -8  893.86  172.74
   2   0  -8  804.43  253.25
  -2   0   9  244.94   55.66
  -2   0   9  224.38   34.51
  -2   0   9  193.51   90.34
   2   0  -9   22.95   90.05
   2   0  -9  323.31   90.52
   2   0  -9  180.36   37.56
   2   0 -10  565.30  154.23
   2   0 -10  541.94  250.96
   2   0 -10  457.50  101.81
   2   0 -11  283.88   82.32
   2   0 -11  300.67   47.02
   2   0 -12    4.64    8.58
   2   0 -12    2.34    5.31
   2   0 -13  149.75   43.66
   2   0 -13  154.98   33.16
   2   0 -14   55.71   18.93
   2   0 -14   65.55   30.74
  -2   1   1 2615.07  485.59
  -2   1   3  117.66   28.74
   2  -1  -3  106.61   18.01
  -2   1   3   90.37   19.22
  -2   1   3   94.75   28.55
   2  -1  -3   93.63   46.80
  -2   1   4  410.80  119.04
  -2   1   4  418.90   62.03
  -2   1   4  450.92  193.82
   2  -1  -4  483.05   61.98
   2  -1  -4  371.77  194.02
  -2   1   5  606.45  177.87
  -2   1   5  691.06   90.59
   2  -1  -5  634.36  177.86
   2  -1  -5  640.26   90.41
  -2   1   5  607.46  171.64
  -2   1   6  152.37   39.02
  -2   1   6  136.03   24.20
  -2   1   6   74.45   63.39
   2  -1  -6  148.32   63.43
   2  -1  -6  217.18   27.01
  -2   1   7  355.88  123.45
  -2   1   7  357.98  201.03
   2  -1  -7  374.95   65.15
  -2   1   7  366.01   81.66
   2  -1  -7  596.19  201.29
  -2   1   8  461.43  136.31
  -2   1   8  557.89   72.61
   2  -1  -8  435.80  136.30
   2  -1  -8  534.20   71.85
  -2   1   8  511.73  132.32
  -2   1   9   16.45    5.66
  -2   1   9   14.54    8.25
  -2   1   9   11.14    8.54
   2  -1  -9   21.85    8.85
   2  -1  -9   25.13    7.86
   2  -1  -9    9.89    6.17
   2  -1 -10   96.29   30.09
   2  -1 -10  134.49   21.96
   2  -1 -11    6.73    3.39
   2  -1 -11    3.51   11.09
   2  -1 -12   34.77   17.32
   2  -1 -12   33.44   14.75
   2  -1 -13   82.30   20.57
   2  -1 -13   74.53   36.47
   2  -1 -14   13.23    5.53
   2  -1 -14    7.36   12.25
   2  -2  -1 1331.28  242.42
  -2   2   1 2373.65  817.25
   2  -2  -1 1304.38  817.21
  -2   2   2  353.44   56.45
   2  -2  -2  390.11  107.23
  -2   2   2  370.57  174.85
   2  -2  -2  363.68   70.37
  -2   2   3  895.27  272.32
   2  -2  -3 1047.19  272.34
  -2   2   3  971.62  178.20
   2  -2  -3  842.97  178.10
   2  -2  -4  354.98   59.62
  -2   2   4  374.79  187.14
  -2   2   4  309.77   75.49
  -2   2   4  346.21  111.03
   2  -2  -4  513.14  187.16
  -2   2   5   19.94    7.38
  -2   2   5   20.44    9.57
  -2   2   5   21.68    7.20
   2  -2  -5   14.10    9.61
   2  -2  -5   32.96    5.89
  -2   2   6  243.29   62.64
  -2   2   6  257.09  101.97
  -2   2   6  155.83   41.80
   2  -2  -6  192.78  101.92
   2  -2  -6  182.52   41.66
  -2   2   7  424.30   74.21
  -2   2   7  492.00  229.91
   2  -2  -7  438.12   73.16
  -2   2   7  526.54  230.11
   2  -2  -7  544.02  230.06
   2  -2  -7  382.67   92.71
  -2   2   8  429.62   70.51
  -2   2   8  348.59  215.22
   2  -2  -8  574.98  132.25
   2  -2  -8  562.29   69.94
   2  -2  -8  396.60   67.60
  -2   2   8  443.66  215.45
  -2   2   9  137.98  105.42
   2  -2  -9  284.98   64.87
   2  -2  -9  277.41   38.69
   2  -2 -10 1284.89  368.14
   2  -2 -10 1325.41  241.96
   2  -2 -11  352.02  101.19
   2  -2 -11  361.14   56.94
   2  -2 -12  111.73   33.38
   2  -2 -12  125.64   25.06
   2  -2 -13   88.04   38.87
   2  -2 -13   53.91   22.22
   2  -2 -14    3.27   11.75
  -2   3   1  123.58   35.45
   2  -3  -1  105.40   35.44
   2  -3  -1  156.21   20.70
  -2   3   1  145.36   23.61
   2  -3  -1  156.17   23.54
  -2   3   2 1317.11  369.88
  -2   3   2 1215.03  181.70
   2  -3  -2 1167.13  369.86
   2  -3  -2 1153.90  181.08
   2  -3  -2 1809.02  241.78
  -2   3   3  788.27  392.18
  -2   3   3 1102.36  157.76
   2  -3  -3  806.98  392.17
   2  -3  -3  684.84  157.42
   2  -3  -3 1073.79  157.47
   2  -3  -4  526.56   76.14
  -2   3   4  521.80  241.85
  -2   3   4  527.56   97.65
  -2   3   4  526.28  143.20
   2  -3  -4  520.86  241.84
   2  -3  -4  496.62   97.29
  -2   3   5 4666.86  673.55
  -2   3   5 4931.74 2285.67
   2  -3  -5 4494.65  672.14
   2  -3  -5 5680.11  670.93
   2  -3  -5 4828.82 2289.11
  -2   3   6  160.99   47.89
  -2   3   6  161.86   29.70
   2  -3  -6  175.66   47.89
   2  -3  -6  152.64   27.13
  -2   3   6  166.37   47.33
   2  -3  -6  186.43   32.51
  -2   3   7   36.67   10.31
  -2   3   7   38.83   16.74
   2  -3  -7   36.97   10.29
   2  -3  -7   29.53    9.83
  -2   3   7   25.94    9.74
   2  -3  -7   23.54    8.28
  -2   3   8  135.81   32.43
  -2   3   8  173.79   85.42
   2  -3  -8  232.79   52.54
  -2   3   8  164.49   85.37
   2  -3  -8  188.83   35.85
   2  -3  -8  139.32   35.13
   2  -3  -9   59.28   17.18
   2  -3  -9   54.07   14.78
   2  -3 -10  605.93   82.88
   2  -3 -10  530.14  252.89
   2  -3 -11   -0.25    6.16
   2  -3 -11    3.05   11.24
   2  -3 -12   50.23   14.72
   2  -3 -12   41.35   17.78
   2  -3 -13  144.95   27.81
   2  -3 -13  100.63   51.80
   2  -4  -1  118.41   22.26
   2  -4  -1  110.32   20.95
  -2   4   1   88.69   58.20
  -2   4   1  120.06   23.91
   2  -4  -1  174.98   58.29
  -2   4   2  565.13  180.58
  -2   4   2  721.39   93.01
   2  -4  -2  598.78  180.58
   2  -4  -2  790.50  118.47
   2  -4  -2  781.76  118.29
  -2   4   3 1313.06  420.12
  -2   4   3 1575.05  207.12
   2  -4  -3 1549.78  420.14
   2  -4  -3 1644.75  274.89
   2  -4  -3 1571.86  274.64
  -2   4   4   71.52   21.47
  -2   4   4   85.38   16.59
  -2   4   4   69.92   34.89
   2  -4  -4   72.92   21.44
   2  -4  -4   86.00   14.41
   2  -4  -4   88.47   15.53
   2  -4  -5   22.23    6.17
  -2   4   5   15.22    9.12
  -2   4   5   26.23    7.37
  -2   4   5   21.85    7.06
   2  -4  -5   14.76    9.10
   2  -4  -5   23.90    6.64
  -2   4   6   68.76   15.62
   2  -4  -6   64.97   17.87
   2  -4  -6   48.61   12.61
  -2   4   6   45.11   28.98
  -2   4   6   78.76   18.80
   2  -4  -6   62.50   13.61
  -2   4   7  142.73   46.38
  -2   4   7  147.32   75.51
  -2   4   7  127.32   32.27
   2  -4  -7  202.00   75.51
   2  -4  -7  188.51   32.06
   2  -4  -7  128.52   31.15
  -2   4   8   13.11   10.28
   2  -4  -8   24.36    6.36
   2  -4  -8   17.91    8.12
   2  -4  -9    0.08    2.43
   2  -4  -9   -0.39   10.55
   2  -4 -10  177.45   53.47
   2  -4 -10  226.73   37.80
   2  -4 -11   22.74    7.87
   2  -4 -11   25.83   12.19
   2  -4 -12   46.60   14.46
   2  -4 -12   48.40   17.50
   2  -4 -13   35.31   23.02
  -2   5   1  252.12   41.97
  -2   5   1  332.76  122.40
   2  -5  -1  220.37  122.34
   2  -5  -1  249.64   49.63
   2  -5  -1  214.13   49.28
  -2   5   2  421.93   69.32
  -2   5   2  467.80  213.12
   2  -5  -2  467.85  213.12
   2  -5  -2  449.38   86.06
   2  -5  -2  430.52   85.76
  -2   5   3 1127.76  298.33
  -2   5   3 1053.15  149.15
  -2   5   3 1042.12  286.60
   2  -5  -3 1039.54  486.33
   2  -5  -3  909.10  195.32
   2  -5  -3  970.40  195.15
  -2   5   4  133.76   29.36
  -2   5   4  158.13   78.25
   2  -5  -4  158.31   29.06
   2  -5  -4  158.87   27.22
  -2   5   4  195.30   78.35
   2  -5  -4  164.76   78.30
  -2   5   5   23.49   12.28
   2  -5  -5   22.60    7.54
   2  -5  -5   27.97    9.06
   2  -5  -5   23.32    7.13
  -2   5   5   29.23   12.27
  -2   5   5   25.54    7.55
  -2   5   6    6.24    3.60
   2  -5  -6    7.50    5.43
  -2   5   6    1.93    4.03
  -2   5   6    3.33    5.60
   2  -5  -6    6.41    4.10
   2  -5  -6    3.68    4.28
  -2   5   7   10.87    7.71
   2  -5  -7   16.12    4.92
   2  -5  -7   19.72    7.55
   2  -5  -8   12.78    4.78
   2  -5  -8   11.67    9.07
   2  -5  -9   18.43   10.39
   2  -5  -9   17.13    9.82
   2  -5 -10  103.86   57.80
   2  -5 -10  199.41   28.58
   2  -5 -11  136.63   39.78
   2  -5 -11  138.74   30.86
   2  -5 -12  147.74   33.26
   2  -5 -12  129.28   62.70
  -2   6   1  100.55   27.75
  -2   6   1   91.57   18.70
   2  -6  -1   94.33   45.13
   2  -6  -1   92.38   19.01
   2  -6  -1   99.48   18.57
  -2   6   2 2604.34  843.61
  -2   6   2 2002.22  407.32
   2  -6  -2 3457.56  843.67
   2  -6  -2 2971.12  551.37
   2  -6  -2 3090.71  550.96
  -2   6   3  478.07  249.36
   2  -6  -3  588.31  153.24
   2  -6  -3  407.71   76.89
  -2   6   3  638.55  249.74
  -2   6   3  454.73  100.93
   2  -6  -3  458.08  100.85
  -2   6   4 1112.93  359.81
  -2   6   4 1275.13  178.65
  -2   6   4 1247.24  585.81
   2  -6  -4 1420.54  586.62
   2  -6  -4 1180.75  235.77
   2  -6  -4 1259.39  235.47
  -2   6   5 1930.32  947.40
   2  -6  -5 2357.43  581.93
   2  -6  -5 2119.38  283.89
  -2   6   5 1834.45  948.78
  -2   6   5 1630.57  380.86
  -2   6   6   21.91   12.33
   2  -6  -6   32.27    7.77
   2  -6  -6   13.38    7.54
  -2   6   6   11.60    9.51
   2  -6  -6   30.73    9.43
   2  -6  -7  628.76  105.65
   2  -6  -7  745.41  335.69
   2  -6  -8    9.57    3.87
   2  -6  -8   -1.04   11.80
   2  -6  -9  911.32  134.62
   2  -6  -9  931.38  430.67
   2  -6 -10   67.85   36.89
   2  -6 -10  116.22   22.43
   2  -6 -11   57.31   17.59
   2  -6 -11   62.72   23.14
  -2   7   1  550.74   89.37
   2  -7  -1  523.90   89.42
  -2   7   1  493.68  290.08
   2  -7  -1  836.44  290.17
   2  -7  -1  444.44  116.83
  -2   7   2  413.02  129.98
   2  -7  -2  447.16  130.01
   2  -7  -2  542.83   69.51
   2  -7  -2  534.44   85.49
   2  -7  -3    0.91    3.01
  -2   7   3    0.85    3.28
  -2   7   3    1.89    5.38
  -2   7   3    1.88    3.25
   2  -7  -3    1.86    3.35
   2  -7  -3    3.81    5.33
  -2   7   4    4.74    3.00
  -2   7   4    4.47    6.05
  -2   7   4    9.54    5.09
   2  -7  -4   10.32    3.54
   2  -7  -4   13.01    6.22
   2  -7  -4   10.26    4.85
  -2   7   5  341.85  189.02
   2  -7  -5  553.95  116.32
   2  -7  -5  268.51   59.81
  -2   7   5  259.99   77.42
   2  -7  -5  409.58   77.51
   2  -7  -6   51.09   15.36
   2  -7  -6   59.63   27.75
   2  -7  -7  515.30  239.57
   2  -7  -7  516.04   98.32
   2  -7  -8    5.07    3.66
   2  -7  -8    4.63   13.03
   2  -7  -9    7.89   11.10
   2  -7  -9   13.54    8.61
   2  -7 -10   16.95   11.26
   2  -7 -10   23.88   16.61
  -2   8   1   74.57   24.96
   2  -8  -1  106.69   25.02
  -2   8   1   86.35   17.35
   2  -8  -1   79.74   17.92
   2  -8  -1   68.34   17.18
  -2   8   2  169.84   54.02
  -2   8   2  158.93   87.81
   2  -8  -2  216.32   33.67
   2  -8  -2  225.83   87.95
   2  -8  -2  190.77   36.47
  -2   8   3    4.86    3.14
  -2   8   3    8.93    4.66
   2  -8  -3    9.33    4.79
   2  -8  -3    6.75    6.67
   2  -8  -3    3.81    5.53
  -2   8   4    3.04    3.84
   2  -8  -4    6.26    4.76
   2  -8  -4    4.51    6.54
  -2   8   5   63.44   50.66
   2  -8  -5  135.27   50.86
   2  -8  -5  139.62   24.01
   2  -8  -6    4.84    3.91
   2  -8  -6    0.75    7.42
   2  -8  -7   49.49   14.37
   2  -8  -7   35.63   15.39
   2  -8  -8    1.91    4.38
   2  -8  -8    1.23   14.18
   2  -8  -9  423.05  114.79
   2  -8  -9  323.10   64.83
  -2   9   1   15.22    7.33
   2  -9  -1   37.83    9.74
   2  -9  -1   27.59    7.54
   2  -9  -1   26.78   11.82
  -2   9   2  965.57  244.89
   2  -9  -2 1031.33  414.41
   2  -9  -2  899.45  167.68
   2  -9  -2  440.45  166.33
  -2   9   3   69.91   40.94
   2  -9  -3  100.95   25.31
   2  -9  -3   76.01   19.13
   2  -9  -4  509.41  215.44
   2  -9  -4  249.65   87.68
   2  -9  -5  414.25   65.60
   2  -9  -5  412.81  192.10
   2  -9  -6  284.59   54.80
   2  -9  -6  342.64  154.91
   2  -9  -7  892.86  390.47
   2  -9  -7  619.04  158.76
   2  -9  -8    4.64   11.16
   2  -9  -8   -0.10    6.15
   2 -10  -1   -1.05    2.36
   2 -10  -1   -2.55    6.78
  -2  10   1    0.81    3.28
   2 -10  -2  414.02   58.83
  -2  10   2  308.22  100.44
   2 -10  -2  390.27  167.72
   2 -10  -3  832.59  125.46
   2 -10  -3  865.82  399.44
   2 -10  -4   15.72   10.33
   2 -10  -4   27.55   16.60
   2 -10  -5  120.19   56.14
   2 -10  -5  114.09   33.26
   2 -10  -6    2.78   15.72
   2 -10  -6    0.25    6.33
   2 -10  -7   33.43    9.25
   2 -10  -7   -0.04   18.55
   2 -11  -1   10.28    6.40
   2 -11  -1    6.09   12.75
   2 -11  -2  219.99   97.23
   2 -11  -2  143.39   41.99
   2 -11  -3   11.14    4.34
   2 -11  -3    0.93    8.93
   2 -11  -4   89.26   22.26
   2 -11  -4    2.53   27.59
   2 -11  -5  176.56   70.39
   2 -11  -5    9.10   37.80
   2 -11  -6    5.02   14.05
   2 -11  -6    2.61    6.08
   2 -12  -1  202.75   50.85
   2 -12  -1    1.66   35.65
   2 -12  -2    6.48   15.32
   2 -12  -2   55.99   23.66
   2 -12  -3   13.16    4.86
   2 -12  -3    3.61   26.11
   2 -12  -4   -0.77   37.28
   2 -12  -4  203.98   81.83
   2 -13  -1    3.78   12.80
   2 -13  -1   23.73   11.44
   2 -13  -2    1.55    4.85
   2 -13  -3   33.17   16.76
  -1 -13   2  196.40   56.33
   1  13  -2  194.19   56.68
  -1 -13   3  176.70   50.73
   1  13  -3  173.94   51.16
  -1 -13   4   -0.81    3.16
   1  13  -4   -1.78    8.33
  -1 -13   5    0.97    3.16
   1  13  -5    0.57    4.75
  -1 -13   6    1.44    5.52
   1  13  -6   -3.03    8.07
  -1 -13   7   16.13    6.61
   1  13  -7   20.93    7.69
   1  13  -8   66.81   20.50
   1  13  -9   73.47   35.80
  -1 -12   1   34.94   10.14
   1  12  -1   33.57   10.68
  -1 -12   1    8.53   15.19
   1  12  -1   32.46   14.56
  -1 -12   2  437.78  110.88
  -1 -12   2    1.20   60.71
   1  12  -2  365.45  111.06
   1  12  -2  458.04   74.84
   1  12  -3  231.44   31.38
  -1 -12   3  196.88   82.99
  -1 -12   3    0.52   36.49
   1  12  -3  159.89   83.30
  -1 -12   4   52.25   12.75
  -1 -12   4    0.31   14.56
   1  12  -4   42.27   21.52
   1  12  -4   37.24   14.09
  -1 -12   5    1.20   19.14
  -1 -12   5   95.40   39.29
   1  12  -5   85.61   40.00
   1  12  -5   89.28   20.80
   1  12  -6   79.99   15.16
  -1 -12   6   42.69   22.80
  -1 -12   6   -2.47   13.80
  -1 -12   7    0.94    3.09
   1  12  -7    0.88    4.26
   1  12  -7    1.73    8.15
  -1 -12   7    1.88   10.80
   1  12  -8    2.46    4.49
   1  12  -8    5.91    9.22
  -1 -12   8   -0.49   15.64
  -1 -12   9    6.77   12.31
   1  12  -9    7.38    8.72
   1  12  -9    4.59   12.35
   1  12 -10  143.87   67.88
   1  12 -11   71.00   34.45
  -1 -11   1    1.19    2.64
  -1 -11   1    0.00    7.99
   1  11  -1    2.41    3.29
   1  11  -1   -4.15    9.89
  -1 -11   2   87.77   35.91
  -1 -11   2   66.23   20.89
   1  11  -2   54.41   36.21
   1  11  -2   78.26   17.85
  -1 -11   3    3.57    5.19
  -1 -11   3    6.63    9.81
   1  11  -3   -0.56    6.30
   1  11  -3    0.91    9.56
   1  11  -4  271.72   78.95
   1  11  -4  315.18   44.14
  -1 -11   4  262.26  128.01
  -1 -11   4  268.30   54.52
  -1 -11   5   20.36    7.49
   1  11  -5   24.13    9.86
  -1 -11   5   16.12   10.10
   1  11  -5   28.79   13.67
  -1 -11   6  254.63   82.90
  -1 -11   6  261.04   49.07
   1  11  -6  305.55   83.18
   1  11  -6  359.55   56.51
  -1 -11   7   36.90    8.65
   1  11  -7   34.36    9.13
  -1 -11   7    2.44   13.56
   1  11  -7   27.14   11.21
   1  11  -7   13.82   10.24
   1  11  -8   11.18    5.67
   1  11  -8    9.70    8.01
   1  11  -8   19.04   10.15
   1  11  -9   -0.42    4.58
   1  11  -9    5.52   12.94
   1  11  -9    2.77    9.19
   1  11 -10  382.45   88.57
   1  11 -10  305.98   60.34
   1  11 -10  235.40   87.41
   1  11 -11  317.49  162.60
   1  11 -11  382.69   99.05
   1  11 -12    0.72    5.91
  -1 -10   1    9.00    4.26
  -1 -10   1   11.52    8.50
   1  10  -1   10.11    6.06
  -1 -10   2   37.21   10.85
   1  10  -2   35.06    9.68
  -1 -10   2   34.27   11.75
   1  10  -2   34.76   17.98
   1  10  -3  540.29  161.72
  -1 -10   3  580.25  263.20
  -1 -10   3  573.75  107.72
   1  10  -3  562.09  106.68
  -1 -10   4  117.45   37.47
   1  10  -4  155.34   34.71
  -1 -10   4  263.23  101.78
   1  10  -4  217.96  102.02
  -1 -10   5   10.39   12.01
  -1 -10   5   32.43   17.07
   1  10  -5   34.94   13.70
   1  10  -5   35.96    9.68
  -1 -10   6  241.53   68.93
   1  10  -6  285.54   69.17
   1  10  -6  229.65   46.72
   1  10  -6  208.75   67.76
  -1 -10   7   76.91   24.04
   1  10  -7   78.34   39.02
   1  10  -7   73.36   39.26
   1  10  -7  119.48   19.03
   1  10  -8   23.49   14.46
   1  10  -8   33.12   15.31
   1  10  -8   34.74   12.65
   1  10  -9   10.59    5.56
   1  10  -9   11.19    7.89
   1  10  -9   11.90   11.66
   1  10 -10   67.93   25.33
   1  10 -10   31.64   24.84
   1  10 -10   51.26   17.35
   1  10 -11   81.41   26.13
   1  10 -11   71.38   21.05
   1  10 -11  106.81   42.82
   1  10 -12  139.56   47.71
   1  10 -12  221.12   78.29
   1  10 -12  130.28   37.17
   1  10 -13    3.83    6.99
   1   9  -1  383.64   60.11
  -1  -9   1  420.95  188.93
  -1  -9   1  377.85   77.42
  -1  -9   2 2654.36  396.68
  -1  -9   2 2774.08 1330.54
   1   9  -2 3053.06 1330.68
  -1  -9   3   60.58   15.83
   1   9  -3   59.34   13.39
  -1  -9   3   54.12   30.40
   1   9  -3   89.83   30.98
  -1  -9   4  681.51  218.61
   1   9  -4  787.91  218.79
   1   9  -4  908.16  109.26
  -1  -9   4  884.84  144.56
   1   9  -5  101.76   16.09
  -1  -9   5   20.35   38.73
   1   9  -5  111.41   39.53
   1   9  -5  123.65   24.54
   1   9  -6    0.38    4.19
   1   9  -6    2.86    3.73
  -1  -9   6    4.56    4.43
   1   9  -6    2.82    5.41
   1   9  -7   56.75   24.02
  -1  -9   7   40.50   23.80
   1   9  -7   53.39   24.23
   1   9  -7   51.16   12.22
   1   9  -8  564.36  160.80
   1   9  -8  562.72  261.52
   1   9  -8  562.80  106.10
   1   9  -9   15.95    5.59
   1   9  -9   13.02    8.44
   1   9  -9   13.24    8.68
   1   9 -10  143.40   68.43
   1   9 -10  164.92   68.57
   1   9 -10  117.93   30.08
   1   9 -11  280.77   79.29
   1   9 -11  298.21  129.04
   1   9 -11  218.91   54.11
   1   9 -12  307.45  118.91
   1   9 -12  181.79  118.60
   1   9 -12  325.86   51.90
   1   9 -13   88.36   29.03
   1   9 -13  132.95   47.42
   1   9 -13   51.76   23.09
   1   9 -14    4.58    4.53
   1   8  -1   38.90   13.78
  -1  -8   1   59.42   22.40
  -1  -8   1   43.59   11.95
  -1  -8   1   42.42   10.47
   1   8  -1   35.65   10.48
  -1  -8   2 2438.11  395.58
   1   8  -2 2725.33  816.73
   1   8  -2 2536.74  392.56
  -1  -8   2 3213.70 1331.71
  -1  -8   2 2829.92  533.89
  -1  -8   3  284.66   57.56
  -1  -8   3  431.35  171.66
  -1  -8   3  346.03   69.82
   1   8  -3  305.60  171.79
   1   8  -3  346.73  171.69
   1   8  -3  386.45   69.67
  -1  -8   4    2.57    2.09
  -1  -8   4    4.33    5.21
   1   8  -4    3.47    3.02
   1   8  -4    2.93    2.14
   1   8  -4    6.32    4.48
   1   8  -4    2.55    2.63
  -1  -8   5  945.08  220.45
  -1  -8   5  770.01  111.28
   1   8  -5  668.05  220.32
   1   8  -5  692.09  359.30
   1   8  -5  896.99  144.84
   1   8  -5  718.31  212.46
  -1  -8   6    0.91    3.54
   1   8  -6    3.64    2.53
   1   8  -6    4.48    3.59
   1   8  -6   -0.30    3.58
  -1  -8   6   -0.37    3.31
   1   8  -6    0.60    3.40
  -1  -8   7  325.01   68.32
   1   8  -7  458.60  130.41
   1   8  -7  361.37   66.99
   1   8  -7  548.17  126.68
   1   8  -8  297.73  141.74
   1   8  -8  338.36  141.91
   1   8  -8  257.25   57.60
   1   8  -9  668.40  388.41
   1   8  -9  963.16  156.99
   1   8  -9  924.99  229.99
   1   8 -10  695.38  317.80
   1   8 -10  682.81  128.99
   1   8 -10  674.36  188.40
   1   8 -11  166.65   47.25
   1   8 -11  163.68   30.46
   1   8 -11  161.42   47.21
   1   8 -12  280.21   41.13
   1   8 -12  271.90  110.27
   1   8 -12  188.49  110.19
   1   8 -13    9.10    5.33
   1   8 -13   12.84   11.12
   1   8 -13   14.59    8.01
   1   8 -14   44.42   16.80
   1   8 -14   67.68   27.51
  -1  -7   1   27.90    9.24
   1   7  -1   21.53    7.47
  -1  -7   1   29.75   12.32
  -1  -7   1   32.54    7.15
   1   7  -1   17.40   12.18
  -1  -7   2  283.73   42.86
   1   7  -2  228.92   78.36
   1   7  -2  287.53   41.93
  -1  -7   2  308.73  127.71
  -1  -7   2  272.45   52.48
   1   7  -3  538.34   72.18
  -1  -7   3  557.58  232.81
  -1  -7   3  667.10   94.26
   1   7  -3  331.43  232.88
   1   7  -3  500.28  232.82
   1   7  -3  452.23  137.90
  -1  -7   4  173.00   28.67
   1   7  -4  167.66   49.55
   1   7  -4  165.66   49.35
   1   7  -4  178.72   28.43
  -1  -7   4  213.30   80.40
   1   7  -4  127.69   48.74
  -1  -7   5   17.19    4.17
  -1  -7   5    8.73    5.46
   1   7  -5   10.88    4.57
   1   7  -5   11.28    6.30
   1   7  -5    9.92    6.68
   1   7  -5   12.85    5.22
  -1  -7   6  200.21   59.66
   1   7  -6  227.09   59.79
   1   7  -6  183.03   97.08
  -1  -7   6  210.54   40.10
   1   7  -6  219.10   97.13
   1   7  -6  220.12   39.79
   1   7  -7  111.42   23.25
   1   7  -7   53.02   22.81
   1   7  -7   83.21   15.55
   1   7  -7   88.47   37.32
  -1  -7   7   80.74   16.89
  -1  -7   8  155.64   39.06
   1   7  -8  158.15   93.76
   1   7  -8  285.00   39.21
   1   7  -8  221.62   57.05
   1   7  -9  146.82   42.09
   1   7  -9  138.99   28.85
   1   7  -9  148.00   42.09
   1   7 -10  105.31   37.45
   1   7 -10  141.58   24.38
   1   7 -10  149.37   37.79
   1   7 -11  234.16  123.12
   1   7 -11  305.50  123.41
   1   7 -11  239.13   51.45
   1   7 -12   94.97   31.55
   1   7 -12  100.01   22.88
   1   7 -12  124.75   51.08
   1   7 -13   79.60   29.62
   1   7 -13   48.30   29.41
   1   7 -13   49.26   19.31
   1   7 -14   40.86   18.69
   1   7 -14   34.42   19.64
   1   7 -14   31.39   18.67
  -1  -6   1 1379.34  517.99
  -1  -6   1 1046.84  208.28
  -1  -6   1  952.69  207.85
   1   6  -1 1006.01  517.95
   1   6  -1  855.38  207.75
  -1  -6   2 1701.51  192.77
   1   6  -2 1440.16  394.80
   1   6  -2 1425.63  191.60
   1   6  -2 1212.50  378.87
  -1  -6   3   51.17   12.62
   1   6  -3   51.72   17.67
   1   6  -3   58.70   12.64
  -1  -6   3   66.56   28.73
   1   6  -3   74.52   29.08
   1   6  -3   63.25   18.24
  -1  -6   4   26.05    7.65
   1   6  -4   27.27    8.48
  -1  -6   4   34.87   13.71
   1   6  -4   26.27   14.11
   1   6  -4   24.77    6.80
   1   6  -4   26.76    9.31
  -1  -6   5  136.37   25.40
   1   6  -5  121.04   43.61
   1   6  -5  166.44   43.59
  -1  -6   5  163.03   70.96
   1   6  -5  155.92   29.17
   1   6  -5  150.73   43.10
  -1  -6   6  498.56   79.83
   1   6  -6  417.25  155.81
   1   6  -6  885.00  254.30
   1   6  -6  538.39  102.42
   1   6  -6  454.23  150.57
   1   6  -7  423.24  109.33
   1   6  -7  304.65   57.01
   1   6  -7  357.10  177.81
  -1  -6   7  371.84   72.28
   1   6  -7  402.78  177.95
  -1  -6   8  163.99   48.58
   1   6  -8  196.94   48.74
   1   6  -8  139.76   48.44
   1   6  -8  185.09   28.18
   1   6  -8  185.42   79.03
  -1  -6   8  177.12   33.16
   1   6  -9   54.20   16.08
   1   6  -9   63.53   13.20
   1   6  -9   57.37   26.05
  -1  -6   9   37.60   13.62
   1   6 -10    5.69    4.25
   1   6 -10    4.13    4.35
   1   6 -10    9.70    7.72
   1   6 -11  956.07  265.87
   1   6 -11  959.68  432.63
   1   6 -11  764.72  175.10
   1   6 -12  398.66  216.22
   1   6 -12  485.97   89.64
   1   6 -12  524.66  129.15
   1   6 -13  293.38  111.81
   1   6 -13  186.84  111.70
   1   6 -13  241.57   49.87
   1   6 -14   84.82   27.58
   1   6 -14   20.31   27.46
   1   6 -14   67.17   24.35
   1   6 -15    6.72    6.42
  -1  -5   1  746.29   95.09
   1   5  -1  674.71  190.83
  -1  -5   1  610.29  311.08
  -1  -5   1  843.94  125.64
   1   5  -1  676.45  125.05
   1   5  -2  390.67  123.16
  -1  -5   2  446.44  200.78
  -1  -5   2  509.64   81.09
   1   5  -2  377.34   80.85
   1   5  -2  466.12  119.30
   1   5  -3 3021.09  653.84
  -1  -5   3 2001.18 1066.03
  -1  -5   3 2790.37  427.26
   1   5  -3 1507.37 1066.11
   1   5  -3 2202.64  427.03
   1   5  -3 2157.36  626.88
  -1  -5   4   79.07   26.05
  -1  -5   4   82.69   16.78
   1   5  -4  103.94   26.24
   1   5  -4   68.94   26.02
   1   5  -4   83.62   17.55
   1   5  -4  131.80   26.44
  -1  -5   5  148.43   46.36
  -1  -5   5  183.64   26.92
   1   5  -5  214.37   46.47
   1   5  -5  102.39   75.37
   1   5  -5  179.92   31.00
   1   5  -5  190.14   45.78
   1   5  -6  126.77   22.04
   1   5  -6  131.95   60.39
  -1  -5   6  125.73   60.46
  -1  -5   6  136.98   25.18
   1   5  -6  126.79   60.49
   1   5  -6  130.34   60.37
  -1  -5   7    3.03    3.54
   1   5  -7   10.30    3.37
   1   5  -7   11.97    4.98
  -1  -5   7    6.57    4.99
   1   5  -7    6.69    4.98
   1   5  -7   12.83    5.16
  -1  -5   8  101.64   35.33
  -1  -5   8  103.77   22.24
   1   5  -8  125.69   35.30
   1   5  -8  129.37   35.22
   1   5  -8  127.64   22.01
   1   5  -8  129.97   57.39
  -1  -5   9  818.78  302.57
   1   5  -9  819.87  302.42
   1   5  -9 1357.29  492.66
  -1  -5   9  933.97  198.49
   1   5  -9 1241.62  493.20
   1   5  -9 1282.10  198.58
   1   5 -10  384.57  106.48
   1   5 -10  363.82  173.12
   1   5 -10  367.74   70.78
   1   5 -11   55.63   16.68
   1   5 -11   40.80   14.32
   1   5 -11   61.07   17.78
   1   5 -12  196.91   54.03
   1   5 -12  182.07   87.63
   1   5 -12  174.60   39.12
   1   5 -13  250.57   81.24
   1   5 -13  328.47  132.01
   1   5 -13  233.40   56.90
   1   5 -14    3.05    4.33
   1   5 -14    1.57    4.38
   1   5 -14   -3.04   18.89
   1   5 -15  118.09   40.76
   1   5 -15  157.55   65.77
   1   4  -1 2412.19  653.17
   1   4  -1 2335.93  313.72
  -1  -4   1 1976.32  426.55
   1   4  -2  620.23  209.31
   1   4  -2  625.62  209.26
  -1  -4   2  746.83  341.19
  -1  -4   2  994.75  137.17
   1   4  -2  505.00  136.82
   1   4  -2  975.75  201.62
   1   4  -3  998.01  437.09
  -1  -4   3 1654.21  712.80
  -1  -4   3 1191.31  285.60
   1   4  -3 2066.62  712.96
   1   4  -3 1271.30  285.57
   1   4  -3 2035.41  419.71
  -1  -4   4   45.31    9.96
   1   4  -4   45.71   13.24
  -1  -4   4   23.86   21.41
   1   4  -4   76.83   21.66
   1   4  -4   33.84    9.36
   1   4  -4   49.20   14.04
  -1  -4   5   72.97   15.41
   1   4  -5   74.24   15.06
   1   4  -5   78.98   37.29
  -1  -4   5   74.14   37.41
   1   4  -5   87.76   37.38
   1   4  -5   80.75   37.22
  -1  -4   6  436.39  118.01
   1   4  -6  392.66  117.93
   1   4  -6  395.46  117.87
  -1  -4   6  371.40   77.63
   1   4  -6  449.06   77.58
   1   4  -6  436.74  114.23
  -1  -4   7   75.28   20.08
   1   4  -7   86.51   19.82
  -1  -4   7   74.42   51.59
   1   4  -7  175.06   51.71
   1   4  -7   93.71   51.47
   1   4  -7  114.97   31.85
  -1  -4   8    5.49    3.14
  -1  -4   8    9.69    5.00
   1   4  -8    5.89    2.73
   1   4  -8    5.04    4.62
   1   4  -8    7.58    4.35
   1   4  -8    7.73    4.86
  -1  -4   9  190.19   68.45
  -1  -4   9  229.76   39.79
   1   4  -9  205.84   68.32
   1   4  -9  247.29   38.38
   1   4  -9  223.30  111.35
   1   4  -9  325.66   67.24
   1   4 -10  310.64   86.61
   1   4 -10  310.02  140.85
  -1  -4  10  200.98   58.10
   1   4 -10  338.10   57.93
   1   4 -11    9.74    7.48
   1   4 -11   17.27    8.92
   1   4 -11   15.02    9.98
   1   4 -12  201.65   92.70
   1   4 -12  218.76   40.33
   1   4 -12  188.03   56.54
   1   4 -13    4.67    3.99
   1   4 -13   -0.68   11.01
   1   4 -13    2.61    5.65
   1   4 -14  165.79   42.98
   1   4 -14  172.78   32.30
   1   4 -14  123.49   43.25
   1   4 -15   83.70   40.16
  -1  -3   2  564.97   81.82
   1   3  -2  568.51  164.08
  -1  -3   2  588.47  267.54
   1   3  -2  515.73  267.65
   1   3  -2  641.05  107.46
   1   3  -2  581.45  158.31
  -1  -3   3  109.82   23.03
   1   3  -3  147.64   40.07
   1   3  -3  129.53   65.17
  -1  -3   3  157.49   65.17
   1   3  -3  126.43   65.16
   1   3  -3  167.72   26.63
  -1  -3   4  223.96   57.06
  -1  -3   4  184.65   31.61
   1   3  -4  190.79   56.97
   1   3  -4  199.62   56.92
   1   3  -4  226.62   31.54
   1   3  -4  186.08   92.73
  -1  -3   5  965.37  237.12
   1   3  -5  797.86  237.04
  -1  -3   5  926.44  155.27
   1   3  -5  951.11  386.42
   1   3  -5  544.96  154.98
   1   3  -5  721.86  228.09
   1   3  -6  503.89  137.03
   1   3  -6  466.05   69.81
   1   3  -6  455.73  223.18
  -1  -3   6  456.96  223.42
  -1  -3   6  567.86   90.25
   1   3  -6  479.07  223.41
  -1  -3   7  102.22   29.58
   1   3  -7  113.17   29.52
   1   3  -7  104.23   18.65
   1   3  -7  106.89   48.12
  -1  -3   7  124.33   20.53
   1   3  -7   79.85   47.99
  -1  -3   8  163.51   47.63
   1   3  -8  159.96   47.54
   1   3  -8  120.00   77.40
  -1  -3   8  183.03   32.55
   1   3  -8  217.57   77.54
   1   3  -8  159.31   32.06
  -1  -3   9  174.96   36.86
   1   3  -9  255.45  104.13
  -1  -3   9  212.05  104.25
   1   3  -9  249.38  104.20
   1   3  -9  185.05  104.12
   1   3  -9  236.47   43.04
   1   3 -10  159.77   75.31
  -1  -3  10  111.16   32.66
   1   3 -10  170.19   75.39
   1   3 -10  177.17   31.94
   1   3 -11  782.56  306.15
   1   3 -11  691.27  124.28
   1   3 -11  535.78  181.43
   1   3 -12    4.49    3.75
   1   3 -12    9.32   11.23
   1   3 -12    5.37    5.60
   1   3 -13   18.59   11.25
   1   3 -13   22.73   11.45
   1   3 -13   16.30    8.80
   1   3 -14   21.69    7.96
   1   3 -14   18.90   11.35
   1   3 -14   21.45    9.93
  -1  -2   2  906.97  112.95
   1   2  -2  906.16  228.94
   1   2  -2  856.96  112.98
  -1  -2   2  687.88  373.30
  -1  -2   2  846.71  220.54
   1   2  -2  813.97  373.38
   1   2  -2  718.17  220.33
  -1  -2   3  257.19   47.34
   1   2  -3  309.37   90.95
   1   2  -3  317.64   90.92
  -1  -2   3  303.68  148.31
  -1  -2   3  291.13   88.51
   1   2  -3  368.84   59.71
   1   2  -3  364.31   88.34
  -1  -2   4   15.32    6.25
  -1  -2   4   51.34   10.41
   1   2  -4   12.99    6.26
   1   2  -4   15.60    6.21
   1   2  -4   16.33    5.98
   1   2  -4   17.93   10.15
  -1  -2   4   14.02   10.08
  -1  -2   5  145.61   24.69
  -1  -2   5  153.04   67.87
   1   2  -5  152.97   41.66
   1   2  -5  148.07   67.88
  -1  -2   5  139.47   67.86
   1   2  -5  141.28   67.81
   1   2  -5  132.38   27.74
  -1  -2   6  327.35   78.97
  -1  -2   6  284.15   42.87
   1   2  -6  355.69  128.56
  -1  -2   6  104.39   76.90
   1   2  -6  303.33  128.59
   1   2  -6  318.75   52.25
   1   2  -7 1493.80  223.20
   1   2  -7 1427.21  746.03
  -1  -2   7 1628.62  747.17
  -1  -2   7 1477.98  299.82
   1   2  -7 1865.66  747.15
   1   2  -8    2.09    2.18
   1   2  -8    0.61    3.90
   1   2  -8    3.79    2.73
  -1  -2   8    4.76    3.81
  -1  -2   8    1.15    5.17
  -1  -2   9  118.33   37.93
  -1  -2   9  118.15   24.94
   1   2  -9  154.53   38.00
   1   2  -9  149.86   24.12
   1   2  -9  119.73   61.56
   1   2 -10 1919.33  832.25
   1   2 -10 1568.43  833.35
   1   2 -10 2137.05  335.03
   1   2 -11   93.01   18.84
   1   2 -11   80.23   38.44
   1   2 -11   78.86   38.49
   1   2 -12    0.92    3.49
   1   2 -12    1.62    3.58
   1   2 -12    6.36   11.31
   1   2 -13  338.04   88.94
   1   2 -13  274.67  144.35
   1   2 -13  337.88   61.30
   1   2 -14   14.99    6.29
  -1  -1   1 2483.15  314.17
   1   1  -1 2112.71  426.82
  -1  -1   2  489.08  276.60
   1   1  -2  498.22  169.83
  -1  -1   2  991.75  276.99
  -1  -1   2  322.54  110.98
   1   1  -2  476.94  276.91
   1   1  -2  489.25  111.03
   1   1  -2  717.21  163.62
  -1  -1   3  282.59   42.73
  -1  -1   3  339.76  131.09
   1   1  -3  279.80  131.01
  -1  -1   3  237.55  131.13
   1   1  -3  264.64   52.83
   1   1  -4 1275.32  320.54
   1   1  -4 1051.33  157.16
   1   1  -4 1140.24  521.92
  -1  -1   4 1128.41  522.63
  -1  -1   4  946.48  209.52
  -1  -1   4 1054.98  308.06
   1   1  -5   26.27    8.59
  -1  -1   5   29.63   13.95
  -1  -1   5   23.73    6.72
  -1  -1   5   33.83    9.87
   1   1  -5   16.41    6.59
   1   1  -5   33.19    9.52
  -1  -1   6   49.23   12.19
  -1  -1   6   34.09   19.72
   1   1  -6   37.48   19.64
  -1  -1   6   49.41    9.58
   1   1  -6   40.78   19.64
   1   1  -6   50.00    9.27
   1   1  -7 1038.89  289.08
   1   1  -7  946.92  143.08
  -1  -1   7 1132.50  471.29
  -1  -1   7  950.99  189.45
  -1  -1   7  981.64  278.15
   1   1  -7  972.86  277.82
  -1  -1   8   13.27    8.92
  -1  -1   8    9.97    7.14
   1   1  -8    9.84    8.87
   1   1  -8   17.38    6.42
   1   1  -8   28.12    6.77
  -1  -1   9   69.33   16.15
   1   1  -9   72.86   31.50
  -1  -1   9   60.00   31.52
   1   1  -9   59.20   31.44
   1   1  -9   87.46   15.05
   1   1 -10   31.21   10.79
   1   1 -10   39.24   17.81
   1   1 -10   34.79   12.35
   1   1 -11   77.76   34.52
   1   1 -11   63.03   34.60
   1   1 -11   86.89   18.64
   1   1 -12   25.82    8.48
   1   1 -12   25.82   12.10
   1   1 -12   25.76   13.08
   1   1 -13   48.57   15.06
   1   1 -13   52.12   16.49
   1   1 -14   43.27   12.45
   1   1 -14   23.85   15.33
  -1   0   2  378.24  101.53
  -1   0   2  369.21  165.37
   1   0  -2  333.33  101.52
   1   0  -2  361.51   52.66
  -1   0   2  360.96   66.59
   1   0  -2  343.20   98.20
  -1   0   3  714.01  257.04
   1   0  -3  457.75  256.98
  -1   0   3  507.71  257.30
  -1   0   3  756.30  103.48
   1   0  -3  465.27  257.28
   1   0  -3  675.52  103.49
  -1   0   4  614.90  160.70
  -1   0   4  557.55   82.12
  -1   0   4  667.46  261.77
   1   0  -4  631.15   81.74
   1   0  -4  435.82  261.62
   1   0  -4  579.04  261.97
  -1   0   5 1383.81  239.09
   1   0  -5 1790.70  239.05
  -1   0   5 1737.01  801.78
  -1   0   5 1619.46  471.91
   1   0  -5 1859.65  801.77
   1   0  -5 1749.35  471.62
  -1   0   6  230.56   40.52
  -1   0   6  296.99  117.58
  -1   0   6  265.07  117.52
   1   0  -6  245.22  117.48
   1   0  -6  249.96   47.98
   1   0  -6  228.68   70.23
  -1   0   7   63.73   17.53
   1   0  -7   60.89   17.47
   1   0  -7   66.28   28.39
  -1   0   7   67.88   13.61
  -1   0   7   44.99   18.30
   1   0  -7   67.00   13.35
  -1   0   8  783.27  365.59
   1   0  -8  906.52  224.56
   1   0  -8  875.01  113.75
  -1   0   8  560.02  365.91
  -1   0   8 1144.66  148.29
   1   0  -8  571.05  147.04
   1   0  -8  856.37  216.31
  -1   0   9  894.49  296.63
   1   0  -9 1160.87  148.63
   1   0  -9 1111.19  482.90
  -1   0   9  861.29  194.84
   1   0  -9 1218.28  483.54
   1   0  -9  787.23  194.19
   1   0 -10  752.24  107.64
   1   0 -10  732.04  341.97
   1   0 -10  738.40  342.37
   1   0 -11  588.95  114.73
   1   0 -11  141.86  186.14
   1   0 -11  580.80   77.70
   1   0 -12    2.26    8.57
   1   0 -12   -0.64    5.08
   1   0 -13  209.25   60.36
   1   0 -13  210.51   38.78
   1   0 -14    0.83    9.87
   1   0 -14   54.07   17.89
  -1   1   1   17.58    4.42
  -1   1   1   15.97    5.04
   1  -1  -1   12.63    7.22
   1  -1  -1   15.13    3.30
  -1   1   2 1249.82  360.54
  -1   1   2  891.15  235.54
  -1   1   2 1305.50  346.05
   1  -1  -2 1369.65  587.94
   1  -1  -2 1116.70  235.56
  -1   1   3 2869.44  686.07
  -1   1   3 1643.91 1117.06
  -1   1   3 2446.51  448.14
   1  -1  -3 2718.46 1118.73
   1  -1  -3 2149.91  448.05
  -1   1   4  131.33   22.88
  -1   1   4  110.67   58.34
   1  -1  -4  126.90   58.28
  -1   1   4  147.75   58.31
   1  -1  -4  114.78   58.29
   1  -1  -4  114.16   24.01
  -1   1   5 2276.40  609.62
  -1   1   5 2213.30  992.59
   1  -1  -5 2140.88  609.59
   1  -1  -5 1990.58  294.94
   1  -1  -5 2020.26  992.51
  -1   1   5 2151.95  398.56
  -1   1   6  345.43   84.71
  -1   1   6  331.89   46.84
  -1   1   6  217.70  137.87
   1  -1  -6  299.32   45.84
   1  -1  -6  307.84   44.87
   1  -1  -6  296.51  137.79
   1  -1  -6  297.43  137.90
  -1   1   7  128.03   24.27
  -1   1   7  119.65   60.39
   1  -1  -7  120.05   22.06
   1  -1  -7  147.49   60.33
  -1   1   7  126.64   60.40
   1  -1  -7  125.86   60.31
   1  -1  -7  122.76   25.41
  -1   1   8  231.87   61.28
  -1   1   8  207.52   36.74
   1  -1  -8  217.32   61.21
   1  -1  -8  263.76   35.85
   1  -1  -8  221.00   33.98
  -1   1   8  106.97   60.21
   1  -1  -8  263.66   60.10
   1  -1  -9 1097.83  449.13
  -1   1   9  798.54  449.61
  -1   1   9  701.40  181.25
   1  -1  -9 1201.99  449.67
   1  -1  -9 1055.83  181.53
   1  -1  -9  581.87  180.55
   1  -1 -10  509.13  146.12
   1  -1 -10  524.77   77.87
   1  -1 -11   10.99    9.65
   1  -1 -11    6.32    6.13
   1  -1 -12    0.49    8.95
   1  -1 -12   -1.20    5.58
   1  -1 -13   78.08   22.99
   1  -1 -13   72.51   20.83
  -1   2   1   43.81   13.69
   1  -2  -1   46.67   13.70
   1  -2  -1   53.40    9.80
  -1   2   1   59.86    9.53
   1  -2  -1   53.72    9.56
  -1   2   2   12.42    5.26
  -1   2   2   12.19    6.20
  -1   2   2   12.07    4.56
   1  -2  -2   13.98    6.23
   1  -2  -2   14.75    3.74
   1  -2  -2   11.22    3.19
  -1   2   3 1863.61  554.56
  -1   2   3 1966.79  269.66
   1  -2  -3 1879.49  554.56
   1  -2  -3 1863.82  267.51
  -1   2   3 2211.41  531.76
   1  -2  -3 1521.04  362.29
  -1   2   4    2.34    3.67
  -1   2   4    3.20    1.99
   1  -2  -4    3.08    3.56
  -1   2   4    2.04    2.44
   1  -2  -4    2.85    2.62
   1  -2  -4    3.88    3.15
  -1   2   5  180.23   27.12
   1  -2  -5  168.08   24.78
  -1   2   5  135.36   69.87
  -1   2   5  160.28   42.68
   1  -2  -5  144.55   69.88
   1  -2  -5  147.80   29.07
  -1   2   6  318.82   90.23
  -1   2   6  336.37   50.10
   1  -2  -6  335.51   90.22
   1  -2  -6  301.83   47.33
  -1   2   6  271.63   87.93
   1  -2  -6  275.15   59.79
   1  -2  -6  343.14   87.71
   1  -2  -7  388.47   60.96
  -1   2   7  408.47  192.57
  -1   2   7  408.68   78.54
  -1   2   7  396.10  114.85
   1  -2  -7  435.05  192.53
   1  -2  -7  448.92   78.34
  -1   2   8   18.49    5.58
   1  -2  -8   17.92    5.52
   1  -2  -8   17.74    7.43
  -1   2   8   19.74    8.72
  -1   2   8   10.65    7.32
   1  -2  -8   19.72    6.11
   1  -2  -9   53.20   15.83
   1  -2  -9   55.24   14.44
   1  -2 -10  113.64   32.68
   1  -2 -10  110.00   23.38
   1  -2 -11   14.00   10.66
   1  -2 -11   19.10   10.77
   1  -2 -12   89.18   27.47
   1  -2 -12  110.67   24.83
   1  -2 -13   35.02   15.78
   1  -2 -13    6.03   10.10
  -1   3   1  231.23   38.39
  -1   3   1  271.18   35.89
   1  -3  -1  211.40   66.92
   1  -3  -1  238.24   37.66
  -1   3   1  245.41  109.12
   1  -3  -1  243.76   44.03
  -1   3   2  727.75  213.18
  -1   3   2  771.83  347.11
   1  -3  -2  812.78  107.42
  -1   3   2  717.62  139.74
   1  -3  -2  725.17  347.57
   1  -3  -2  789.43  139.47
   1  -3  -3  397.11  136.03
   1  -3  -3  544.81   70.94
  -1   3   3  506.26  221.81
  -1   3   3  587.90   89.84
  -1   3   3  458.19  131.31
   1  -3  -3  612.68   89.38
  -1   3   4   66.35   30.24
  -1   3   4   56.08   13.85
  -1   3   4   61.70   19.12
   1  -3  -4   72.74   30.25
   1  -3  -4   60.74   13.28
   1  -3  -4   49.15   12.85
   1  -3  -5   56.50   12.23
  -1   3   5   41.44   22.78
  -1   3   5   45.24   11.00
  -1   3   5   44.56   15.04
   1  -3  -5   58.05   22.80
   1  -3  -5   42.06   10.22
  -1   3   6  412.10  174.79
   1  -3  -6  347.35  107.27
  -1   3   6  347.07  174.80
  -1   3   6  344.88   71.46
   1  -3  -6  370.30   71.23
   1  -3  -6  471.05   70.95
  -1   3   7  182.48   47.26
  -1   3   7  160.35   30.02
  -1   3   7  138.38   76.86
   1  -3  -7  171.73   47.18
   1  -3  -7  181.57   29.18
   1  -3  -7  149.18   26.97
  -1   3   8  787.96  360.09
   1  -3  -8  927.62  112.75
  -1   3   8  496.00  360.34
   1  -3  -8  980.16  360.47
   1  -3  -9  163.65   46.40
   1  -3  -9  152.09   29.82
   1  -3 -10  626.16  291.00
   1  -3 -10  626.73  118.77
   1  -3 -11   23.75   11.87
   1  -3 -11   22.38   11.99
   1  -3 -12    3.20    3.89
   1  -3 -12   -1.95   13.27
   1  -3 -13   75.72   24.77
  -1   4   1  286.32   94.03
  -1   4   1  312.29   50.93
  -1   4   1  362.83   48.95
   1  -4  -1  325.25   50.95
   1  -4  -1  394.07  153.34
   1  -4  -1  280.57   61.67
  -1   4   2  310.24   41.12
  -1   4   2  190.49  125.55
   1  -4  -2  311.98   77.14
   1  -4  -2  288.43   42.76
  -1   4   2  257.79  125.70
  -1   4   2  311.29   51.31
   1  -4  -2  333.97   50.92
  -1   4   3  406.02  101.54
   1  -4  -3  289.17  101.51
   1  -4  -3  426.14   55.12
  -1   4   3  397.11   67.35
  -1   4   3  389.53   98.32
   1  -4  -3  244.17   66.67
  -1   4   4   63.42   17.55
  -1   4   4   60.42   14.33
   1  -4  -4   62.20   17.51
  -1   4   4   56.19   18.08
   1  -4  -4   55.60   12.88
   1  -4  -4   62.80   12.43
  -1   4   5 1144.95  178.85
   1  -4  -5 1362.57  360.37
   1  -4  -5 1244.48  177.82
   1  -4  -5 1219.00  175.73
  -1   4   5 1265.40  587.51
  -1   4   5 1187.22  346.42
  -1   4   6   29.24   11.40
   1  -4  -6   26.68    6.99
   1  -4  -6   28.60    8.88
  -1   4   6   13.13   11.16
  -1   4   6    7.90    7.15
   1  -4  -6   24.74    6.58
  -1   4   7   77.48   28.59
   1  -4  -7  109.82   20.47
   1  -4  -7   74.15   18.23
  -1   4   7   58.06   20.48
  -1   4   7   81.23   29.25
   1  -4  -7  144.13   46.52
   1  -4  -8    3.86    2.92
   1  -4  -8    4.29    7.84
   1  -4  -9 1244.34  343.29
   1  -4  -9 1041.16  225.63
   1  -4 -10  460.88  130.40
   1  -4 -10  438.62   70.89
   1  -4 -11   35.37   11.04
   1  -4 -11   29.61   14.84
   1  -4 -12    0.87   14.16
   1  -4 -12  238.78   31.19
  -1   5   1    0.48    1.95
   1  -5  -1   -0.69    2.82
  -1   5   1    0.02    1.63
   1  -5  -1    2.32    2.12
   1  -5  -1    0.73    2.22
  -1   5   2 1281.06  363.12
   1  -5  -2 1351.28  179.53
   1  -5  -2 1362.26  176.64
  -1   5   2 1269.61  237.81
  -1   5   2 1244.55  237.46
  -1   5   2 1246.68  348.59
   1  -5  -2 1265.06  592.07
  -1   5   3    1.84    1.69
  -1   5   3    2.30    1.88
   1  -5  -3    0.82    2.61
  -1   5   3    3.68    5.07
   1  -5  -3    1.52    2.69
   1  -5  -3    4.16    5.08
  -1   5   4  163.70   31.99
  -1   5   4  182.82   86.09
   1  -5  -4  167.57   29.45
  -1   5   4  217.23   86.13
   1  -5  -4  154.81   86.03
   1  -5  -4  258.98   36.31
  -1   5   5  177.72   32.19
  -1   5   5  175.03   84.95
   1  -5  -5  210.83   31.52
   1  -5  -5  172.26   29.48
  -1   5   5  163.88   84.95
   1  -5  -5  202.83   84.97
  -1   5   6 1230.17  425.92
  -1   5   6 1299.58  210.47
   1  -5  -6 1702.39  425.97
  -1   5   6 1605.59  409.49
   1  -5  -6 2145.15  279.88
   1  -5  -6 1119.81  278.56
  -1   5   7    2.71    5.49
   1  -5  -7    2.61    4.41
   1  -5  -7    3.34    8.66
   1  -5  -8  113.24   53.02
   1  -5  -8  111.28   25.27
   1  -5  -9  232.03  111.63
   1  -5  -9  267.07   48.29
   1  -5 -10  104.15   22.30
   1  -5 -10   87.89   43.34
   1  -5 -11  163.11   52.59
   1  -5 -11  260.82   38.57
   1  -6  -1   25.83    6.22
  -1   6   1   17.15    9.90
  -1   6   1   17.63    5.13
   1  -6  -1   23.76    6.32
   1  -6  -1   14.61    5.27
  -1   6   2    8.44    3.45
  -1   6   2   10.76    5.27
   1  -6  -2   11.00    3.51
   1  -6  -2    9.87    5.71
  -1   6   2   10.09    4.29
   1  -6  -2   13.00    3.90
  -1   6   3  253.71   80.87
  -1   6   3  264.88   45.53
  -1   6   3  279.43  131.67
   1  -6  -3  275.24   45.73
   1  -6  -3  324.30  131.82
   1  -6  -3  280.97   53.48
   1  -6  -4   86.84   22.12
   1  -6  -4   93.43   17.49
  -1   6   4   61.19   35.82
  -1   6   4   45.26   16.20
  -1   6   4   83.71   22.88
   1  -6  -4   79.30   15.59
  -1   6   5  170.95   55.58
   1  -6  -5  237.06   55.61
   1  -6  -5  142.78   30.89
  -1   6   5  137.01   37.77
  -1   6   5  204.12   55.12
   1  -6  -5  188.69   37.91
  -1   6   6   -0.33    3.76
   1  -6  -6    3.11    6.01
   1  -6  -6    0.20    3.79
   1  -6  -7  263.06   77.70
   1  -6  -7  315.52   45.93
   1  -6  -8  853.09  251.97
   1  -6  -8 1023.84  129.14
   1  -6  -9   36.93   13.87
   1  -6  -9   30.48   16.06
   1  -6 -10   23.24   15.54
   1  -6 -10   45.58   20.72
   1  -6 -11    8.66   24.59
  -1   7   1  506.15  148.18
  -1   7   1  527.47   75.16
   1  -7  -1  563.52   78.07
   1  -7  -1  528.96   97.32
  -1   7   2  233.30   65.13
  -1   7   2  237.31   35.81
   1  -7  -2  253.91   65.15
   1  -7  -2  207.32   38.15
  -1   7   2  206.28   63.55
   1  -7  -2  200.23   43.29
  -1   7   3   68.41   24.08
   1  -7  -3  101.43   24.14
   1  -7  -3   93.09   18.55
  -1   7   3   89.31   24.66
   1  -7  -3   58.83   16.60
  -1   7   4  208.50  102.98
   1  -7  -4  511.26  103.29
   1  -7  -4  424.97   57.51
  -1   7   4  393.49  100.37
   1  -7  -4  278.78   67.96
  -1   7   5    6.84    6.20
   1  -7  -5   12.77    4.65
   1  -7  -5   10.73    9.20
   1  -7  -6   63.74   15.27
   1  -7  -6   49.83   25.47
   1  -7  -7   42.32   13.23
   1  -7  -7   45.86   14.34
   1  -7  -8   60.38   18.49
   1  -7  -8   65.11   18.17
   1  -7  -9  423.42   71.07
   1  -7  -9  451.50  207.40
   1  -7 -10   79.15   19.90
   1  -7 -10   -0.57   13.00
  -1   8   1  132.65   46.65
  -1   8   1  171.10   27.02
   1  -8  -1  199.09   29.99
  -1   8   1  183.62   46.10
   1  -8  -1  176.26   75.99
   1  -8  -1  134.50   31.39
  -1   8   2   26.04   10.54
  -1   8   2   37.28    8.83
  -1   8   2   33.51   11.45
   1  -8  -2   46.62   17.20
   1  -8  -2   28.71    9.94
   1  -8  -2   33.27    9.33
   1  -8  -3   67.41   18.29
  -1   8   3   53.42   19.01
   1  -8  -3   75.18   15.62
   1  -8  -4   40.01   10.30
   1  -8  -4   39.79   12.47
  -1   8   4   24.12   11.69
   1  -8  -5  156.95   29.07
   1  -8  -5  148.35   70.12
   1  -8  -6   62.10   19.99
   1  -8  -6   94.18   18.59
   1  -8  -7   97.50   45.40
   1  -8  -7   87.59   23.00
   1  -8  -8   66.86   31.71
   1  -8  -8   59.59   20.88
   1  -8  -9    1.06    4.84
   1  -8  -9   22.26   22.42
   1  -9  -1    0.43    2.33
   1  -9  -1   -0.48    3.14
  -1   9   1   -0.10    4.81
  -1   9   1    1.84    2.53
   1  -9  -1    0.62    6.79
  -1   9   2    1.16    1.89
   1  -9  -2   -0.21    4.83
   1  -9  -2    0.00    7.72
   1  -9  -3    7.80    8.19
   1  -9  -3    1.47    5.15
   1  -9  -4  165.11   47.75
   1  -9  -4  170.00   34.75
   1  -9  -5   -0.30    5.70
   1  -9  -5    5.78   11.41
   1  -9  -6   14.90    9.36
   1  -9  -6    8.52   12.91
   1  -9  -7  167.74   48.99
   1  -9  -7  176.48   37.36
   1  -9  -8   90.64   30.68
   1  -9  -8  158.81   28.73
   1 -10  -1    5.45    3.10
   1 -10  -1    7.65   10.00
  -1  10   1    5.28    6.48
   1 -10  -2   24.49   13.68
   1 -10  -2   42.02   11.77
   1 -10  -3   20.08    6.60
   1 -10  -3   14.39   10.27
   1 -10  -4    1.60    3.54
   1 -10  -4    1.25    8.17
   1 -10  -5    8.03    7.77
   1 -10  -5   14.45   22.86
   1 -10  -6  107.47   52.66
   1 -10  -6  131.01   35.09
   1 -11  -1   -1.13    6.82
   1 -11  -1    0.74    4.07
   1 -11  -2   28.33   14.59
   1 -11  -2   34.30   13.52
   1 -11  -3    4.23    5.32
   1 -11  -3    2.04   12.53
   1 -11  -4   79.03   31.73
   1 -11  -4    1.01   17.89
   1 -11  -5  152.29   60.45
   1 -11  -5   -2.46   30.46
   1 -12  -1   14.05    5.11
   1 -12  -1    8.39   13.08
   1 -12  -2    3.73    5.08
   1 -12  -3   29.50   12.80
   1 -12  -3   -7.41   15.17
   1 -13  -1   17.65   10.47
   0 -14   4   57.07   23.70
   0  14  -4   31.41   24.71
   0 -14   5    1.26    3.38
   0  14  -5    1.52    5.08
   0 -14   6   68.94   17.00
   0  14  -6   34.06   17.21
   0 -13   1   11.97    7.63
   0  13  -1   13.55    9.18
   0 -13   2  572.51  131.87
   0 -13   2   -1.22   87.31
   0  13  -2  440.63  214.77
   0  13  -2  363.30   88.52
   0 -13   3  165.15  130.35
   0 -13   3   -2.63   54.27
   0  13  -3  475.16  131.27
   0  13  -3  411.87   56.63
   0 -13   4    0.10   12.05
   0 -13   4    2.66    5.67
   0  13  -4    0.94    8.52
   0  13  -4    8.63   11.50
   0 -13   5    0.96    5.34
   0 -13   5   -0.59   17.11
   0  13  -5    2.42    8.57
   0  13  -5   -2.71   11.31
   0 -13   6    0.92    5.57
   0 -13   6    6.06   12.87
   0  13  -6    1.81    9.77
   0 -13   7    1.12    3.26
   0  13  -7    0.21    4.43
   0  13  -8    8.21    8.73
   0  13  -9   47.91   24.22
   0  13 -10   94.36   45.23
   0 -12   1   84.72   20.78
   0  12  -1   99.76   17.49
   0 -12   1    0.09   19.00
   0  12  -1   51.73   33.60
   0 -12   2   42.97   17.71
   0 -12   2    2.58   14.09
   0  12  -2   33.10   18.28
   0  12  -2   33.99   13.99
   0  12  -3   18.15   10.15
   0 -12   3   34.23   13.86
   0 -12   3   -2.42   11.61
   0  12  -3   25.97   14.34
   0 -12   4    0.81    4.84
   0 -12   4   -9.25   13.51
   0  12  -4    0.62    6.83
   0  12  -4   -2.68   10.69
   0 -12   5  328.20   80.99
   0 -12   5    1.27   45.58
   0  12  -5  305.06   81.29
   0  12  -5  291.64   55.37
   0  12  -6   50.06   12.44
   0  12  -6   49.83   13.45
   0 -12   6   49.76   19.09
   0 -12   6   -5.35   12.74
   0  12  -6   19.74   13.72
   0 -12   7  107.00   37.41
   0 -12   7   -1.98   18.02
   0  12  -7  110.96   37.93
   0  12  -7   62.26   20.10
   0  12  -7   52.25   24.46
   0 -12   8    2.01   45.76
   0  12  -8  281.16  104.46
   0  12  -8  210.98   45.30
   0  12  -8  236.56   64.04
   0 -12   9    4.74   16.69
   0  12  -9    1.46    7.77
   0  12  -9   -1.72    8.14
   0  12 -10   29.21    9.96
   0  12 -11   45.48   14.26
   0 -11   1  508.24  242.04
   0 -11   1  557.61   99.80
   0  11  -1  538.74   98.70
   0 -11   2  273.27   94.29
   0 -11   2  318.52   64.82
   0  11  -2  373.51  153.88
   0  11  -2  428.83   63.67
   0  11  -3  122.00   23.00
   0 -11   3  126.19   59.12
   0 -11   3  122.42   27.33
   0  11  -3  130.48   59.46
   0 -11   4  214.94   73.86
   0 -11   4  180.67   33.77
   0  11  -4  200.94   74.26
   0  11  -4  172.27   31.47
   0  11  -4   40.71   44.91
   0 -11   5   27.68    8.02
   0 -11   5   15.15   11.39
   0  11  -5   27.07   14.39
   0  11  -5   24.34    8.74
   0  11  -5   23.18   10.19
   0 -11   6   23.78   11.07
   0 -11   6   21.84   18.14
   0  11  -6   17.81   11.78
   0  11  -6   21.36    9.58
   0  11  -6   18.50   10.48
   0 -11   7    4.83   12.81
   0  11  -7    2.34    6.45
   0 -11   7    1.19    4.63
   0  11  -7    1.71    6.25
   0  11  -7    0.62   10.79
   0  11  -8  145.08   44.48
   0  11  -8  133.48   31.86
   0  11  -8  173.98   45.55
   0  11  -9    0.34    9.07
   0  11  -9    0.47    5.58
   0  11  -9    3.24    7.28
   0  11 -10   48.13   17.19
   0  11 -10   52.29   18.99
   0  11 -10   66.40   19.71
   0  11 -11   15.63    9.85
   0  11 -11   14.87   10.45
   0  11 -12   75.24   22.33
   0 -10   1   47.19   14.99
   0 -10   1   53.87   25.00
   0  10  -1   49.46   12.09
   0 -10   2 1869.14  536.99
   0  10  -2 1910.16  537.10
   0  10  -2 1890.33  260.20
   0 -10   2 1886.09  352.14
   0 -10   3 1161.46  323.61
   0 -10   3 1176.77  162.96
   0  10  -3 1240.13  323.82
   0  10  -3  870.63  211.96
   0 -10   4   30.00   14.24
   0 -10   4   16.47   10.11
   0  10  -4   24.94   14.88
   0  10  -4   30.64    8.38
   0  10  -4   31.89   10.24
   0 -10   5  962.12  254.20
   0  10  -5  988.02  254.42
   0  10  -5  877.98  126.39
   0 -10   5  726.70  167.86
   0  10  -5  792.63  244.85
   0  10  -6    5.42    7.02
   0  10  -6   23.64    8.51
   0 -10   6   25.63   11.06
   0  10  -6   26.09    8.64
   0 -10   7  774.44  360.74
   0  10  -7  949.64  360.97
   0  10  -7  610.58  145.49
   0  10  -7  717.69  213.64
   0  10  -8    1.45    3.62
   0  10  -8    1.34    5.68
   0  10  -8    3.16    8.34
   0  10  -9  775.93  180.27
   0  10  -9  603.96  118.79
   0  10  -9  505.57  174.45
   0  10 -10  889.39  304.76
   0  10 -10 1004.24  151.62
   0  10 -10 1300.20  496.40
   0  10 -11   15.09    8.38
   0  10 -11   11.43    8.24
   0  10 -11    6.24   16.90
   0  10 -12    4.00    4.94
   0  10 -12    2.83    8.04
   0  10 -13    1.58    6.39
   0  10 -13    0.96    7.25
   0  -9   1  598.47  183.14
   0  -9   1  794.64   95.82
   0  -9   1  567.71   92.92
   0   9  -1  741.78   92.13
   0  -9   2  209.24   35.98
   0   9  -2  233.24   35.38
   0  -9   2  221.91  103.47
   0  -9   2  227.63   43.42
   0   9  -2  221.46   62.18
   0  -9   3   47.61   13.13
   0   9  -3   48.99   13.48
   0   9  -3   18.60   13.04
   0  -9   3   38.24   11.18
   0  -9   3   51.15   11.82
   0   9  -3   56.58   10.30
   0   9  -3   63.46   14.47
   0  -9   4  833.22  245.64
   0   9  -4  822.55  245.79
   0   9  -4  911.40  121.81
   0   9  -4  917.92  400.01
   0  -9   4  826.70  161.73
   0  -9   4  887.24  161.46
   0  -9   5  171.14   51.50
   0  -9   5  131.58   30.15
   0   9  -5  149.24   84.01
   0   9  -5  180.56   34.93
   0   9  -5  237.26   51.38
   0  -9   6   57.56   13.62
   0   9  -6   64.53   26.83
   0  -9   6   12.07   26.46
   0   9  -6  105.04   27.21
   0   9  -6   68.00   13.51
   0  -9   7 1393.34  352.96
   0  -9   7  939.69  174.52
   0   9  -7 1229.29  353.04
   0   9  -7 1141.14  574.52
   0   9  -7 1254.46  231.11
   0   9  -8   26.12    8.68
   0   9  -8   25.09   12.87
   0   9  -8   25.93    8.72
   0   9  -9   65.41   31.34
   0   9  -9   42.56   15.91
   0   9  -9   76.70   20.85
   0   9 -10  400.13  173.82
   0   9 -10  392.86  173.88
   0   9 -10  283.44   71.42
   0   9 -11  287.59   84.09
   0   9 -11  294.61   57.99
   0   9 -11  300.35   82.96
   0   9 -12    9.46    7.32
   0   9 -12    9.52    9.02
   0   9 -12    8.02   15.55
   0   9 -13  142.17   58.88
   0   9 -13  105.84   58.58
   0  -8   1    1.62    2.01
   0   8  -1    0.16    2.94
   0  -8   1   -0.28    5.58
   0  -8   1    4.07    5.27
   0   8  -1   -0.49    3.14
   0   8  -1    0.33    1.08
   0   8  -1    0.59    1.06
   0  -8   2  194.83   67.63
   0   8  -2  254.86   67.65
   0   8  -2  257.65   36.99
   0  -8   2  369.55   46.20
   0  -8   2  271.42   45.27
   0   8  -2  208.07   66.32
   0  -8   3  232.80   37.94
   0  -8   3  283.65   36.53
   0   8  -3  241.58   64.54
   0  -8   3   55.73  104.77
   0   8  -3  384.37  105.37
   0   8  -3  274.43   43.00
   0   8  -3  302.82   63.43
   0  -8   4  157.31   60.99
   0  -8   4  129.09   25.66
   0   8  -4  123.17   61.18
   0   8  -4  106.37   60.93
   0   8  -4  133.65   25.29
   0   8  -4  129.95   37.47
   0  -8   5   20.73    7.84
   0   8  -5   25.29    7.59
   0  -8   5   35.03   13.02
   0   8  -5   27.23   13.56
   0   8  -5   21.25   12.85
   0   8  -5   24.48    9.16
   0  -8   6  337.60   54.41
   0   8  -6  278.10  101.25
   0   8  -6  373.42  164.98
   0  -8   6  397.41  165.06
   0   8  -6  385.86  165.16
   0   8  -6  371.20   66.93
   0  -8   7    5.63    5.85
   0   8  -7    6.34    3.75
   0   8  -7    5.02    3.12
   0   8  -7    9.03    5.67
   0   8  -7    9.34    5.03
   0   8  -8  113.90   29.44
   0   8  -8   97.68   47.54
   0  -8   8   77.52   20.84
   0   8  -8   99.24   21.37
   0   8  -9  367.83  178.71
   0   8  -9  411.76  179.00
   0   8  -9  371.52   73.34
   0   8 -10  162.00   27.66
   0   8 -10  145.26   68.59
   0   8 -10  141.78   68.54
   0   8 -11  155.45   66.97
   0   8 -11  140.99   66.93
   0   8 -11  117.94   30.08
   0   8 -12   90.06   25.49
   0   8 -12   83.84   40.88
   0   8 -12   80.92   21.94
   0   8 -13  196.89   36.35
   0   8 -13  262.70   91.24
   0   8 -13  126.76   90.85
   0   8 -14    0.97    4.44
   0   8 -14    3.55    5.45
   0  -7   1 3862.58 1214.53
   0  -7   1 3894.51  581.17
   0  -7   1 4566.18  793.72
   0   7  -1 4055.23 1980.49
   0   7  -1 6559.54  793.54
   0  -7   2 4032.58 1035.45
   0  -7   2 3589.92  498.73
   0   7  -2 3925.44 1035.49
   0   7  -2 2082.57 1685.77
   0   7  -2 4612.20  676.32
   0   7  -3   10.61    4.64
   0  -7   3   11.35    6.65
   0  -7   3   14.17    4.98
   0   7  -3   12.85    6.63
   0   7  -3   18.57    4.36
   0   7  -3   11.88    5.15
   0   7  -4  126.93   43.64
   0   7  -4  120.92   71.15
   0  -7   4  240.07   71.20
   0  -7   4   65.98   28.95
   0   7  -4  150.13   71.31
   0   7  -4  109.71   29.06
   0   7  -5  544.64  220.58
   0  -7   5  347.31  220.66
   0  -7   5  554.85   89.25
   0   7  -5  502.87  220.85
   0   7  -5  493.20  220.76
   0   7  -5  531.35   89.11
   0  -7   6  250.42   58.10
   0  -7   6  203.98   33.43
   0   7  -6  221.41   58.15
   0   7  -6  142.84   57.92
   0   7  -6  195.60   94.42
   0   7  -6  237.51   38.71
   0   7  -7   51.49   15.16
   0   7  -7   63.48   24.81
   0  -7   7   27.07   11.42
   0   7  -7   44.91   24.89
   0   7  -7   61.12   11.45
   0   7  -8   73.18   31.90
   0  -7   8   65.04   15.43
   0   7  -8  115.60   32.08
   0   7  -8   33.30   31.58
   0   7  -8   61.34   14.23
   0  -7   9  130.20   29.56
   0   7  -9  165.73   77.70
   0   7  -9  146.45   77.69
   0   7  -9  234.76   33.50
   0   7 -10  600.47  294.68
   0   7 -10  732.76  119.82
   0   7 -10  633.99  174.94
   0   7 -11  525.02  226.36
   0   7 -11  508.07   93.06
   0   7 -11  435.16  135.08
   0   7 -12   57.23   17.55
   0   7 -12   60.32   28.17
   0   7 -12   57.01   19.12
   0   7 -13   -1.51   11.50
   0   7 -13    0.97    4.28
   0   7 -13    0.97    7.40
   0   7 -14    8.69    5.77
   0   7 -14    8.56    6.89
   0  -6   1 7863.33 1072.51
   0  -6   1 7998.14 1469.29
   0  -6   2   19.66    5.04
   0   6  -2   13.13    4.92
   0   6  -2   14.32    5.17
   0  -6   2   16.09    4.71
   0   6  -3 1659.01  446.42
   0   6  -3 1520.40  446.26
   0   6  -3 1486.18  216.54
   0   6  -3 1604.69  726.64
   0  -6   3 1589.61  291.77
   0  -6   4  227.92   89.68
   0   6  -4  324.04   89.84
   0   6  -4  331.86   89.72
   0  -6   4  302.34   59.11
   0   6  -4  283.54   59.01
   0   6  -4  423.10   87.55
   0  -6   5  885.54  273.91
   0  -6   5  880.97  135.59
   0   6  -5 1013.63  273.98
   0   6  -5  915.70  273.89
   0   6  -5 1199.56  179.40
   0   6  -5 1002.22  263.80
   0  -6   6   57.36   13.03
   0   6  -6   54.01   27.80
   0   6  -6   62.04   27.98
   0   6  -6   53.36   27.73
   0   6  -6   82.67   12.40
   0  -6   7 1302.43  161.21
   0   6  -7 1393.52  325.89
   0   6  -7 1058.31  530.43
   0   6  -7  864.48  530.96
   0   6  -7 1538.89  213.48
   0  -6   8  383.00  139.66
   0  -6   8  466.53   72.92
   0   6  -8  549.02  227.41
   0   6  -8  532.03  227.63
   0   6  -8  444.84  227.46
   0   6  -8  670.33   92.52
   0   6  -9   16.22    5.01
   0  -6   9    9.54    7.09
   0   6  -9   15.73    6.50
   0   6  -9   13.73    6.49
   0   6 -10  320.86   83.56
   0   6 -10  276.63   46.39
   0   6 -10  264.53  135.87
   0   6 -11    8.35    4.68
   0   6 -11   13.16    6.88
   0   6 -11   13.52   11.27
   0   6 -12    2.62    3.83
   0   6 -12    1.70    6.49
   0   6 -12   -2.11   14.27
   0   6 -13   50.79   16.41
   0   6 -13   47.38   21.13
   0   6 -13   57.52   17.84
   0   6 -14    2.18    4.02
   0   6 -14   -2.05    4.89
   0   6 -14   -3.44   20.53
   0  -5   1   13.24    4.50
   0  -5   1   12.16    6.23
   0  -5   1    8.77    4.43
   0   5  -1   13.52    6.33
   0   5  -1   10.43    3.77
   0  -5   2   25.72    6.88
   0  -5   2   24.09    5.37
   0   5  -2   20.49   11.01
   0   5  -2   22.17    5.33
   0   5  -3 1090.90  388.83
   0   5  -3 1046.17  188.97
   0  -5   3 1220.55  254.04
   0   5  -3 1823.43  633.94
   0   5  -3 1136.28  373.47
   0   5  -4   18.99    5.27
   0   5  -4   13.10    7.54
   0  -5   4   17.70    7.56
   0  -5   4   16.71    4.06
   0   5  -4   12.68    7.99
   0   5  -4   14.10    7.49
   0  -5   5  244.40   81.54
   0   5  -5  265.41   81.60
   0   5  -5  239.58   42.99
   0  -5   5  333.10   53.92
   0   5  -5  348.39  132.91
   0   5  -5  276.05   79.69
   0  -5   6  232.44   62.87
   0  -5   6  232.87   35.70
   0   5  -6  208.83   62.78
   0   5  -6  217.81   62.70
   0   5  -6  225.91   41.67
   0   5  -6  216.49   61.51
   0  -5   7   12.03    5.50
   0   5  -7   15.76    5.46
   0   5  -7   22.62    8.53
   0  -5   7   15.28    5.38
   0   5  -7   15.01    8.21
   0   5  -7   17.72    5.17
   0   5  -8   40.77   11.07
   0   5  -8   36.32   17.89
   0  -5   8   44.91   18.14
   0  -5   8   33.78    9.60
   0   5  -8   30.79   17.71
   0   5  -8   39.49    9.15
   0  -5   9  176.48   69.40
   0   5  -9  229.07   69.34
   0   5  -9  265.07  112.94
   0  -5   9  225.91   46.77
   0   5  -9  266.51  113.02
   0   5  -9  310.36   46.90
   0   5 -10  461.31   57.78
   0   5 -10  446.64  173.15
   0   5 -10  262.41  103.46
   0   5 -11  241.30  120.84
   0   5 -11  268.08  120.97
   0   5 -11  286.95   51.11
   0   5 -12   38.25   14.47
   0   5 -12   35.83   17.63
   0   5 -12   32.36   12.32
   0   5 -13   92.90   27.02
   0   5 -13   96.23   23.77
   0   5 -13   88.91   43.38
   0   5 -14   10.06   18.26
   0   5 -14  107.64   30.48
   0   5 -14   80.28   26.80
   0  -4   1 2205.32  342.86
   0  -4   1 2112.13 1164.35
   0   4  -1 2749.23 1164.38
   0   4  -1 3194.06  466.28
   0   4  -2 2972.59 1055.60
   0   4  -2 3844.29 1055.58
   0   4  -2 4002.41  505.06
   0  -4   2 4243.98  689.10
   0  -4   3  339.27   91.65
   0   4  -3  338.63   91.73
   0   4  -3  302.30   91.62
   0   4  -3  277.81   47.80
   0   4  -3  303.46  149.29
   0  -4   3  384.36   60.24
   0  -4   4 1157.92  297.18
   0  -4   4 1082.72  146.20
   0   4  -4  955.69  297.19
   0   4  -4 1085.40  483.95
   0  -4   4 1199.13  484.63
   0   4  -4  910.88  484.49
   0   4  -4  941.28  194.25
   0  -4   5   45.16    9.03
   0   4  -5   41.70    8.18
   0  -4   5   37.81   15.98
   0   4  -5   46.00   16.00
   0   4  -5   17.15   15.64
   0   4  -5   33.94   10.83
   0   4  -6  335.58   48.33
   0   4  -6  329.91  148.64
   0  -4   6  412.07  148.87
   0  -4   6  201.80   60.00
   0   4  -6  246.04  148.72
   0   4  -6  336.92  148.69
   0  -4   7   11.54    6.57
   0   4  -7   16.03    5.24
   0  -4   7   18.27    8.71
   0   4  -7   14.36    8.29
   0   4  -7   10.55    5.00
   0   4  -7   23.21    6.94
   0  -4   8  270.24   57.22
   0   4  -8  373.06  107.00
   0   4  -8  394.74  174.19
   0  -4   8  349.71  174.37
   0   4  -8  407.31  174.28
   0   4  -8  351.95   70.65
   0  -4   9   37.47   13.43
   0  -4   9   43.73   12.68
   0   4  -9   36.82   13.24
   0   4  -9   52.09   11.46
   0   4  -9   55.20   21.67
   0   4  -9   49.40   21.69
   0   4 -10  385.15  125.44
   0   4 -10  375.34   66.15
   0   4 -10  528.72  204.38
   0   4 -11  243.00   63.72
   0   4 -11  231.93   43.99
   0   4 -11  200.77   62.64
   0   4 -12   81.96   36.55
   0   4 -12   74.11   36.76
   0   4 -12   69.20   18.64
   0   4 -13    8.02    4.95
   0   4 -13    9.35    8.80
   0   4 -13    7.41    6.87
   0   4 -14    0.59   19.49
   0   4 -14   67.53   19.05
   0   4 -14  126.47   32.77
   0  -3   2 1627.01  463.06
   0  -3   2 1491.07  223.93
   0   3  -2 1526.46  463.14
   0   3  -2 1698.90  463.07
   0   3  -2 1681.09  223.95
   0  -3   3  409.77  101.51
   0  -3   3  334.99  101.37
   0   3  -3  294.66  101.39
   0   3  -3  343.55  165.15
   0  -3   3  443.33   66.56
   0   3  -3  381.19  165.26
   0   3  -3  344.14   66.47
   0  -3   4   79.07   21.11
   0  -3   4   69.68   14.57
   0   3  -4   72.29   21.08
   0   3  -4   78.12   21.02
   0   3  -4   74.73   34.35
   0   3  -4   51.13   14.10
   0  -3   5   35.72   10.54
   0   3  -5   39.31   10.48
   0   3  -5   30.07   17.08
   0  -3   5   32.79    7.66
   0   3  -5   39.99   17.19
   0   3  -5   34.93    7.68
   0   3  -6   27.61    9.54
   0   3  -6   47.22   18.72
   0  -3   6   44.47   18.66
   0  -3   6   39.95    8.89
   0   3  -6   43.25   18.60
   0   3  -6   29.14   18.49
   0   3  -7   45.99   14.05
   0   3  -7   43.18   22.77
   0  -3   7   55.31   22.86
   0  -3   7   47.41   10.78
   0   3  -7   47.67   22.72
   0   3  -7   50.26   10.58
   0   3  -8 1222.90  349.06
   0  -3   8 1075.58  569.09
   0  -3   8  999.79  228.72
   0   3  -8 1264.70  569.06
   0   3  -8 1849.29  229.15
   0   3  -8 1170.45  335.50
   0  -3   9  504.70  174.36
   0  -3   9  623.98   91.17
   0   3  -9  716.49  283.85
   0   3  -9  620.63  284.05
   0   3  -9  522.80  284.01
   0   3  -9  848.82  115.34
   0   3 -10   38.11   21.27
   0   3 -10   53.33   11.64
   0   3 -10   46.54   14.50
   0   3 -11    0.37    3.16
   0   3 -11    1.33    4.94
   0   3 -11    0.35   10.46
   0   3 -12    4.95    3.90
   0   3 -12    6.20   11.89
   0   3 -12    2.19    5.41
   0   3 -13    9.12    6.28
   0   3 -13    7.44    7.88
   0   3 -13    7.41   18.34
   0   3 -14   18.20   14.76
   0   3 -14   -0.24    8.55
   0   3 -14    5.66    6.69
   0  -2   2 4258.89  790.69
   0  -2   3  489.00  346.00
   0  -2   3  704.07  138.83
   0   2  -3  763.73  346.04
   0   2  -3  992.51  346.02
   0   2  -3  689.08  138.76
   0   2  -3  669.09  204.55
   0  -2   4 1166.78  343.24
   0   2  -4 1089.39  343.20
   0   2  -4 1072.30  558.91
   0  -2   4 1320.98  224.43
   0   2  -4 1508.69  559.71
   0   2  -4 1147.46  224.36
   0  -2   5    2.41    2.46
   0  -2   5    2.40    3.51
   0   2  -5    0.86    2.49
   0   2  -5    0.75    2.96
   0   2  -5   -0.71    2.30
   0  -2   6  467.47   67.51
   0  -2   6  451.71  211.34
   0   2  -6  435.93  211.30
   0   2  -6  412.71   85.23
   0   2  -6  488.85  125.65
   0  -2   7   75.62   21.40
   0   2  -7   77.64   34.67
   0  -2   7   62.76   15.52
   0   2  -7   66.45   34.61
   0   2  -7   90.57   15.32
   0  -2   8  334.78   57.57
   0   2  -8  363.71   56.49
   0  -2   8  363.82  172.71
   0   2  -8  397.26  172.67
   0   2  -8  361.86  103.09
   0  -2   9  282.02   92.42
   0   2  -9  323.90  150.36
   0  -2   9  297.09   61.87
   0   2  -9  326.85  150.46
   0   2  -9  405.36   61.90
   0   2  -9  342.68   61.31
   0   2 -10   72.06   21.62
   0   2 -10   68.30   16.46
   0   2 -10   77.30   22.35
   0   2 -11   28.65    9.00
   0   2 -11   30.20   11.53
   0   2 -11   26.56   13.96
   0   2 -12   99.07   43.98
   0   2 -12   95.92   44.05
   0   2 -12   63.51   22.44
   0   2 -13  344.06   56.95
   0   2 -13  322.27  160.46
   0   2 -13  364.56  160.66
   0   2 -14    0.57    4.38
   0   2 -14   13.29   13.29
   0   2 -14    4.81    5.65
   0  -1   2  134.49   35.96
   0   1  -2  126.40   58.68
   0  -1   2   94.09   23.70
   0   1  -2  127.59   58.63
   0   1  -2  133.02   23.76
   0  -1   4 2223.21  543.13
   0  -1   4 1711.24  263.26
   0   1  -4 1682.35  543.08
   0   1  -4 1673.74  262.88
   0   1  -4 2015.34  521.20
   0  -1   5  130.06   22.55
   0   1  -5  118.00   35.23
   0   1  -5  123.57   57.45
   0  -1   5  124.10   57.44
   0   1  -5  131.43   23.78
   0  -1   6 1078.28  262.65
   0   1  -6  939.50  262.57
   0   1  -6  778.17  427.53
   0  -1   6 1066.50  172.38
   0   1  -6  807.21  171.98
   0  -1   7  537.59   83.51
   0   1  -7  560.38   82.93
   0   1  -7  601.24   81.32
   0   1  -7  573.28  262.05
   0  -1   7  543.41  262.30
   0   1  -7  566.89  262.25
   0  -1   8  856.36  360.99
   0   1  -8 1154.63  178.33
   0  -1   8 1177.09  236.78
   0   1  -8 1726.74  588.66
   0   1  -8  986.07  236.16
   0   1  -8 1288.73  347.04
   0  -1   9  856.16  138.78
   0   1  -9  818.83  135.68
   0  -1   9  922.75  448.80
   0   1  -9 1250.40  448.86
   0   1  -9 1128.91  181.28
   0   1  -9  802.37  264.86
   0   1 -10  496.30  146.77
   0   1 -10  524.83  238.84
   0   1 -10  536.95   97.77
   0   1 -11    4.52    3.51
   0   1 -11    6.93    4.69
   0   1 -11    1.28   11.27
   0   1 -12  109.19   34.20
   0   1 -12  104.54   25.04
   0   1 -12  130.90   35.03
   0   1 -13   65.69   18.04
   0   1 -13   90.70   23.71
   0   1 -13   -0.42   22.87
   0   0  -3 9387.13 1742.67
   0   0   4 1944.81  909.71
   0   0  -4 1883.06  270.90
   0   0   4 1987.40  911.01
   0   0   4 2183.11  365.23
   0   0  -4 2021.70  910.98
   0   0  -4 1862.57  535.84
   0   0   5 5856.65  778.24
   0   0   5 6753.26 2647.36
   0   0  -5 5378.79  777.32
   0   0  -5 6170.53  776.22
   0   0   5 4758.99 2651.30
   0   0   6 2855.14  432.03
   0   0  -6 2848.12  431.10
   0   0  -6 3575.30  429.75
   0   0  -6 3088.04 1458.04
   0   0   6 2938.84 1460.20
   0   0  -6 3354.19 1460.20
   0   0   7 2167.63  291.89
   0   0  -7 1831.64  288.84
   0   0  -7 1903.93  974.50
   0   0   7 2024.54  975.97
   0   0  -7 2738.74  976.01
   0   0  -7 1269.95  391.11
   0   0  -8  567.81  270.67
   0   0   8  465.49  271.00
   0   0   8  498.36  109.81
   0   0  -8  786.00  271.07
   0   0  -8  433.87  109.39
   0   0  -8  518.34  109.24
   0   0  -9    3.15    3.13
   0   0   9    0.98    4.18
   0   0  -9    2.41    3.88
   0   0  -9    1.11    7.49
   0   0 -10   13.56    8.38
   0   0 -10   17.06    8.78
   0   0 -10   17.24   10.46
   0   0 -11   69.84   21.23
   0   0 -11   73.18   34.30
   0   0 -11   76.97   19.54
   0   0 -12    9.39    4.36
   0   0 -12    0.94   13.90
   0   0 -12    5.77    6.28
   0   0 -13    3.07   10.65
   0   0 -13    2.33    9.17
   0   1   1  390.85  119.02
   0   1   1  504.10   62.78
   0   1   1  451.66  193.94
   0  -1  -1  405.97   60.29
   0   1   1  469.64   77.93
   0  -1  -1  355.35  194.10
   0  -1  -1  668.17   78.21
   0  -1  -1  411.53  115.01
   0   1   3   77.99   21.73
   0   1   3   79.10   15.70
   0  -1  -3   73.17   21.71
   0  -1  -3   80.00   14.06
   0  -1  -3   77.07   35.42
   0   1   3   73.15   22.33
   0  -1  -3   73.07   15.00
   0   1   4    6.84    4.33
   0   1   4    5.33    3.15
   0  -1  -4    6.21    3.30
   0  -1  -4    5.15    2.94
   0   1   4    6.03    3.02
   0  -1  -4    3.92    3.19
   0  -1  -4    3.56    3.54
   0   1   5  567.27  173.32
   0   1   5  647.35   89.27
   0   1   5  663.44  282.26
   0  -1  -5  584.15  173.29
   0  -1  -5  734.41   89.00
   0  -1  -5  635.37   86.81
   0  -1  -5  581.32  282.17
   0  -1  -6   17.59    5.71
   0  -1  -6   19.76    7.28
   0   1   6   19.88    9.35
   0   1   6   24.72    7.18
   0  -1  -6   16.10    5.38
   0  -1  -6   17.79    6.70
   0  -1  -7  167.99   46.93
   0  -1  -7  150.56   76.37
   0   1   7  166.61   76.47
   0   1   7  222.67   32.95
   0  -1  -7  142.12   31.93
   0  -1  -7  163.73   31.57
   0  -1  -8 1320.37  381.45
   0  -1  -8 1252.30  188.01
   0  -1  -8 1474.99  621.07
   0   1   8 1278.29  621.84
   0   1   8 1028.78  250.16
   0  -1  -8 1441.36  249.78
   0  -1  -9 1693.73  744.28
   0  -1  -9 1345.40  745.24
   0  -1  -9 2224.03  300.23
   0  -1 -10   72.71   17.29
   0  -1 -10   68.85   33.07
   0  -1 -10   69.77   33.13
   0  -1 -11    2.83    5.98
   0  -1 -11    5.13   11.58
   0  -1 -12   92.58   24.64
   0  -1 -12  106.61   49.81
   0  -1 -13    1.49   20.28
   0  -1 -13  178.14   25.89
   0   2   0   80.72   14.60
   0   2   0   98.08   39.05
   0  -2   0   74.53   39.03
   0  -2   0   92.31   16.15
   0  -2   0   70.66   15.88
   0   2   1 1839.53  488.23
   0   2   1 1072.64  318.92
   0   2   1 1548.49  318.85
   0  -2  -1 1581.98  796.13
   0  -2  -1 1690.26  319.12
   0  -2  -1 2234.85  318.92
   0   2   2   50.64    9.98
   0   2   2   43.60   22.20
   0  -2  -2   36.81   13.55
   0  -2  -2   42.39   11.34
   0  -2  -2   40.60   22.10
   0   2   2   52.99   22.10
   0   2   2   47.92    9.89
   0  -2  -2   86.12    9.64
   0   2   3  422.45   60.51
   0   2   3  361.60  184.38
   0  -2  -3  399.46  113.19
   0  -2  -3  368.27   59.92
   0  -2  -3  377.38   57.82
   0   2   3  365.91  184.52
   0  -2  -3  456.59  109.46
   0  -2  -4  113.60   31.44
   0  -2  -4  104.88   20.73
   0  -2  -4   98.47   51.19
   0   2   4  114.44   51.19
   0   2   4  140.05   22.06
   0   2   4  110.61   31.71
   0  -2  -4  102.79   21.15
   0   2   5   -0.19    1.92
   0  -2  -5    0.26    1.50
   0  -2  -5   -0.79    3.05
   0   2   5    0.13    1.97
   0   2   5   -2.32    5.44
   0  -2  -5    1.37    3.25
   0  -2  -5    0.91    1.97
   0   2   6  199.77   71.27
   0  -2  -6  243.17   71.29
   0  -2  -6  288.80   38.63
   0   2   6  199.76   47.75
   0  -2  -6  219.34   47.76
   0  -2  -6  300.63   69.64
   0   2   7   49.10   15.71
   0  -2  -7   60.66   13.57
   0   2   7   42.09   12.66
   0  -2  -7   59.66   25.37
   0  -2  -7   40.12   11.38
   0  -2  -7   57.61   16.44
   0  -2  -8   67.96   16.82
   0  -2  -8   62.60   14.27
   0   2   8   36.43   27.17
   0  -2  -8   63.53   17.71
   0  -2  -9   76.05   22.65
   0  -2  -9   82.77   19.09
   0  -2 -10  198.96   54.78
   0  -2 -10  158.45   38.72
   0  -2 -11   23.33    7.52
   0  -2 -11   17.04   11.38
   0  -2 -12    2.44    5.29
   0  -2 -12    5.23    9.73
   0   3   1 2593.41  322.66
   0  -3  -1 2604.02  322.40
   0   3   1 2225.00 1094.23
   0   3   1 2386.59  438.46
   0  -3  -1 2149.88  438.48
   0   3   2  653.25   99.64
   0   3   2  718.10   97.50
   0  -3  -2  671.81  196.19
   0  -3  -2  701.68   97.21
   0   3   2  704.41  319.89
   0   3   2  697.43  189.19
   0  -3  -2  631.20  128.73
   0   3   3  314.59   96.83
   0   3   3  382.94   53.32
   0  -3  -3  367.36   96.83
   0  -3  -3  349.02   50.61
   0   3   3  371.01   63.81
   0   3   3  321.58   94.07
   0  -3  -3  283.17   63.94
   0   3   4   53.73   12.77
   0   3   4   54.46   23.27
   0  -3  -4   53.47   12.66
   0  -3  -4   40.19   10.72
   0   3   4   43.68   23.13
   0  -3  -4   52.04   23.14
   0   3   5  100.51   24.70
   0   3   5  105.26   40.19
   0  -3  -5   83.93   17.65
   0   3   5   85.09   17.88
   0  -3  -5   59.70   39.98
   0  -3  -5   87.11   17.18
   0   3   6  122.26   34.28
   0  -3  -6  101.75   22.59
   0   3   6  114.95   24.24
   0  -3  -6  137.65   55.73
   0  -3  -6   73.77   23.22
   0   3   7  691.68  214.55
   0  -3  -7  852.69  214.58
   0   3   7  597.35  141.37
   0  -3  -7  956.66  141.88
   0  -3  -7  583.03  140.73
   0  -3  -8   16.63    9.60
   0  -3  -8   25.45   11.44
   0  -3  -9  318.34   97.47
   0  -3  -9  438.47   66.52
   0  -3 -10    1.61    5.45
   0  -3 -10    2.94   12.35
   0  -3 -11    3.61    6.10
   0  -3 -11    5.36   13.59
   0  -3 -12   -1.67    5.57
   0  -3 -12   22.56   25.10
   0   4   0 3049.19  885.11
   0  -4   0 3340.38  426.95
   0   4   0 3242.06  577.94
   0  -4   0 3068.19  577.89
   0   4   1  161.85   44.82
   0   4   1  137.91   25.25
   0  -4  -1  176.23   44.85
   0  -4  -1  175.75   27.81
   0  -4  -1  130.59   24.83
   0   4   1  147.83   43.98
   0   4   2  170.05   45.85
   0   4   2  165.53   28.10
   0   4   2  168.90   26.06
   0   4   2  175.35   45.42
   0  -4  -2  142.01   74.65
   0  -4  -2  181.43   31.06
   0  -4  -2  141.65   30.42
   0   4   3  196.44   62.92
   0   4   3  216.16   36.47
   0   4   3  234.69   34.42
   0  -4  -3  206.48   36.38
   0   4   3  242.62   61.74
   0  -4  -3  230.45  102.53
   0  -4  -3  206.41   41.63
   0   4   4   40.51   12.54
   0  -4  -4   43.65   11.69
   0   4   4   46.90   10.70
   0   4   4   41.68   13.56
   0  -4  -4   46.57   20.30
   0  -4  -4   38.59    9.29
   0   4   5   29.28   38.55
   0   4   5   75.94   38.39
   0   4   5   47.55   17.28
   0  -4  -5  113.20   38.46
   0  -4  -5   82.93   17.41
   0  -4  -5  120.45   16.91
   0  -4  -6   83.77   15.28
   0   4   6   68.84   29.50
   0   4   6   48.32   14.67
   0  -4  -6   58.88   29.40
   0  -4  -6   53.25   13.22
   0  -4  -7  640.36   97.64
   0  -4  -7  662.82  306.06
   0  -4  -8 1023.78  131.35
   0  -4  -8  876.74  420.09
   0  -4  -9   52.79   25.31
   0  -4  -9   50.23   16.61
   0  -4 -10   95.89   25.92
   0  -4 -10   56.47   22.25
   0  -4 -11    1.77   19.28
   0  -4 -11  307.35   30.18
   0   5   0  448.95  147.35
   0  -5   0  532.77   77.39
   0  -5   0  474.05   73.85
   0   5   0  491.65   96.66
   0  -5   0  608.49  240.24
   0  -5  -1  349.97  113.69
   0  -5  -1  427.52   58.72
   0   5   1  317.92  185.30
   0   5   1  550.73   74.97
   0   5   1  477.73  110.17
   0  -5  -1  469.70   75.40
   0   5   2   23.07    6.76
   0  -5  -2   21.33    7.19
   0  -5  -2   25.19    8.29
   0   5   2   25.92   11.61
   0   5   2   25.16    8.17
   0  -5  -2   22.32    5.76
   0   5   3   47.23   14.63
   0   5   3   42.59   12.64
   0   5   3   55.40   23.82
   0  -5  -3   56.24   14.67
   0   5   3   52.05   10.80
   0  -5  -3   46.14   11.57
   0  -5  -3   40.85   10.50
   0   5   4   32.57   10.79
   0  -5  -4   41.15   10.80
   0   5   4   36.64    9.83
   0   5   4   37.37   11.97
   0  -5  -4   41.70   10.26
   0  -5  -4   27.86    8.40
   0   5   5    8.95    3.84
   0  -5  -5    7.14    4.97
   0   5   5    8.30    6.90
   0  -5  -5   12.82    6.06
   0  -5  -5   13.42    7.39
   0  -5  -6  133.14   68.51
   0  -5  -6  209.36   30.47
   0  -5  -7  126.17   36.15
   0  -5  -7  121.20   25.34
   0  -5  -8   59.08   27.73
   0  -5  -8   52.13   16.82
   0  -5  -9   -0.71    3.21
   0  -5  -9   -0.89    9.33
   0  -5 -10   11.57   10.75
   0  -5 -10    0.32    5.42
   0  -5 -11    2.61   16.23
   0   6   0 2537.07  657.44
   0   6   0 3040.01  429.70
   0   6   0 2020.45  630.16
   0  -6   0 1777.94  429.74
   0  -6   0 2016.48  429.45
   0   6   1   50.57   14.90
   0  -6  -1   65.75   13.54
   0   6   1   57.06   10.91
   0   6   1   48.67   15.50
   0  -6  -1   45.52   24.17
   0  -6  -1   63.27   10.78
   0   6   2  461.71   67.62
   0  -6  -2  477.63   70.22
   0   6   2  467.89  215.49
   0   6   2  453.37  128.16
   0  -6  -2  467.02   87.07
   0   6   3  303.70   40.29
   0  -6  -3  314.28   73.79
   0  -6  -3  260.85   42.33
   0  -6  -3  206.42   39.29
   0   6   3  217.89  120.05
   0   6   3  244.61   72.09
   0   6   4   21.28    7.33
   0  -6  -4   27.20    7.52
   0  -6  -4   17.39    7.00
   0  -6  -4   35.90    9.69
   0  -6  -5  142.88   40.92
   0  -6  -5  138.93   27.66
   0  -6  -6   14.00    5.27
   0  -6  -6   12.83   10.04
   0  -6  -7    1.50    6.93
   0  -6  -7    0.00    5.31
   0  -6  -8  383.35  164.46
   0  -6  -8  225.55   68.28
   0  -6  -9   -2.31    6.78
   0  -6  -9   41.35   15.99
   0  -6 -10   11.27   16.78
   0   7   0  107.02   19.02
   0  -7   0  106.44   21.46
   0   7   0  107.60   50.76
   0   7   0  122.34   31.14
   0  -7   0  105.39   50.74
   0  -7   0   92.71   21.25
   0   7   1  118.91   41.06
   0  -7  -1  212.69   41.20
   0   7   1  143.72   27.80
   0   7   1   91.44   40.63
   0  -7  -1  132.55   28.58
   0  -7  -1  126.55   27.53
   0   7   2    4.67    4.22
   0  -7  -2    8.03    2.94
   0  -7  -2    3.61    4.08
   0   7   2    6.99    4.55
   0  -7  -2    7.61    6.45
   0   7   3  515.12  181.16
   0  -7  -3  708.35  181.21
   0  -7  -3  529.49   91.63
   0   7   3  790.75  119.38
   0  -7  -3  719.25  119.96
   0  -7  -4   28.31   14.01
   0  -7  -4   29.69   12.07
   0  -7  -5  595.05  167.16
   0  -7  -5  543.81  111.11
   0  -7  -6   13.10   10.58
   0  -7  -6   25.13   11.92
   0  -7  -7  434.81  187.55
   0  -7  -7  263.85   77.24
   0  -7  -8  110.58   24.94
   0  -7  -8  100.27   48.55
   0  -7  -9    0.68    7.09
   0  -7  -9   69.73   16.94
   0  -8   0  988.85  134.20
   0  -8   0  928.49  130.48
   0   8   0  710.06  430.42
   0   8   0 1234.58  173.42
   0  -8   0 1014.15  430.48
   0   8   1  420.23  159.37
   0  -8  -1  654.91  159.48
   0  -8  -1  670.60   84.18
   0   8   1  590.33  104.94
   0   8   2  240.85   48.65
   0  -8  -2  363.70   91.96
   0  -8  -2  258.53   61.60
   0   8   3   62.96   14.68
   0  -8  -3   72.78   20.38
   0  -8  -3   65.57   17.28
   0  -8  -4   61.86   18.21
   0  -8  -4   60.14   17.44
   0  -8  -5   35.21   10.96
   0  -8  -5   33.20   13.94
   0  -8  -6   20.57   11.91
   0  -8  -6   26.01   13.45
   0  -8  -7  433.26  129.34
   0  -8  -7  546.82   88.17
   0  -8  -8    0.90    6.93
   0  -8  -8   95.47   18.29
   0   9   0 1258.10  186.34
   0  -9   0 1365.76  620.90
   0  -9   0 1321.45  250.24
   0  -9  -1  107.01   23.13
   0   9   1   91.30   22.16
   0  -9  -1  119.70   52.24
   0  -9  -2 1222.67  169.24
   0   9   2 1540.89  220.80
   0  -9  -2 1032.69  547.91
   0  -9  -3  324.12   54.86
   0  -9  -3  332.83  154.30
   0  -9  -4  141.50   29.60
   0  -9  -5   16.18   11.33
   0  -9  -5   34.59   13.86
   0  -9  -6    0.20    7.20
   0  -9  -6    4.69   12.94
   0  -9  -7   15.01   14.80
   0  -9  -7   -2.03    7.43
   0 -10   0   58.53   18.78
   0  10   0   83.47   14.78
   0 -10   0   57.49   15.42
   0 -10  -1   31.63   12.25
   0  10   1   30.66    9.18
   0 -10  -1   26.29   13.86
   0  10   2  152.39   29.33
   0 -10  -2  156.69   33.11
   0 -10  -2  181.32   80.30
   0 -10  -3    9.85    4.63
   0 -10  -3   15.95   14.37
   0 -10  -4   29.91   15.88
   0 -10  -4   46.16   21.48
   0 -10  -5   51.01   24.43
   0 -10  -5   44.15   17.86
   0 -11   0  118.40   32.51
   0 -11   0   81.81   24.80
   0  11   0  108.45   24.63
   0  11   1    4.97    5.77
   0 -11  -1    3.68    3.11
   0 -11  -1    2.87   12.26
   0 -11  -2    0.89    7.99
   0 -11  -2    1.74    4.63
   0 -11  -3   -0.27    4.88
   0 -11  -3    3.27   13.15
   0 -11  -4   -2.83    7.11
   0 -11  -4    8.32   18.16
   0 -12   0   26.99    7.55
   0 -12   0    0.77   12.04
   0  12   0   15.75    9.78
   0 -12  -1   77.43   32.88
   0 -12  -1    6.20   18.20
   0 -12  -2    2.62    5.28
   0 -12  -2    8.24   13.50
   0  13   0   10.54    7.22
   0 -13   0    6.46    6.21
  -1  14  -1  203.19   95.29
   1 -14   2   29.37    8.66
  -1  14  -2   22.25    9.25
   1 -14   3    1.82    5.40
  -1  14  -3    0.35    7.64
   1 -14   4   -1.48    3.14
  -1  14  -4    1.21    4.99
   1 -14   5  144.40   41.50
  -1  14  -5  141.30   41.90
   1 -14   6    6.06    6.35
  -1  14  -6    4.78    8.52
   1 -14   7    4.32    3.80
  -1  14  -7    3.23    5.06
  -1  14  -8    4.42    9.04
   1 -13   0   13.22    5.12
   1 -13   0   -0.40   14.88
   1 -13   1   44.18   11.66
  -1  13  -1   36.21   11.89
   1 -13   1    0.42   16.23
   1 -13   2    0.71   10.35
   1 -13   2   -0.75    5.46
  -1  13  -2    1.75    6.30
  -1  13  -2    3.71    8.86
   1 -13   3    2.11    3.41
   1 -13   3    1.46   15.34
  -1  13  -3    5.44    6.75
  -1  13  -3   -2.24   13.40
  -1  13  -4   -0.76    8.95
   1 -13   4    1.30    5.11
   1 -13   4   -2.73   14.56
  -1  13  -4    3.28    7.40
  -1  13  -5   16.20    8.07
   1 -13   5   28.57   11.14
   1 -13   5   15.34   17.99
  -1  13  -5    6.60   12.21
   1 -13   6   -1.75    5.20
   1 -13   6   -4.71   17.04
  -1  13  -6    1.06    6.96
   1 -13   7    2.67    3.39
  -1  13  -7    5.05    4.73
  -1  13  -8   29.69   10.30
  -1  13  -9    2.17    4.40
  -1  13 -10    9.58    8.78
   1 -12   0   11.27    4.71
   1 -12   0    6.27   12.54
   1 -12   1   56.46   14.65
   1 -12   1   -0.59   15.69
  -1  12  -1   47.43   13.10
   1 -12   2  174.19   41.47
   1 -12   2    0.80   27.57
  -1  12  -2  135.39   41.64
  -1  12  -2  131.69   30.28
   1 -12   3    9.97    3.69
   1 -12   3    5.21   14.00
  -1  12  -3    4.66    6.91
  -1  12  -3    1.55   10.29
  -1  12  -3    0.32    5.75
   1 -12   4   22.22    5.54
  -1  12  -4   17.47    6.30
   1 -12   4    7.73   11.52
  -1  12  -4   10.70    8.58
  -1  12  -4    7.17    7.31
   1 -12   5    2.58    7.83
  -1  12  -5   -0.25    4.86
   1 -12   5   -1.24    4.69
  -1  12  -5   -0.50    6.69
  -1  12  -5   -1.71    5.54
   1 -12   6   17.54    5.75
  -1  12  -6   16.95    6.43
   1 -12   6   11.85   13.63
  -1  12  -6    8.25    8.18
  -1  12  -6   17.14    8.95
   1 -12   7  419.35   90.50
  -1  12  -7  363.17   90.65
   1 -12   7  234.64   61.94
  -1  12  -7  149.61   60.11
  -1  12  -7  266.37   88.78
  -1  12  -8   48.75   19.01
   1 -12   8   16.08   16.72
  -1  12  -8   47.59   19.09
  -1  12  -8    8.95   12.97
  -1  12  -9   32.10   10.04
  -1  12  -9   24.86   15.23
  -1  12 -10  248.28  106.50
  -1  12 -10  205.34   65.87
  -1  12 -11    7.69    6.19
  -1  11   0  155.42   24.72
   1 -11   0  120.58   63.78
   1 -11   0  195.15   30.47
   1 -11   1  605.71   86.76
   1 -11   1  629.51  263.12
  -1  11  -1  369.58  106.38
   1 -11   2   42.67   10.83
  -1  11  -2   35.75   11.01
   1 -11   2   44.89   14.47
  -1  11  -2   43.21   10.45
  -1  11  -2   18.43   11.77
   1 -11   3    5.98    5.30
   1 -11   3    2.45    8.98
  -1  11  -3    6.41    6.50
  -1  11  -3    2.60    6.55
  -1  11  -3    4.15    3.87
   1 -11   4  497.46  135.97
  -1  11  -4  528.60  136.16
  -1  11  -4  419.43  221.19
   1 -11   4  487.70   90.95
  -1  11  -4  451.32   89.75
   1 -11   5   53.55   16.75
  -1  11  -5   72.48   17.46
  -1  11  -5   45.78   27.12
   1 -11   5   52.27   15.29
  -1  11  -5   66.71   13.55
   1 -11   6    8.45    3.85
  -1  11  -6   10.99    4.62
  -1  11  -6    6.68    5.65
   1 -11   6    6.49    9.30
  -1  11  -6    7.99    7.16
  -1  11  -7  468.80  210.25
   1 -11   7  458.29  210.20
   1 -11   7  244.03   87.22
  -1  11  -7  567.15  210.48
  -1  11  -7  323.79   85.41
  -1  11  -8   32.73    9.99
  -1  11  -8   20.77   12.25
  -1  11  -8   33.59   12.71
  -1  11  -9  460.23  125.04
  -1  11  -9  422.74  203.21
  -1  11  -9  424.65   83.64
  -1  11 -10  183.79   58.67
  -1  11 -10   89.92   41.16
  -1  11 -10  274.71   59.06
  -1  11 -11  396.92  169.27
  -1  11 -11  319.53  102.40
  -1  11 -12   23.43    7.86
  -1  11 -12   19.14   12.65
   1 -10   0    2.21    8.24
   1 -10   0    4.33    4.36
  -1  10   0   11.07    7.88
  -1  10   0    1.69    3.13
  -1  10   0    3.90    3.13
   1 -10   1  760.84  105.07
  -1  10  -1  900.74  133.41
  -1  10  -1  598.20  195.33
   1 -10   2   27.59    6.64
  -1  10  -2   13.49    7.09
   1 -10   2   15.42    9.26
   1 -10   2    5.00    7.48
  -1  10  -2   19.99    8.00
   1 -10   3   84.24   19.21
   1 -10   3   78.60   18.30
   1 -10   3   88.12   40.02
  -1  10  -3   86.44   40.39
  -1  10  -3   88.35   17.51
  -1  10  -3   80.23   25.48
   1 -10   4   39.17   10.87
  -1  10  -4   33.53   11.23
   1 -10   4   38.43   11.09
   1 -10   4   33.48    9.21
  -1  10  -4   32.49    9.18
  -1  10  -4   35.97   12.92
   1 -10   5  173.04   46.20
   1 -10   5  106.59   27.97
  -1  10  -5  165.81   46.48
  -1  10  -5  155.71   75.20
   1 -10   5  196.81   34.06
  -1  10  -5  151.89   31.41
   1 -10   6  330.71   72.80
   1 -10   6  468.65  226.05
  -1  10  -6  616.37  226.32
  -1  10  -6  328.82   91.37
  -1  10  -6  532.39  134.77
   1 -10   7   83.86   56.93
  -1  10  -7   88.31   57.14
  -1  10  -7  177.29   25.23
  -1  10  -7  167.80   35.78
  -1  10  -8  114.08   33.92
  -1  10  -8   82.93   23.95
  -1  10  -8  137.47   35.00
  -1  10  -9  189.46   59.19
  -1  10  -9  191.20   40.38
  -1  10  -9  230.71   59.09
  -1  10 -10  312.72   87.02
  -1  10 -10  277.73   59.46
  -1  10 -10  307.27   85.38
  -1  10 -11  154.15   53.65
  -1  10 -11   83.55   37.28
  -1  10 -11  279.83   54.41
  -1  10 -12  215.90   95.88
  -1  10 -12  195.46   95.80
   1  -9   0   47.91   13.02
   1  -9   0   55.91   22.40
   1  -9   0   29.96   11.25
  -1   9   0   51.78   10.60
  -1   9   0   41.14   14.44
   1  -9   1  694.88  198.72
   1  -9   1  888.89  103.57
   1  -9   1  681.08  100.04
  -1   9  -1  714.02  198.76
  -1   9  -1  590.53  130.37
   1  -9   2  610.85  101.84
   1  -9   2  920.08  331.42
   1  -9   2  810.57  134.10
  -1   9  -2  531.55  331.32
  -1   9  -2  673.11  133.34
   1  -9   3 1216.66  159.47
  -1   9  -3 1061.01  317.75
   1  -9   3 1164.69  517.92
   1  -9   3  782.11  208.04
  -1   9  -3 1195.52  518.13
  -1   9  -3 1169.33  208.12
   1  -9   4  312.06  104.00
   1  -9   4  410.81   55.85
  -1   9  -4  379.60  104.25
   1  -9   4  393.99   69.87
  -1   9  -4  284.10  169.49
  -1   9  -4  459.56   68.90
  -1   9  -4  450.64  101.43
   1  -9   5   73.69   19.83
  -1   9  -5   75.30   20.14
  -1   9  -5   42.39   19.70
  -1   9  -5   67.63   32.35
   1  -9   5   57.59   14.57
  -1   9  -5  111.50   14.96
   1  -9   6 2650.76  615.53
   1  -9   6 1931.07  298.88
  -1   9  -6 2166.32  615.56
  -1   9  -6 2392.89  402.54
  -1   9  -6 1436.76  590.76
  -1   9  -7  177.40   81.66
   1  -9   7  123.13   34.06
  -1   9  -7  185.62   81.81
  -1   9  -7  181.23   33.88
  -1   9  -8  664.58  167.40
   1  -9   8  438.85  110.43
  -1   9  -8  614.07  110.39
  -1   9  -8  549.07  161.95
  -1   9  -9   83.81   32.66
  -1   9  -9   62.49   32.67
  -1   9  -9   51.78   16.46
  -1   9 -10    9.03    4.81
  -1   9 -10   14.14    6.97
  -1   9 -10   10.34   11.86
  -1   9 -11    6.08    4.98
  -1   9 -11    3.03   14.30
  -1   9 -11   10.28    6.51
  -1   9 -12  113.28   35.32
  -1   9 -12   80.29   25.91
  -1   9 -12  147.66   57.24
  -1   9 -13   -1.63    8.81
  -1   9 -13    3.08    8.55
   1  -8   0   76.46   16.22
  -1   8   0   77.10   25.06
  -1   8   0   92.43   16.57
   1  -8   0   97.73   40.76
   1  -8   0   87.71   18.31
   1  -8   1  875.37  389.98
   1  -8   1  888.71  157.32
   1  -8   1  787.59  156.79
  -1   8  -1  859.91  390.02
  -1   8  -1  709.93  156.64
   1  -8   2  471.96   70.42
  -1   8  -2  406.29  137.65
  -1   8  -2  482.06   70.50
   1  -8   2  557.16  224.39
   1  -8   2  482.90   91.04
  -1   8  -3  152.64   39.86
   1  -8   3   91.36   64.66
   1  -8   3  158.68   27.29
   1  -8   3  156.89   27.09
  -1   8  -3  198.66   65.10
  -1   8  -3  136.16   26.64
   1  -8   4   12.22    3.35
  -1   8  -4    9.78    4.02
   1  -8   4    9.85    3.99
  -1   8  -4    7.18    5.32
  -1   8  -4    6.20    3.70
  -1   8  -5    8.54    3.92
   1  -8   5   11.45    6.14
   1  -8   5   10.40    5.27
  -1   8  -5   12.78    7.13
  -1   8  -5   12.93    5.29
  -1   8  -5   12.30    5.34
   1  -8   6   17.58    5.04
  -1   8  -6   14.97    5.33
  -1   8  -6    9.19    4.88
   1  -8   6   17.52    6.65
  -1   8  -6   20.21    5.60
  -1   8  -6   14.69    6.64
   1  -8   7  146.67   25.10
  -1   8  -7  135.96   57.76
  -1   8  -7  105.31   57.45
  -1   8  -7  124.15   24.52
  -1   8  -7  128.06   35.78
   1  -8   8   10.79    7.51
  -1   8  -8    6.59    6.48
  -1   8  -8   13.19    8.24
  -1   8  -8   11.80    5.70
  -1   8  -9    2.75    4.28
  -1   8  -9    7.27    5.73
  -1   8  -9    4.12    9.95
  -1   8 -10  283.25  169.86
  -1   8 -10  310.45   70.10
  -1   8 -10  477.02  102.09
  -1   8 -11  181.38   76.21
  -1   8 -11  170.83   76.35
  -1   8 -11   93.09   34.06
  -1   8 -12    0.46    4.61
  -1   8 -12    2.86    6.04
  -1   8 -12    2.32   13.48
  -1   8 -13   -0.28    5.07
  -1   8 -13    2.11    6.01
   1  -7   0  261.23   92.55
   1  -7   0  384.57   51.86
  -1   7   0  380.89   92.63
  -1   7   0  325.39   61.07
   1  -7   1   61.11   20.73
   1  -7   1   67.98   13.98
   1  -7   1   72.16   14.96
  -1   7  -1   67.99   33.79
  -1   7  -1  122.54   14.67
   1  -7   2  113.89   31.00
   1  -7   2   86.05   20.68
   1  -7   2  107.41   19.03
  -1   7  -2  115.28   50.44
  -1   7  -2   87.31   20.69
  -1   7  -3  176.96   30.02
   1  -7   3  206.09   89.09
   1  -7   3  167.69   36.19
  -1   7  -3  267.80   89.39
  -1   7  -3  150.34   89.05
   1  -7   4  105.94   34.19
  -1   7  -4  111.31   34.37
   1  -7   4  113.10   22.93
  -1   7  -4  138.52   55.73
  -1   7  -4  119.51   22.95
   1  -7   5    8.75    4.68
  -1   7  -5   11.27    4.08
  -1   7  -5    5.83    4.60
   1  -7   5   12.03    4.80
  -1   7  -5    4.54    5.07
  -1   7  -5    6.70    5.02
  -1   7  -6   32.91   11.34
   1  -7   6   38.43    8.89
  -1   7  -6   44.41   18.75
  -1   7  -6   38.63    8.46
  -1   7  -6   41.79   12.80
  -1   7  -7    3.35    2.33
  -1   7  -7    5.95    3.82
   1  -7   7    2.17    5.28
  -1   7  -7    4.49    4.88
  -1   7  -7   10.76    6.82
  -1   7  -8   36.54   10.09
  -1   7  -8   21.33    9.68
  -1   7  -8   36.69   15.83
   1  -7   8   38.36    9.42
  -1   7  -8   44.09    9.85
  -1   7  -9   39.00   17.15
   1  -7   9   25.54   10.90
  -1   7  -9   30.12   17.14
  -1   7  -9   46.40   11.47
  -1   7 -10   17.64    6.54
  -1   7 -10   15.40    9.05
  -1   7 -10   18.05   11.39
  -1   7 -11   33.70   11.40
  -1   7 -11   35.17   15.23
  -1   7 -11   37.64   12.82
  -1   7 -12   72.31   24.15
  -1   7 -12   66.15   22.21
  -1   7 -12   97.44   38.96
  -1   7 -13  218.89   55.94
  -1   7 -13    3.34   55.14
  -1   7 -13   93.00   33.15
  -1   7 -14  103.73   31.97
   1  -6   0  470.34  133.19
  -1   6   0  404.11  133.16
  -1   6   0  402.81   67.74
   1  -6   0  732.06   88.22
   1  -6   0  544.28   87.39
   1  -6   1    9.74    5.63
   1  -6   1   14.87    7.16
   1  -6   1   19.58    4.68
  -1   6  -1   28.41    9.29
  -1   6  -1   20.59    4.72
   1  -6   2  234.68   69.15
   1  -6   2  230.91   39.18
  -1   6  -2  271.89   69.13
   1  -6   2  185.73   45.40
  -1   6  -2  242.00   45.49
  -1   6  -3  579.80  186.46
   1  -6   3  683.35  303.99
   1  -6   3  672.51  122.13
  -1   6  -3  696.89  304.16
  -1   6  -3  707.10  122.11
   1  -6   4   10.58    4.43
  -1   6  -4    8.74    3.41
   1  -6   4   10.64    5.32
  -1   6  -4   10.06    6.16
  -1   6  -4    9.88    3.07
   1  -6   5  102.14   30.73
  -1   6  -5  114.08   30.79
  -1   6  -5  110.36   50.03
   1  -6   5  118.42   20.88
  -1   6  -5  104.67   49.88
  -1   6  -5   96.95   20.58
  -1   6  -6 1279.20  172.39
  -1   6  -6 1336.75  574.22
   1  -6   6 1103.89  230.71
  -1   6  -6 1444.99  574.99
  -1   6  -6 1061.49  574.82
  -1   6  -7  177.15   55.15
  -1   6  -7  144.89   89.72
   1  -6   7  175.95   37.00
  -1   6  -7  243.49   89.72
  -1   6  -7  168.37   36.77
  -1   6  -8  311.02   84.15
  -1   6  -8  212.19   84.00
  -1   6  -8  406.40  137.06
   1  -6   8  267.64  137.05
   1  -6   8  252.37   56.09
  -1   6  -8  362.42   56.19
  -1   6  -9   57.99   18.23
   1  -6   9   41.20   15.14
  -1   6  -9   65.71   14.26
  -1   6  -9   71.81   19.71
  -1   6 -10    6.14    6.87
  -1   6 -10    9.10    7.56
  -1   6 -10    9.02    5.57
  -1   6 -11    2.04    4.00
  -1   6 -11    4.89    5.87
  -1   6 -11    0.34    9.60
  -1   6 -12   66.12   19.92
  -1   6 -12   66.99   31.84
  -1   6 -12   65.37   22.68
  -1   6 -13   72.94   21.50
  -1   6 -13    1.17   21.11
  -1   6 -13   59.15   23.16
  -1   6 -14    1.47    5.09
   1  -5   0 2153.36 1122.00
   1  -5   0 2773.75  449.72
   1  -5   0 2959.79  449.42
  -1   5   0 2434.18 1122.02
   1  -5   1 8739.79 1622.62
   1  -5   2   -0.07    1.33
   1  -5   2   -0.11    1.84
  -1   5  -2    0.76    1.83
  -1   5  -2    2.65    1.73
  -1   5  -3  414.03  137.65
   1  -5   3  393.43   90.05
  -1   5  -3  544.08  224.31
  -1   5  -3  494.43   90.08
  -1   5  -4  112.78   55.12
   1  -5   4  218.86   89.87
   1  -5   4  198.85   36.47
  -1   5  -4  219.31   89.87
  -1   5  -4  191.30   36.37
   1  -5   5  377.25   53.04
  -1   5  -5  355.56  100.26
  -1   5  -5  402.67  100.21
  -1   5  -5  360.47   52.62
  -1   5  -5  268.39   97.39
   1  -5   6    5.86    3.04
  -1   5  -6    5.33    2.65
  -1   5  -6    6.50    4.02
   1  -5   6    9.29    4.17
  -1   5  -6    8.51    4.48
  -1   5  -6    5.26    3.42
  -1   5  -7   27.34    9.17
   1  -5   7   10.81    9.44
   1  -5   7   24.52    6.56
  -1   5  -7   18.17    9.24
  -1   5  -7   12.56    8.88
  -1   5  -7   20.69    5.50
   1  -5   8    2.23    4.04
   1  -5   8    0.97    6.54
  -1   5  -8    1.55    2.84
  -1   5  -8    3.29    3.14
  -1   5  -8    2.31    4.33
  -1   5  -8    1.08    3.64
   1  -5   9  310.48  113.50
  -1   5  -9  310.19  113.31
  -1   5  -9  439.56   60.17
  -1   5  -9  515.06  184.81
   1  -5   9  410.82   75.84
  -1   5  -9  464.42  184.81
  -1   5 -10  215.88  110.11
  -1   5 -10  251.45  110.23
  -1   5 -10  249.58   46.22
  -1   5 -11   22.89    6.46
  -1   5 -11   11.33    9.39
  -1   5 -11   15.64    9.92
  -1   5 -12    2.94    5.67
  -1   5 -12   -1.65   10.48
  -1   5 -12    3.67    5.51
  -1   5 -13    5.48    9.47
  -1   5 -13    1.11    7.08
  -1   5 -13    2.63    5.75
  -1   5 -14   19.45   10.41
  -1   4   0 3105.10  879.65
   1  -4   0 3126.40  574.48
   1  -4   0 3032.00  574.27
   1  -4   1  218.94   68.05
   1  -4   1  187.97   38.11
   1  -4   1  191.76   44.62
  -1   4  -1  277.44  110.94
  -1   4  -1  251.93   44.66
   1  -4   2  125.59   79.59
   1  -4   2  123.19   32.07
  -1   4  -2  147.51   79.72
  -1   4  -2  258.46   79.67
  -1   4  -2  139.91   32.10
  -1   4  -3  800.68  312.28
   1  -4   3  651.10  203.96
  -1   4  -3 1495.09  509.20
  -1   4  -3  851.15  203.95
   1  -4   4   53.44   11.38
  -1   4  -4   57.29   15.22
   1  -4   4   57.56   24.79
  -1   4  -4   52.18   24.61
  -1   4  -4   33.86   10.22
   1  -4   5  183.44   44.65
  -1   4  -5  153.89   44.50
  -1   4  -5  149.85   72.55
   1  -4   5  158.35   29.74
  -1   4  -5  148.01   72.55
  -1   4  -5  145.04   29.50
   1  -4   6   13.23    6.06
  -1   4  -6   15.86    7.83
   1  -4   6   14.24    7.99
  -1   4  -6   14.87    7.77
  -1   4  -6   16.41    7.64
  -1   4  -6   12.73    4.58
   1  -4   7  114.37   32.34
   1  -4   7  123.59   21.97
  -1   4  -7  102.90   32.18
  -1   4  -7  107.25   52.46
  -1   4  -7  138.61   52.48
  -1   4  -7   69.33   21.77
  -1   4  -8   -0.20    2.76
   1  -4   8   -2.26    3.70
   1  -4   8    0.13    6.58
  -1   4  -8    0.16    3.51
  -1   4  -8    1.11    2.90
  -1   4  -8   -0.69    4.74
   1  -4   9  130.60   59.89
  -1   4  -9  164.05   59.83
   1  -4   9  178.07   40.89
  -1   4  -9  194.75   97.47
  -1   4  -9  215.30   40.55
  -1   4  -9  147.68   39.95
  -1   4  -9  376.50   59.49
  -1   4 -10  152.40   38.84
  -1   4 -10  141.55   62.99
  -1   4 -10   63.16   26.57
  -1   4 -11    2.48    9.98
  -1   4 -11   -0.24    4.23
  -1   4 -11    2.65    5.38
  -1   4 -12    0.93    6.16
  -1   4 -12   -2.78   17.12
  -1   4 -12    4.42    5.13
  -1   4 -13  270.84   40.17
  -1   4 -13    0.64   96.74
  -1   4 -13  365.88   60.23
  -1   4 -14   74.54   24.50
   1  -3   0  976.91  389.46
   1  -3   0  824.26  156.24
   1  -3   0  831.00  156.02
  -1   3   0  765.50  389.44
  -1   3   0  658.97  156.02
  -1   3  -2 1080.56  239.78
   1  -3   2  825.70  390.83
   1  -3   2  792.53  156.61
  -1   3  -2  761.36  390.83
  -1   3  -2  784.27  156.57
  -1   3  -3 1451.28  200.42
   1  -3   3 1966.54  673.43
   1  -3   3 1119.47  673.26
   1  -3   3 1505.67  269.75
  -1   3  -3 1434.65  673.32
  -1   3  -3 1517.57  673.28
   1  -3   4 3647.13 1390.97
   1  -3   4 2558.06  556.97
  -1   3  -4 2845.03 1390.90
  -1   3  -4 2936.84 1390.86
  -1   3  -4 2598.17  556.91
   1  -3   5  851.90  115.23
  -1   3  -5  803.23  229.58
  -1   3  -5  612.40  373.86
   1  -3   5  866.33  374.32
  -1   3  -5  908.74  374.27
  -1   3  -5  756.25  150.28
  -1   3  -6 2787.67  958.40
   1  -3   6 2457.15 1562.80
   1  -3   6 3092.96  626.15
  -1   3  -6 4542.79 1562.85
  -1   3  -6 2987.79  625.94
  -1   3  -6 3521.58  918.65
   1  -3   7    0.05    2.14
   1  -3   7    0.97    3.73
  -1   3  -7    0.33    1.88
  -1   3  -7    0.59    1.93
  -1   3  -7   -1.33    4.26
  -1   3  -7   -0.84    3.70
  -1   3  -7    3.82    3.10
   1  -3   8   31.13   10.59
  -1   3  -8   33.34   10.55
  -1   3  -8   33.74   16.97
   1  -3   8   29.31    9.86
  -1   3  -8   37.75   16.93
  -1   3  -8   41.54    9.25
  -1   3  -8   40.40    8.58
  -1   3  -9  387.59   93.70
  -1   3  -9  381.48  152.38
   1  -3   9  319.17  152.54
   1  -3   9  330.81   63.00
  -1   3  -9  249.02  152.37
  -1   3  -9  360.45   62.57
  -1   3  -9  267.78   61.88
  -1   3 -10   66.74   21.07
  -1   3 -10   69.20   34.26
  -1   3 -10   97.29   16.79
  -1   3 -11   67.91   20.75
  -1   3 -11   69.73   33.32
  -1   3 -11   77.46   20.00
  -1   3 -12  237.09   38.59
  -1   3 -12  242.00   98.15
  -1   3 -12  163.04   98.15
  -1   3 -13    1.76    4.84
  -1   3 -13    0.80    4.92
  -1   3 -13    7.72   19.87
   1  -2   3    0.68    0.90
  -1   2  -3   -0.13    0.77
   1  -2   3    3.12    1.88
  -1   2  -3    0.19    1.95
  -1   2  -3    1.38    2.00
   1  -2   4 5337.56 1489.08
   1  -2   4 6107.38  713.31
  -1   2  -4 5175.88  711.89
  -1   2  -4 4953.16 2424.50
   1  -2   5 7038.76  831.10
  -1   2  -5 6362.18  829.02
  -1   2  -5 5709.68 2828.63
  -1   2  -5 6008.87 1134.10
   1  -2   6 2581.28  758.63
  -1   2  -6 3274.19 1235.19
   1  -2   6 2838.05  495.90
  -1   2  -6 2469.61 1236.91
  -1   2  -6 1898.59  495.49
  -1   2  -6 2418.84  495.47
  -1   2  -7 1706.83  505.55
  -1   2  -7 1593.78  244.72
  -1   2  -7 2041.50  823.22
   1  -2   7 1756.22  824.32
   1  -2   7 1663.88  330.92
  -1   2  -7 1687.48  330.75
   1  -2   8    2.04    5.10
  -1   2  -8    0.51    3.61
  -1   2  -8    2.58    3.07
   1  -2   8    0.96    3.14
  -1   2  -8    6.63    3.76
  -1   2  -8    0.42    6.59
  -1   2  -9  454.48   59.50
   1  -2   9  213.98  177.06
   1  -2   9  326.76   72.76
  -1   2  -9  467.18  177.08
  -1   2  -9  314.05   71.86
  -1   2  -9  457.23  105.96
  -1   2 -10    1.93    4.96
  -1   2 -10    1.25   10.86
  -1   2 -10    1.62    4.48
  -1   2 -11  660.19  318.58
  -1   2 -11  751.01  129.92
  -1   2 -11  690.74  188.97
  -1   2 -12    0.86    4.18
  -1   2 -12   -2.80   15.96
  -1   2 -12    1.81    5.66
  -1   2 -13   -2.20   20.04
  -1   2 -13   63.67   23.82
  -1   2 -13  144.75   23.37
   1  -1   3 8771.36 1628.44
   1  -1   4 2174.43  584.90
   1  -1   4 1979.67  284.28
  -1   1  -4 2035.39  584.86
  -1   1  -4 1976.22  283.79
  -1   1  -4 2014.20  952.41
  -1   1  -4 2051.22  382.03
  -1   1  -5 1537.48  459.21
  -1   1  -5 1328.51  222.45
  -1   1  -5 1366.98  747.74
   1  -1   5 2058.32  748.87
   1  -1   5 1257.23  300.29
  -1   1  -5 2159.25  300.53
   1  -1   6 3039.57  807.35
  -1   1  -6 2713.18  807.26
  -1   1  -6 2347.00  389.14
  -1   1  -6 3147.86 1314.51
   1  -1   6 2524.30  527.63
  -1   1  -6 2720.77  527.30
   1  -1   7  334.81   88.86
   1  -1   7  280.64   49.52
  -1   1  -7  338.22   88.81
  -1   1  -7  285.01   48.24
  -1   1  -7  294.80   46.88
  -1   1  -7  286.46   86.45
   1  -1   8 2200.35  619.07
  -1   1  -8 2538.59  619.09
   1  -1   8  982.03  404.63
  -1   1  -8 2091.93  404.96
  -1   1  -8 1393.04  404.39
  -1   1  -8 2472.69  594.10
  -1   1  -9 1202.33  551.75
  -1   1  -9 1268.72  222.40
  -1   1  -9 1151.21  325.61
  -1   1 -10   64.98   19.12
  -1   1 -10   85.04   17.31
  -1   1 -10   60.12   20.09
  -1   1 -11  732.14  109.82
  -1   1 -11  758.18  343.88
  -1   1 -11  727.74  344.19
  -1   1 -12  285.83   74.01
  -1   1 -12   -2.30   73.14
  -1   1 -12  281.92   36.94
  -1   1 -13    2.42   34.20
  -1   1 -13    2.28   34.94
   1   0   0 1339.98  198.14
  -1   0   0 1549.31  198.35
   1   0   1   13.61    4.28
   1   0   1   14.82    6.39
   1   0   1   14.55    3.42
  -1   0  -1   12.13    6.37
  -1   0  -1   12.79    3.58
  -1   0  -1   13.14    3.05
   1   0   2 1166.29  165.92
  -1   0  -2 1157.56  167.89
  -1   0  -2 1175.90  555.05
   1   0   2 1279.28  555.76
   1   0   2 1160.82  222.89
  -1   0  -2 1192.19  555.75
  -1   0  -2 1124.77  222.66
  -1   0  -3 9999.00 1318.51
   1   0   3 9408.29 1804.64
   1   0   4  485.34  135.65
   1   0   4  482.55   71.85
  -1   0  -4  447.77   70.29
  -1   0  -4  467.64   68.89
  -1   0  -4  478.24  220.89
  -1   0  -4  476.03  221.06
   1   0   5 6254.84  680.03
  -1   0  -5 5602.48  678.40
  -1   0  -5 5721.28 2304.61
   1   0   5 4637.87 2308.04
  -1   0  -5 4144.66 2307.99
  -1   0  -5 5531.54  924.15
   1   0   6  987.37  283.37
   1   0   6  975.33  142.64
  -1   0  -6  961.53  461.91
  -1   0  -6 1040.62  185.94
  -1   0  -6  931.74  185.49
  -1   0  -6 1060.37  272.61
  -1   0  -7   24.17    6.67
  -1   0  -7   16.16    6.61
  -1   0  -7   27.60   10.96
   1   0   7   17.14   10.98
   1   0   7   22.73    8.29
  -1   0  -7   17.59    7.37
   1   0   8  588.71  306.06
   1   0   8  416.56  123.56
  -1   0  -8  792.04  306.04
  -1   0  -8  736.95  123.98
  -1   0  -8  468.47  123.10
  -1   0  -8  702.98  181.28
  -1   0  -9    7.48    7.40
  -1   0  -9    2.49    4.16
  -1   0  -9    0.27    4.00
  -1   0 -10  354.97   64.57
  -1   0 -10  396.37  193.21
  -1   0 -10  449.98  193.39
  -1   0 -11  220.07  100.50
  -1   0 -11  212.15  100.51
  -1   0 -11  207.50   43.86
  -1   0 -12    1.61    6.98
  -1   0 -12   -3.13    8.61
   1   1   1  953.33  255.04
   1   1   1 1132.52  127.24
   1   1   1 1002.79  125.29
  -1  -1  -1  939.20  127.82
  -1  -1  -1 1098.98  124.86
  -1  -1  -1  674.64  415.88
  -1  -1  -1  907.69  245.44
   1   1   2  825.45  114.44
  -1  -1  -2  930.97  111.97
  -1  -1  -2  791.13  369.64
   1   1   2  764.68  370.08
   1   1   2  836.03  148.50
  -1  -1  -2  769.95  370.07
  -1  -1  -2  794.56  148.74
   1   1   3  506.34   78.82
  -1  -1  -3  479.20  156.69
   1   1   3  720.55  255.52
   1   1   3  550.59  103.09
  -1  -1  -3  441.71  102.87
  -1  -1  -3  408.23  102.64
  -1  -1  -3  544.89  151.49
  -1  -1  -4  385.21  122.84
  -1  -1  -4  398.18   65.09
  -1  -1  -4  426.68  200.10
   1   1   4  372.60  200.27
   1   1   4  312.80   80.92
  -1  -1  -4  778.10   81.13
   1   1   5   70.37   17.27
  -1  -1  -5   72.91   16.72
  -1  -1  -5   80.04   15.30
  -1  -1  -5   86.25   38.62
   1   1   5  116.59   38.62
  -1  -1  -5   56.27   38.46
  -1  -1  -6    8.96    3.40
  -1  -1  -6   12.68    6.07
   1   1   6   12.07    5.69
   1   1   6    7.13    5.53
  -1  -1  -6    6.00    4.45
  -1  -1  -6    9.57    4.71
   1   1   7    1.33    2.45
   1   1   7    0.20    4.00
  -1  -1  -7   -0.77    2.24
  -1  -1  -7    0.56    3.13
  -1  -1  -7    2.72    6.41
  -1  -1  -7   -0.18    4.29
  -1  -1  -8   73.01   17.88
  -1  -1  -8   63.65   14.83
   1   1   8   44.73   28.92
  -1  -1  -8   62.68   18.83
  -1  -1  -9  116.93   24.77
  -1  -1  -9  135.14   58.22
  -1  -1  -9  115.92   58.19
  -1  -1 -10    3.79    9.19
  -1  -1 -10    8.74    7.35
  -1  -1 -10    7.28    6.75
  -1  -1 -11    0.73    8.79
  -1  -1 -11    3.01   10.66
  -1  -1 -12   13.79   10.65
  -1  -1 -12   -0.27    9.27
  -1  -2   0 2172.53  292.65
  -1  -2   0 2213.09  290.31
   1   2   0 2074.08  984.85
   1   2   0 2149.25  394.38
  -1  -2  -1   91.70   26.21
  -1  -2  -1   91.87   15.74
   1   2   1   90.81   42.72
   1   2   1   89.21   17.66
  -1  -2  -1   98.71   18.15
  -1  -2  -1   92.35   26.19
   1   2   2  466.67  356.16
   1   2   2  910.66  143.42
   1   2   2  869.79  143.08
  -1  -2  -2  870.71  356.21
  -1  -2  -2 1269.78  143.83
  -1  -2  -2  820.07  142.99
  -1  -2  -2  813.55  210.30
   1   2   3   58.50   14.65
  -1  -2  -3   67.62   12.79
   1   2   3   71.30   31.14
   1   2   3   70.13   13.27
  -1  -2  -3   67.40   31.12
  -1  -2  -3   75.30   13.94
  -1  -2  -3   59.23   19.49
   1   2   4 1240.68  332.91
   1   2   4 1443.36  165.87
  -1  -2  -4 1308.45  162.81
  -1  -2  -4 1159.50  542.73
  -1  -2  -4  795.39  217.90
  -1  -2  -4 1102.24  319.71
   1   2   5    3.44    5.18
  -1  -2  -5    4.75    2.15
  -1  -2  -5    4.33    3.74
  -1  -2  -5    4.33    2.78
   1   2   5    3.18    3.01
  -1  -2  -5    6.89    5.59
   1   2   6    4.43    5.83
  -1  -2  -6    7.89    4.93
  -1  -2  -6    4.88    4.22
   1   2   6    2.15    3.92
  -1  -2  -6    5.28    3.76
  -1  -2  -6    6.82    3.70
   1   2   7    2.53    2.83
  -1  -2  -7    4.83    2.55
  -1  -2  -7    5.08    6.01
  -1  -2  -7    5.70    3.70
   1   2   7    8.39    7.89
  -1  -2  -7    2.54    4.90
  -1  -2  -8  427.44  120.66
  -1  -2  -8  414.74  196.50
  -1  -2  -8  432.62   80.89
  -1  -2  -9  167.05   90.15
  -1  -2  -9  190.15   39.38
  -1  -2  -9  223.51   55.24
  -1  -2 -10   26.73   14.24
  -1  -2 -10   43.42   20.22
  -1  -2 -11   -1.49    4.09
  -1  -2 -11   42.32   12.48
  -1  -2 -12   53.73   23.73
   1   3   0   31.93   14.42
   1   3   0   28.17    6.57
  -1  -3   0   30.62   14.46
  -1  -3   0   28.45    7.15
  -1  -3   0   30.49    6.38
   1   3   1  209.91   58.46
  -1  -3  -1  205.94   58.48
  -1  -3  -1  189.10   34.35
  -1  -3  -1  214.22   31.84
   1   3   1  186.56   38.65
  -1  -3  -2  949.09  153.26
   1   3   2 1224.36  500.84
  -1  -3  -2 1035.77  500.79
  -1  -3  -2  912.96  200.81
   1   3   3  128.84   34.37
   1   3   3  119.28   22.74
   1   3   3   92.43   20.38
  -1  -3  -3  137.91   34.37
  -1  -3  -3  105.10   22.52
  -1  -3  -3  120.44   23.13
  -1  -3  -3  107.95   34.00
   1   3   4    9.68    4.87
  -1  -3  -4    9.72    6.01
   1   3   4   15.50    5.77
   1   3   4    6.22    5.58
  -1  -3  -4   14.06    5.74
  -1  -3  -4    6.41    4.22
  -1  -3  -4    6.48    4.35
   1   3   5  125.62   37.68
  -1  -3  -5  127.19   25.23
  -1  -3  -5  105.30   22.13
  -1  -3  -5  135.67   61.23
   1   3   5  124.41   26.32
  -1  -3  -5  144.40   61.26
   1   3   6   -0.43    2.00
   1   3   6    1.81    4.63
  -1  -3  -6   -0.70    2.03
  -1  -3  -6   -0.79    3.95
  -1  -3  -6    0.38    2.86
  -1  -3  -6   -0.60    4.34
  -1  -3  -7  160.23   46.13
  -1  -3  -7  162.77   29.72
  -1  -3  -8  210.66   97.56
  -1  -3  -8  201.67   41.67
  -1  -3  -9    6.99    4.49
  -1  -3  -9    9.54    9.71
  -1  -3 -10    0.02    7.03
  -1  -3 -10    4.36   13.99
  -1  -3 -11    4.60   15.14
  -1  -3 -11   -0.44    8.12
  -1  -4   0 2889.75  392.98
   1   4   0 3080.25 1327.07
   1   4   0 2574.56  531.42
  -1  -4   0 2585.04  531.42
   1   4   1 2529.12  342.35
  -1  -4  -1 2545.91  345.03
   1   4   1 2480.75 1161.03
  -1  -4  -1 2341.97 1161.02
  -1  -4  -1 3035.06  465.29
   1   4   2 1119.90  553.52
   1   4   2 1690.07  222.39
  -1  -4  -2 1200.41  553.54
  -1  -4  -2 1261.86  222.68
  -1  -4  -2  891.81  221.93
   1   4   3   13.15    4.07
   1   4   3   15.71    5.14
  -1  -4  -3   10.73    4.83
  -1  -4  -3   12.38    6.63
  -1  -4  -3   10.46    6.03
   1   4   4 1799.05  256.74
  -1  -4  -4 1991.72  259.21
   1   4   4 1911.43  864.29
   1   4   4 2087.45  347.28
  -1  -4  -4 1897.67  864.24
  -1  -4  -4 1557.71  346.44
  -1  -4  -5  224.18   35.42
  -1  -4  -5  153.69   32.10
   1   4   5  217.54   93.97
   1   4   5  146.73   39.14
  -1  -4  -5  212.68   93.89
  -1  -4  -6  932.39  143.49
  -1  -4  -6 1015.58  464.68
  -1  -4  -7   44.77   12.89
  -1  -4  -7   34.04   13.05
  -1  -4  -8    7.34    7.80
  -1  -4  -8    2.09    4.76
  -1  -4  -9   -0.80    4.98
  -1  -4  -9   -0.66   13.89
  -1  -4 -10    0.55    4.06
  -1  -4 -10   40.10   12.84
  -1  -4 -11    2.43   16.56
   1   5   0  245.69   67.78
   1   5   0  212.01   36.59
  -1  -5   0  238.09   67.76
  -1  -5   0  251.43   39.33
  -1  -5   0  231.92   36.65
  -1  -5  -1   21.02    6.10
   1   5   1   22.37    9.87
   1   5   1   19.69    5.46
  -1  -5  -1   15.32    6.64
  -1  -5  -1   14.82    5.07
   1   5   2    0.42    1.71
   1   5   2    2.97    3.42
  -1  -5  -2    1.15    1.56
  -1  -5  -2    1.04    5.55
  -1  -5  -2    3.41    4.18
  -1  -5  -3    1.16    1.92
   1   5   3    2.75    2.72
   1   5   3   -1.41    3.79
  -1  -5  -3    0.59    5.85
  -1  -5  -3    2.44    4.07
  -1  -5  -4   62.20   13.14
   1   5   4   25.22   20.92
   1   5   4   48.35   10.21
  -1  -5  -4   50.60   11.54
  -1  -5  -4   36.23    9.87
  -1  -5  -5    0.61    2.30
  -1  -5  -5    0.40    6.62
  -1  -5  -6  109.47   32.60
  -1  -5  -6  126.73   23.65
  -1  -5  -7   -0.30    6.44
  -1  -5  -7   -2.16    5.34
  -1  -5  -8  295.23   90.55
  -1  -5  -8  409.35   62.72
  -1  -5  -9    1.98    6.96
  -1  -5  -9   90.59   15.00
  -1  -5 -10   13.83   22.27
   1   6   0  180.83   47.22
   1   6   0  164.90   31.67
  -1  -6   0  151.98   76.82
  -1  -6   0  175.89   32.46
  -1  -6   0  153.02   31.63
   1   6   1    8.05    3.25
   1   6   1    9.21    4.54
  -1  -6  -1   12.82    3.51
  -1  -6  -1    5.29    4.10
  -1  -6  -1    5.20    6.24
  -1  -6  -2    3.95    2.56
  -1  -6  -2    2.64    3.74
   1   6   2    8.72    4.34
   1   6   2    7.03    4.39
  -1  -6  -2    1.79    6.09
  -1  -6  -3  109.69   24.57
   1   6   3  117.13   66.68
   1   6   3  164.34   28.01
  -1  -6  -3  169.93   66.77
  -1  -6  -3  141.58   28.86
  -1  -6  -4  138.65   40.36
  -1  -6  -4  153.77   27.28
   1   6   4  137.92   27.48
  -1  -6  -5    2.41    3.37
  -1  -6  -5    4.26   10.71
  -1  -6  -6  535.43  156.16
  -1  -6  -6  593.32  104.27
  -1  -6  -7  200.55   57.25
  -1  -6  -7  191.38   36.46
  -1  -6  -8    3.64    4.58
  -1  -6  -8   26.59   10.43
  -1  -6  -9   22.12   20.41
   1   7   0    9.09    4.61
  -1  -7   0   10.58    6.01
   1   7   0    6.72    5.34
  -1  -7   0   12.53    5.39
  -1  -7   0    4.94    4.80
   1   7   1    7.74    4.79
   1   7   1    6.43    5.08
  -1  -7  -1    9.94    5.36
  -1  -7  -1   10.24    7.36
  -1  -7  -1    6.76    5.15
   1   7   2  229.15  283.57
   1   7   2  706.27  114.64
  -1  -7  -2  873.14  283.82
  -1  -7  -2  756.35  115.59
  -1  -7  -3   58.67   15.42
   1   7   3   48.80   12.67
  -1  -7  -3   58.06   26.56
  -1  -7  -4  407.05  177.18
  -1  -7  -4  243.91   72.83
  -1  -7  -5   49.29   23.46
  -1  -7  -5   42.74   15.84
  -1  -7  -6   89.59   26.05
  -1  -7  -6   85.52   21.72
  -1  -7  -7  145.44   16.22
  -1  -7  -7    1.07   13.94
  -1  -7  -8    3.19    4.99
  -1  -7  -8   34.70   20.77
   1   8   0  256.89   40.76
  -1  -8   0  152.08   98.51
  -1  -8   0  474.90   43.19
   1   8   1    0.18    5.07
  -1  -8  -1    1.18    3.56
  -1  -8  -1   -1.01    7.10
   1   8   2  236.21   37.19
  -1  -8  -2  233.54   67.01
  -1  -8  -2  231.91   40.59
  -1  -8  -3   71.33   18.91
   1   8   3   64.19   16.36
  -1  -8  -3   81.12   35.97
  -1  -8  -4  559.53  106.95
  -1  -8  -5  174.47   50.55
  -1  -8  -5  179.63   34.43
  -1  -8  -6  103.95   14.20
  -1  -8  -6   -4.65   10.10
  -1  -8  -7    0.17    5.28
  -1  -8  -7    9.72   20.55
  -1  -9   0   28.66   12.04
   1   9   0   34.56    9.57
  -1  -9   0   35.94   16.96
  -1  -9  -1  413.49  118.87
   1   9   1  415.95   78.81
  -1  -9  -1  435.99   80.08
   1   9   2  147.50   26.43
  -1  -9  -2  151.13   43.72
  -1  -9  -2  165.16   32.36
  -1  -9  -3  495.62  142.72
  -1  -9  -3  522.74   96.08
  -1  -9  -4    5.69    3.77
  -1  -9  -4   -1.87   14.06
  -1  -9  -5   -1.76    7.03
  -1  -9  -5  134.78   16.53
  -1  -9  -6  253.63   53.16
   1  10   0  246.07   37.84
  -1 -10   0  199.42   41.10
  -1 -10   0  238.08  109.82
   1  10   1  141.09   26.28
  -1 -10  -1  150.67   43.10
  -1 -10  -1  162.46   30.58
   1  10   2    0.16    5.04
  -1 -10  -2   -0.09    4.47
  -1 -10  -2    5.93   12.15
  -1 -10  -3  192.54   98.56
  -1 -10  -3  338.74   46.20
  -1 -10  -4    0.83    3.82
  -1 -10  -4    1.19   10.57
   1  11   0   31.92   11.53
  -1 -11   0   31.90   10.13
  -1 -11   0   32.43   14.08
   1  11   1    7.91    7.87
  -1 -11  -1    2.15    6.23
  -1 -11  -1    5.71   13.36
  -1 -11  -2    0.80    8.09
  -1 -11  -2   -0.70    6.71
  -1 -11  -3   -8.29   19.84
   1  12   0   -0.82    5.62
  -1 -12   0   -1.02   10.08
   1  12   0   -2.95    8.74
  -1 -12   0    0.09    4.78
   2 -14   0   20.16    6.07
  -2  14   0   13.25    6.13
   2 -14   1    2.82    2.88
  -2  14  -1    5.26    4.15
   2 -14   2   64.10   18.80
  -2  14  -2   62.84   19.29
   2 -14   3   32.67    9.49
  -2  14  -3   24.36   10.02
  -2  14  -4  296.05   73.98
   2 -14   4  233.40  119.28
   2 -14   5   22.40    7.99
  -2  14  -5   26.60    8.95
   2 -14   6  109.85   43.62
  -2  14  -6   63.58   43.93
   2 -14   7   83.11   40.18
  -2  14  -7   86.20   40.77
  -2  14  -8    1.20    8.20
   2 -13   0   -0.66    5.40
   2 -13   0    3.04   15.89
   2 -13   1    1.07    2.60
  -2  13  -1    1.08    3.04
   2 -13   1   -4.49   13.90
   2 -13   2   80.26   29.24
   2 -13   2   -0.92   17.48
  -2  13  -2   41.42   29.46
   2 -13   3   88.55   34.37
   2 -13   3    1.15   20.28
  -2  13  -3   85.51   34.77
  -2  13  -3   32.46   18.56
   2 -13   4   -0.35    2.96
  -2  13  -4    2.13    4.31
   2 -13   4   -1.38   15.13
  -2  13  -4   -7.12   11.79
  -2  13  -4    2.10    5.30
   2 -13   5  283.42   52.08
  -2  13  -5  218.06   52.35
  -2  13  -5  122.15   84.30
   2 -13   5  149.98   39.70
  -2  13  -5    3.73   35.21
   2 -13   6  148.42   39.22
  -2  13  -6  139.64   39.48
  -2  13  -6  114.54   40.73
   2 -13   7   67.13   18.90
  -2  13  -7   66.51   19.30
  -2  13  -7   55.10   22.66
  -2  13  -8   52.83   26.20
  -2  13  -8   51.73   19.69
  -2  13  -9   27.48    9.56
  -2  13 -10    2.31   11.13
   2 -12   0   -1.80    7.88
   2 -12   0    1.94    4.84
   2 -12   1   46.49   11.22
   2 -12   1   36.91   16.01
  -2  12  -1   20.63   12.67
   2 -12   2   14.80    7.82
   2 -12   2   20.47   16.63
  -2  12  -2   15.46    8.78
  -2  12  -2   11.64   10.74
  -2  12  -2    9.95    8.21
   2 -12   3   40.93   10.53
  -2  12  -3   39.59   11.02
  -2  12  -3   24.68   17.27
   2 -12   3   26.95   16.56
  -2  12  -3   25.15   11.48
   2 -12   4    3.86    2.95
  -2  12  -4    2.68    4.18
  -2  12  -4    5.00    6.16
   2 -12   4    0.72   12.71
  -2  12  -4    0.90    8.16
   2 -12   5   17.83    5.43
   2 -12   5   10.74   10.28
  -2  12  -5   21.28   10.61
  -2  12  -5    1.85    7.34
  -2  12  -5   12.36    8.11
   2 -12   6   25.41    7.94
  -2  12  -6   34.25   13.84
   2 -12   6   12.81   12.55
  -2  12  -6   27.30   12.82
  -2  12  -6    4.73    9.11
   2 -12   7    2.50    5.06
   2 -12   7    4.52    9.31
  -2  12  -7    3.39    6.77
  -2  12  -7    3.29    6.99
  -2  12  -7    3.58    8.96
  -2  12  -8   28.03   10.18
  -2  12  -8   32.10   13.88
  -2  12  -9  173.70   51.27
  -2  12  -9  181.06   52.20
  -2  12 -10   89.02   43.39
  -2  12 -10   92.07   28.76
  -2  12 -11   -3.96    9.81
   2 -11   0  467.22  204.24
   2 -11   0  259.36   83.80
  -2  11  -1   77.91   18.40
   2 -11   1   95.98   43.28
   2 -11   1   95.58   23.11
   2 -11   2  172.15   81.80
   2 -11   2  157.58   36.30
  -2  11  -2  177.01   81.95
  -2  11  -2  190.31   34.67
   2 -11   3   47.98   23.32
   2 -11   3   38.58   14.24
  -2  11  -3   57.56   23.90
  -2  11  -3   41.80   12.11
  -2  11  -4   58.95   12.78
  -2  11  -4   40.58   19.93
   2 -11   4   38.32   19.34
   2 -11   4   32.92   11.68
  -2  11  -4   21.20    9.76
   2 -11   5    9.55    3.80
  -2  11  -5    8.04    5.12
   2 -11   5    8.06    8.14
  -2  11  -5    5.65    4.99
  -2  11  -5    8.41    7.20
   2 -11   6  190.98   50.09
  -2  11  -6  167.41   50.22
  -2  11  -6  170.74   81.63
   2 -11   6  124.00   35.35
  -2  11  -7   19.32   11.42
   2 -11   7   18.08    8.99
  -2  11  -7   25.08   10.95
  -2  11  -7    7.02    6.37
   2 -11   8    3.47   20.77
  -2  11  -8   65.13   24.12
  -2  11  -8   18.26   12.80
  -2  11  -8   59.48   17.40
  -2  11  -9   51.28   21.86
  -2  11  -9   59.50   21.88
  -2  11  -9    5.05   14.19
  -2  11 -10   -0.34    3.76
  -2  11 -10    0.43    7.79
  -2  11 -11   -0.15    5.90
  -2  11 -11    3.17    5.94
  -2  10   0  464.14   60.46
   2 -10   0  428.95  186.58
   2 -10   0  316.92   76.81
   2 -10   0  293.09   75.81
   2 -10   1   22.77   11.05
   2 -10   1   24.70   11.81
   2 -10   1   20.95    7.94
  -2  10  -1   22.80    8.32
   2 -10   2  427.92  118.72
   2 -10   2  397.69   79.07
   2 -10   2  428.39   78.75
  -2  10  -2  381.29   78.32
  -2  10  -3   20.75    7.26
   2 -10   3   28.78    8.40
   2 -10   3   20.18    7.19
  -2  10  -3   22.27    6.73
   2 -10   4  109.20   29.96
  -2  10  -4  117.06   30.25
   2 -10   4   86.76   21.40
   2 -10   4   94.03   20.93
  -2  10  -4   86.39   20.36
  -2  10  -5  204.49  139.19
   2 -10   5  415.90  139.21
   2 -10   5  267.96   57.09
   2 -10   5  242.88   56.97
  -2  10  -5  280.15  139.32
  -2  10  -5  232.58   56.46
  -2  10  -6  434.50  118.44
  -2  10  -6  345.55  192.60
   2 -10   6  466.38  192.67
   2 -10   6  372.22   78.46
  -2  10  -6  411.93   78.06
  -2  10  -7    1.15    3.34
   2 -10   7    1.73    8.51
  -2  10  -7    1.73    6.35
  -2  10  -7    1.35    5.03
  -2  10  -8    0.05    6.54
  -2  10  -8   -2.01    7.24
  -2  10  -8   -1.01    4.67
  -2  10  -9  259.37   58.97
  -2  10  -9  225.12   95.48
  -2  10  -9   88.22   39.60
  -2  10 -10  157.88   52.18
  -2  10 -10  115.39   51.90
  -2  10 -10   20.80   23.56
  -2  10 -11    3.45    6.38
  -2  10 -11    6.94    6.07
  -2  10 -12    5.25    6.81
  -2  10 -12    0.49    7.16
   2  -9   0   24.21    9.41
   2  -9   0   19.93    9.13
   2  -9   0   15.62    5.65
  -2   9   0   13.28    9.18
  -2   9   0   22.02    7.54
  -2   9  -1   43.22   15.10
   2  -9   1   58.27   24.46
   2  -9   1   50.36   12.84
   2  -9   1   49.57   11.40
  -2   9  -1   53.03   11.58
   2  -9   2    4.91    4.44
   2  -9   2    6.10    3.99
   2  -9   2   -0.09    5.41
  -2   9  -2    3.20    4.39
  -2   9  -2    6.71    4.25
   2  -9   3  204.87   77.76
   2  -9   3  247.06   32.88
   2  -9   3  185.09   32.22
  -2   9  -3  189.37   78.00
  -2   9  -3   67.47   77.66
  -2   9  -3  178.00   31.84
   2  -9   4   37.68   15.48
   2  -9   4   43.46    8.50
   2  -9   4   40.29    7.94
  -2   9  -4   29.49   16.02
  -2   9  -4   21.92   15.47
  -2   9  -4   33.35    7.34
   2  -9   5   29.51    8.61
  -2   9  -5   35.19    9.07
   2  -9   5   22.36   10.29
   2  -9   5   37.62    8.08
  -2   9  -5   22.80   13.79
  -2   9  -5   26.04    7.10
   2  -9   6   47.03   22.72
   2  -9   6   37.63   11.88
  -2   9  -6   28.60   22.87
  -2   9  -6   56.88   10.60
  -2   9  -6   62.86   15.44
  -2   9  -7  110.17   44.09
  -2   9  -7   93.30   44.12
  -2   9  -7   68.09   18.51
  -2   9  -8  651.85  271.61
   2  -9   8  434.11  110.26
  -2   9  -8  573.80  271.79
  -2   9  -8  558.42  109.94
  -2   9  -9   12.21    6.60
  -2   9  -9   11.50    7.78
  -2   9  -9    6.11    8.96
  -2   9 -10   -0.20    3.86
  -2   9 -10   -1.18    5.25
  -2   9 -10    3.31   14.10
  -2   9 -11  143.12   43.57
  -2   9 -11  195.21   70.77
  -2   9 -11   56.09   31.44
  -2   9 -12   -0.26   12.36
  -2   9 -12   85.65   21.05
  -2   9 -13    3.89    9.83
   2  -8   0 1063.12  272.24
   2  -8   0  961.02  136.95
   2  -8   0  944.61  134.10
  -2   8   0  845.84  272.18
  -2   8   0  965.77  178.25
   2  -8   1   91.45   45.61
   2  -8   1  104.59   19.61
   2  -8   1   89.50   19.07
  -2   8  -1   99.29   45.71
  -2   8  -1  116.98   19.10
   2  -8   2  131.71   49.35
   2  -8   2  119.18   32.97
   2  -8   2  117.74   32.78
  -2   8  -2  261.17   80.57
  -2   8  -2  139.97   32.68
   2  -8   3    6.62    2.58
  -2   8  -3    6.91    3.19
   2  -8   3    8.67    4.31
   2  -8   3    4.09    3.56
  -2   8  -3    5.42    4.41
  -2   8  -3   10.63    3.75
   2  -8   4    1.47    1.80
  -2   8  -4    1.56    2.67
  -2   8  -4    2.23    1.87
   2  -8   4    2.61    7.40
   2  -8   4    1.58    3.23
  -2   8  -4    1.99    3.08
   2  -8   5  387.98  148.79
   2  -8   5  364.08   60.45
  -2   8  -5  256.38  148.79
  -2   8  -5  242.20  148.71
  -2   8  -5  448.23   60.36
  -2   8  -6   75.77   31.12
   2  -8   6   82.18   13.91
  -2   8  -6   72.67   31.19
  -2   8  -6   41.99   30.82
  -2   8  -6   81.30   13.80
  -2   8  -7    9.33    3.78
  -2   8  -7    5.97    3.30
  -2   8  -7    8.63    5.02
   2  -8   7    6.63    5.87
  -2   8  -7    9.49    6.98
   2  -8   8   39.69   13.40
  -2   8  -8   44.03   24.79
  -2   8  -8   74.76   13.52
  -2   8  -8   51.91   16.92
  -2   8  -9    0.83    3.38
  -2   8  -9    1.82    4.80
  -2   8  -9    0.78    9.65
  -2   8 -10  232.94   64.59
  -2   8 -10  247.85  104.95
  -2   8 -10  152.46   44.46
  -2   8 -11    2.32    3.81
  -2   8 -11    2.01    4.83
  -2   8 -11    1.23   13.84
  -2   8 -12    2.44    4.44
  -2   8 -12   -1.61    4.88
  -2   8 -13   -0.35    5.68
  -2   8 -13   17.74    8.86
   2  -7   0   10.61    4.39
   2  -7   0   11.03    5.76
   2  -7   0    8.05    4.44
  -2   7   0    9.79    5.68
  -2   7   0   12.36    3.48
  -2   7  -1 2371.25  629.35
   2  -7   1 1854.60 1026.11
   2  -7   1 2844.96  411.61
   2  -7   1 2327.95  411.09
  -2   7  -1 2498.69  411.14
   2  -7   2  198.51   80.02
  -2   7  -2  253.89   80.06
   2  -7   2  262.51   52.87
   2  -7   2  493.39   53.00
  -2   7  -2  405.09   52.75
  -2   7  -3  821.75  260.97
   2  -7   3  852.13  425.44
   2  -7   3  878.11  170.65
  -2   7  -3 1246.27  425.71
  -2   7  -3  923.92  170.59
  -2   7  -4  377.84  115.88
  -2   7  -4  420.53  115.81
   2  -7   4  401.34   76.10
  -2   7  -4  416.73   75.94
   2  -7   5 2137.06  610.99
  -2   7  -5 2076.20  611.05
  -2   7  -5 2106.92  610.98
   2  -7   5 2258.05  399.23
  -2   7  -5 2341.94  399.09
  -2   7  -6 1362.95  387.79
  -2   7  -6 1117.13  387.59
   2  -7   6 1334.72  253.70
  -2   7  -6 1681.14  253.69
  -2   7  -6 1613.51  372.82
  -2   7  -7 1317.70  252.27
  -2   7  -7  844.60  252.00
  -2   7  -7  380.88  410.21
   2  -7   7 1120.46  165.82
  -2   7  -7 1057.80  165.30
   2  -7   8   93.94   26.46
  -2   7  -8  115.10   61.35
  -2   7  -8  154.85   26.56
  -2   7  -8  150.20   38.27
   2  -7   9   43.09   15.49
  -2   7  -9   67.65   27.72
  -2   7  -9   64.03   28.10
  -2   7  -9   59.80   15.04
  -2   7  -9   31.29   12.68
  -2   7 -10  247.13   71.98
  -2   7 -10  231.19  117.01
  -2   7 -10  308.84   49.93
  -2   7 -11   28.72    9.32
  -2   7 -11   27.03   15.19
  -2   7 -11   28.59   10.89
  -2   7 -12   -0.14    9.30
  -2   7 -12   36.55   21.24
  -2   7 -12   53.20   12.17
  -2   7 -13   -2.34    4.33
  -2   7 -13    0.23    6.53
  -2   6   0 1065.06  286.41
   2  -6   0  996.83  187.51
   2  -6   0  786.62  187.10
  -2   6   0 1128.23  187.30
   2  -6   1   82.01   35.50
   2  -6   1  124.86   23.87
   2  -6   1  130.27   23.53
  -2   6  -1  177.35   57.89
  -2   6  -1   98.32   23.46
   2  -6   2  128.69   67.73
   2  -6   2  154.82   27.68
   2  -6   2  142.32   27.42
  -2   6  -2  161.56   67.76
  -2   6  -3 1599.99  535.87
   2  -6   3 1689.16  873.78
   2  -6   3 1840.17  349.96
  -2   6  -3 2604.10  873.99
  -2   6  -3 2112.74  349.92
  -2   6  -4   66.56   19.13
   2  -6   4   80.71   31.07
   2  -6   4   52.28   12.86
  -2   6  -4   49.48   31.10
   2  -6   5   16.84    5.14
  -2   6  -5   17.92   10.13
  -2   6  -5   21.01    9.72
  -2   6  -5   22.04    4.64
  -2   6  -6  144.18   66.52
   2  -6   6  134.25   27.61
  -2   6  -6  145.16   66.50
  -2   6  -6  143.64   66.41
  -2   6  -6  131.97   27.29
  -2   6  -7   40.63   12.15
  -2   6  -7   35.82   12.04
  -2   6  -7   43.91   19.68
   2  -6   7   46.06   10.33
  -2   6  -7   48.16    9.67
   2  -6   8  570.76   89.24
  -2   6  -8  463.47  278.06
   2  -6   8  490.64  278.36
  -2   6  -8  700.79  278.39
  -2   6  -8  637.25  278.29
  -2   6  -8  861.33  112.98
  -2   6  -8  549.59  112.18
  -2   6  -9   43.85   17.02
  -2   6  -9   93.03   43.20
   2  -6   9   77.86   20.50
  -2   6  -9  105.76   43.27
  -2   6  -9  130.95   20.03
  -2   6 -10  119.43   35.04
  -2   6 -10   96.99   25.69
  -2   6 -10  131.68   35.81
  -2   6 -11   88.89   50.78
  -2   6 -11  125.62   51.05
  -2   6 -11  116.60   26.19
  -2   6 -12    5.50   13.44
  -2   6 -12    0.66    4.57
  -2   6 -12    2.37    6.16
  -2   6 -13    3.27    5.06
  -2   6 -13   -1.37    6.32
  -2   5   0  599.31  184.35
   2  -5   0  670.51  120.78
   2  -5   0  728.06  120.62
  -2   5   0  701.30  120.60
   2  -5   1 1560.44  465.25
  -2   5  -1 1703.75  465.28
   2  -5   1 1548.86  303.98
   2  -5   1 1678.27  303.81
  -2   5  -1 1697.76  303.81
   2  -5   2  189.89  115.34
   2  -5   2  219.52   46.37
  -2   5  -2  147.66  115.42
  -2   5  -2  390.88  115.43
  -2   5  -2  184.22   46.31
   2  -5   3 1949.70  573.35
  -2   5  -3 1825.09  573.41
  -2   5  -3 2399.54  573.38
   2  -5   3 1748.77  374.34
  -2   5  -3 1632.85  374.26
   2  -5   4  345.64  151.37
   2  -5   4  297.03   60.99
  -2   5  -4  343.20  151.44
  -2   5  -4  297.14  151.34
  -2   5  -4  340.84   60.95
  -2   5  -5   27.39   10.16
  -2   5  -5   40.30   10.15
   2  -5   5   32.26    7.64
  -2   5  -5   32.07    7.31
  -2   5  -6 1258.63  172.59
  -2   5  -6 1352.37  573.86
   2  -5   6 1765.29  574.79
   2  -5   6 1217.26  230.75
  -2   5  -6  912.21  574.53
  -2   5  -6 1112.15  574.50
   2  -5   7  261.40   93.90
   2  -5   7  313.82   62.34
  -2   5  -7  354.90  152.82
  -2   5  -7  308.42  152.70
  -2   5  -7  363.36   62.08
  -2   5  -7  334.04   61.88
  -2   5  -7  368.30   91.67
  -2   5  -8  841.96  205.17
  -2   5  -8  783.05  104.30
  -2   5  -8  572.13  102.16
  -2   5  -8  917.99  333.96
   2  -5   8  479.43  334.19
   2  -5   8  771.60  135.32
  -2   5  -8  665.53  334.12
  -2   5  -9   10.40    7.07
   2  -5   9    5.90    9.25
  -2   5  -9   19.73    9.48
  -2   5  -9   29.15   11.01
  -2   5  -9   18.25    7.91
  -2   5 -10   64.86   34.41
  -2   5 -10   77.02   34.61
  -2   5 -10   81.31   19.21
  -2   5 -11   45.57   15.16
  -2   5 -11   53.89   19.44
  -2   5 -11   53.06   16.68
  -2   5 -12    0.22    4.53
  -2   5 -12   -2.11    6.90
  -2   5 -12    6.87   12.01
  -2   5 -13   12.49    7.37
  -2   5 -13   -0.54    8.19
   2  -4   0 1191.33  353.46
  -2   4   0 1254.86  353.46
   2  -4   0 1281.69  230.99
   2  -4   0 1318.14  230.80
   2  -4   1 1120.92  517.28
   2  -4   1  891.80  207.19
   2  -4   1 1287.08  207.12
  -2   4  -1 1035.67  207.11
  -2   4  -2   65.39   24.11
   2  -4   2   76.50   39.17
   2  -4   2   61.83   15.87
  -2   4  -2  113.76   39.23
  -2   4  -2   62.84   15.79
  -2   4  -3  124.22   34.09
   2  -4   3  115.56   55.46
   2  -4   3  123.09   22.61
  -2   4  -3  116.46   22.45
   2  -4   4  833.41  389.42
   2  -4   4  779.76  156.27
  -2   4  -4  702.06  389.34
  -2   4  -4  849.30  389.30
  -2   4  -4 1185.23  156.30
  -2   4  -5 1379.74  187.57
   2  -4   5 1374.69  628.31
   2  -4   5 1324.26  252.04
  -2   4  -5 1302.02  251.90
   2  -4   6   19.62    7.22
  -2   4  -6   15.50    5.43
  -2   4  -6   17.68    5.39
  -2   4  -6   17.57    6.32
  -2   4  -6   15.02    8.71
   2  -4   6   19.95    9.03
  -2   4  -6   20.16    4.92
   2  -4   7  102.26   30.55
  -2   4  -7  106.73   30.41
  -2   4  -7  120.18   49.69
   2  -4   7  101.35   21.59
  -2   4  -7  101.68   49.49
  -2   4  -7   82.44   20.86
  -2   4  -7  111.43   20.73
   2  -4   8  160.82   48.10
  -2   4  -8  169.93   47.95
  -2   4  -8  138.84   47.87
  -2   4  -8  194.98   29.18
  -2   4  -8  203.35   78.07
   2  -4   8  166.28   33.26
  -2   4  -8  144.96   32.33
  -2   4  -9  248.92   74.65
  -2   4  -9  172.45   40.48
  -2   4  -9  347.56  121.66
   2  -4   9  147.63   50.43
  -2   4  -9  299.50   50.81
  -2   4 -10   50.46   24.28
  -2   4 -10   48.82   24.38
  -2   4 -10   56.86   15.54
  -2   4 -11   35.88   20.33
  -2   4 -11   44.33   20.79
  -2   4 -11   48.30   17.43
  -2   4 -12   24.25   15.25
  -2   4 -12   34.72   10.77
  -2   4 -12   -0.22   10.99
  -2   4 -13    0.02   12.18
  -2   4 -13   34.04    9.74
  -2   3   0  795.71  234.94
   2  -3   0  845.81  383.11
   2  -3   0  809.78  153.48
   2  -3   0  815.11  153.44
  -2   3   0  945.71  153.59
  -2   3  -1 1725.82  477.15
   2  -3   1 1626.05  778.09
  -2   3  -2  886.22  292.76
   2  -3   2 1036.99  477.37
   2  -3   2 1134.04  191.35
  -2   3  -2 1094.21  477.38
  -2   3  -2  880.23  191.20
  -2   3  -2 1170.71  191.19
   2  -3   3  307.30   81.98
  -2   3  -3  278.30   81.87
   2  -3   3  283.34   53.88
  -2   3  -3  293.20  133.54
  -2   3  -3  293.06   53.82
  -2   3  -3  273.71   53.68
   2  -3   4   76.76   31.00
   2  -3   4   64.69   13.10
  -2   3  -4   56.00   30.87
  -2   3  -4   74.32   30.87
  -2   3  -4   51.62   12.93
  -2   3  -4   59.94   12.76
   2  -3   5  114.82   33.51
  -2   3  -5  116.23   21.14
  -2   3  -5  107.99   54.66
   2  -3   5  138.35   22.94
  -2   3  -5  116.97   54.53
  -2   3  -5  120.72   54.47
  -2   3  -5  114.68   22.40
  -2   3  -6  394.81  182.51
   2  -3   6  548.05  182.69
   2  -3   6  402.87   74.20
  -2   3  -6  366.12  182.55
  -2   3  -6  318.49  182.51
  -2   3  -6  391.82   73.97
  -2   3  -6  351.77   73.63
  -2   3  -7  152.47   28.26
  -2   3  -7  172.53   75.00
   2  -3   7  136.17   74.93
   2  -3   7  163.48   31.83
  -2   3  -7  145.42   74.88
  -2   3  -7  189.23   74.94
  -2   3  -7  146.25   30.84
   2  -3   8  430.59   71.30
  -2   3  -8  490.59  132.75
  -2   3  -8  428.82  216.11
   2  -3   8  382.31  216.28
  -2   3  -8  582.82  216.31
  -2   3  -8  404.44   87.90
  -2   3  -8  389.60   87.38
  -2   3  -9   -0.31    2.68
  -2   3  -9    0.38    6.78
  -2   3  -9   -0.64    3.74
  -2   3 -10   13.00    5.58
  -2   3 -10   15.81    8.35
  -2   3 -10   19.28   13.26
  -2   3 -11  122.06   55.67
  -2   3 -11  113.05   28.03
  -2   3 -11  115.10   35.05
  -2   3 -12    1.62   65.74
  -2   3 -12  413.45  108.01
  -2   3 -12  347.29   49.79
  -2   3 -13  387.60  180.79
  -2   2   0  418.19  112.12
   2  -2   0  329.90  182.84
   2  -2   0  462.50   73.33
  -2   2   0  475.22   73.36
   2  -2   1    9.62    4.91
   2  -2   1   10.30    2.23
  -2   2  -1    9.31    5.03
  -2   2  -1   10.67    4.91
  -2   2  -1   11.14    2.47
  -2   2  -1   11.50    2.25
  -2   2  -2    7.11    2.30
   2  -2   2    7.77    3.77
   2  -2   2    6.37    2.40
  -2   2  -2    7.16    3.58
  -2   2  -2    5.83    2.33
  -2   2  -2    7.76    1.99
   2  -2   3  921.48  140.07
  -2   2  -3  854.54  139.07
   2  -2   3 1103.84  458.04
  -2   2  -3  919.49  458.01
  -2   2  -3  990.59  457.99
  -2   2  -3 1002.81  183.58
   2  -2   4 1367.79  408.49
  -2   2  -4 1535.14  198.34
   2  -2   4 1550.21  267.32
  -2   2  -4 1405.94  666.02
  -2   2  -4 1512.43  267.18
   2  -2   5 2041.54  622.36
  -2   2  -5 2233.12 1013.35
   2  -2   5 2200.08  406.99
  -2   2  -5 2228.31 1014.74
  -2   2  -5 2165.40  406.76
  -2   2  -5 2256.21  406.57
   2  -2   6  403.95   63.87
  -2   2  -6  348.12  118.53
  -2   2  -6  429.00  193.14
   2  -2   6  472.75  193.31
  -2   2  -6  438.38   78.32
  -2   2  -6  433.32   78.00
   2  -2   7  826.31  231.78
  -2   2  -7  911.69  231.74
  -2   2  -7  710.02  116.28
   2  -2   7  785.47  152.48
  -2   2  -7  824.45  151.92
  -2   2  -7  726.33  223.44
   2  -2   8   85.26   43.84
   2  -2   8   83.94   19.69
  -2   2  -8  107.18   43.87
  -2   2  -8  103.63   19.62
  -2   2  -8   70.87   18.93
  -2   2  -8   97.46   27.72
  -2   2  -9  409.39  204.10
  -2   2  -9  479.04  204.31
  -2   2  -9  394.57   83.52
  -2   2 -10  848.75  125.88
  -2   2 -10  827.48  399.41
  -2   2 -10  891.48  399.84
  -2   2 -11   39.81   11.68
  -2   2 -11   -1.68   11.48
  -2   2 -11   34.74   16.99
  -2   2 -12   82.83   19.55
  -2   2 -12    2.61   25.70
  -2   2 -12   94.90   19.52
   2  -1   1   14.56    4.70
  -2   1  -1   12.66    4.61
   2  -1   1   14.88    6.93
  -2   1  -1   15.05    6.90
  -2   1  -1   14.94    3.83
   2  -1   2    8.45    4.31
   2  -1   2   10.48    4.36
   2  -1   2    9.32    2.53
  -2   1  -2    7.59    4.32
  -2   1  -2   10.52    3.23
  -2   1  -2    7.67    2.51
   2  -1   3  436.53  186.92
   2  -1   3  411.95   75.57
  -2   1  -3  357.37  186.85
  -2   1  -3  409.21   75.48
  -2   1  -3  460.17   75.29
   2  -1   4 1360.71  329.07
  -2   1  -4 1031.45  328.98
  -2   1  -4 1172.91  535.79
   2  -1   4 1281.79  215.58
  -2   1  -4 1165.31  215.40
  -2   1  -4 1003.65  215.10
   2  -1   5 1016.25  279.95
  -2   1  -5  850.22  279.87
  -2   1  -5  940.68  455.85
   2  -1   5  727.21  183.38
  -2   1  -5  966.64  183.49
  -2   1  -5 1436.50  183.45
  -2   1  -6   31.38    8.61
  -2   1  -6   30.83   13.94
   2  -1   6   26.30   13.91
   2  -1   6   19.52    7.63
  -2   1  -6   30.31    8.30
  -2   1  -6   26.41    6.98
   2  -1   7   78.23   24.80
  -2   1  -7   87.84   17.94
  -2   1  -7   89.82   40.41
   2  -1   7   62.46   17.86
  -2   1  -7   98.87   40.24
  -2   1  -7   71.60   17.25
   2  -1   8  866.21  147.16
  -2   1  -8 1121.91  146.11
  -2   1  -8  863.14  144.03
  -2   1  -8 1265.81  475.53
   2  -1   8  851.96  476.04
  -2   1  -8 1011.49  475.99
  -2   1  -9  419.15   75.57
  -2   1  -9  495.94  233.37
  -2   1  -9  531.15  233.50
  -2   1 -10    5.45    4.08
  -2   1 -10    5.73    4.42
  -2   1 -10   -2.72   10.77
  -2   1 -11   -0.75  111.71
  -2   1 -11  447.87   52.47
  -2   1 -11  448.56   69.23
  -2   1 -12   -0.88   13.32
  -2   1 -12    2.06   16.13
   2   0   0  187.59   27.82
  -2   0   0  175.84   27.63
   2   0   0  169.38   81.97
  -2   0   0  180.19   81.97
  -2   0  -1 1991.40  256.25
   2   0   1 2002.93  346.77
  -2   0  -1 1773.37  865.73
  -2   0  -1 1912.18  347.01
   2   0   2   35.51    8.14
  -2   0  -2   36.79    9.81
   2   0   2   32.57   16.05
   2   0   2   32.95    7.49
  -2   0  -2   35.11   16.04
  -2   0  -2   34.01    7.07
   2   0   3   85.71   25.33
   2   0   3   79.29   17.72
  -2   0  -3   90.51   15.76
   2   0   3   90.11   17.14
  -2   0  -3   86.08   41.23
  -2   0  -3   99.02   17.64
  -2   0  -3   91.48   25.71
   2   0   4 4825.87  629.85
  -2   0  -4 4981.47  627.02
   2   0   4 4252.18 2138.72
  -2   0  -4 4541.77 2138.69
  -2   0  -4 4877.98  856.71
  -2   0  -4 4791.15 1256.59
  -2   0  -5    8.61    2.60
  -2   0  -5    6.33    4.81
   2   0   5    7.21    4.45
   2   0   5    5.08    5.88
  -2   0  -5    5.20    4.11
  -2   0  -5    5.90    4.01
  -2   0  -6  650.23  366.62
   2   0   6  786.48  367.02
   2   0   6  734.89  148.24
  -2   0  -6  952.54  367.03
  -2   0  -6  758.73  148.04
  -2   0  -6  718.84  147.63
   2   0   7   58.61   16.37
  -2   0  -7   69.30   19.68
  -2   0  -7   49.56   13.82
  -2   0  -7   83.68   32.08
   2   0   7   57.69   32.06
  -2   0  -7   76.03   15.59
  -2   0  -8   84.89   19.28
  -2   0  -8   90.04   42.96
  -2   0  -8   94.89   27.32
  -2   0  -9   24.64    8.13
  -2   0  -9   25.88   11.30
  -2   0  -9   20.50   11.62
  -2   0 -10  225.96  122.14
  -2   0 -10  319.13  122.48
  -2   0 -10  169.48   51.59
  -2   0 -11    2.40   10.57
  -2   0 -11   80.05   20.84
  -2   0 -11    3.77    9.29
  -2   0 -12    6.72   21.69
   2   1   0  506.93   74.38
   2   1   0  496.39  243.29
  -2  -1   0  524.98  243.29
  -2  -1   0  621.78   97.80
   2   1   1   32.00   15.50
   2   1   1   36.83    7.03
  -2  -1  -1   31.88   15.51
  -2  -1  -1   32.84    7.64
  -2  -1  -1   35.80    6.97
  -2  -1  -2 1413.66  679.41
   2   1   2 1438.91  680.33
   2   1   2 1515.93  272.72
  -2  -1  -2 1599.37  680.33
  -2  -1  -2 1549.91  273.13
  -2  -1  -2 1247.95  272.58
   2   1   3  190.76   35.12
  -2  -1  -3  245.81   37.38
  -2  -1  -3  213.04  105.86
   2   1   3  245.73  105.87
   2   1   3  218.43   43.37
  -2  -1  -3  229.64  105.83
  -2  -1  -3  240.00   42.97
   2   1   4  207.55   62.81
   2   1   4  214.40   36.48
  -2  -1  -4  218.55   34.02
   2   1   4  224.98   41.72
  -2  -1  -4  228.48  102.33
  -2  -1  -4  220.25   42.15
  -2  -1  -4  222.99   61.85
   2   1   5   39.72   10.34
   2   1   5   32.18    9.46
  -2  -1  -5   33.91   16.50
  -2  -1  -5   39.48    9.62
  -2  -1  -5   17.21    7.72
  -2  -1  -5   39.22   11.29
   2   1   6  468.59   86.19
  -2  -1  -6  508.92   85.63
  -2  -1  -6  399.51   83.32
   2   1   6  584.18  270.34
  -2  -1  -6  605.74  270.30
  -2  -1  -6  703.19  160.56
   2   1   7   50.09   16.95
  -2  -1  -7   72.54   16.94
  -2  -1  -7   65.50   14.97
  -2  -1  -7   64.15   27.43
  -2  -1  -7   24.57   12.13
  -2  -1  -8  521.85   82.17
  -2  -1  -8  484.89  252.96
  -2  -1  -8  608.27  253.28
  -2  -1  -9   38.89   16.62
  -2  -1  -9   26.09   16.93
  -2  -1  -9   36.35   14.27
  -2  -1 -10   -1.11    3.47
  -2  -1 -10   34.56   10.88
  -2  -1 -10    1.68    5.58
  -2  -1 -11   -1.09    6.31
  -2  -1 -11    0.95    6.65
  -2  -1 -11   18.29   15.07
   2   2   0 1995.41  932.86
   2   2   0 1953.60  373.66
  -2  -2   0 1995.10  932.85
  -2  -2   0 2081.19  373.98
  -2  -2   0 2128.12  373.75
   2   2   1  167.95   79.38
   2   2   1  205.60   32.45
  -2  -2  -1  149.39   79.37
  -2  -2  -1  162.42   32.83
  -2  -2  -1  216.05   32.50
  -2  -2  -1  168.66   48.12
   2   2   2   -0.24    0.96
   2   2   2    0.04    2.22
  -2  -2  -2    1.25    3.32
  -2  -2  -2    1.19    2.06
  -2  -2  -2    0.98    1.63
  -2  -2  -2    0.47    1.38
  -2  -2  -3    7.76    4.15
  -2  -2  -3   10.00    5.08
   2   2   3   10.85    5.15
   2   2   3   13.24    3.94
  -2  -2  -3    9.04    5.13
  -2  -2  -3    8.00    5.30
   2   2   4   91.28   17.10
  -2  -2  -4   82.84   18.94
  -2  -2  -4  122.04   43.39
   2   2   4   90.50   43.26
   2   2   4   80.91   18.95
  -2  -2  -4   82.31   43.20
  -2  -2  -4   82.38   18.21
   2   2   5  606.06   94.62
  -2  -2  -5  777.43   95.31
  -2  -2  -5  463.71   91.44
  -2  -2  -5  657.77  298.19
   2   2   5  634.43  298.54
  -2  -2  -5  691.80  298.53
  -2  -2  -6  566.18  133.79
  -2  -2  -6  466.50   71.12
  -2  -2  -6  504.57  217.72
   2   2   6  430.69  217.97
   2   2   6  273.15   88.33
  -2  -2  -6  324.39   87.91
  -2  -2  -7  377.95   83.86
  -2  -2  -7  659.69  261.71
  -2  -2  -7  497.73  155.41
  -2  -2  -8   60.64   17.87
  -2  -2  -8   70.28   34.21
  -2  -2  -8   76.87   23.00
  -2  -2  -9    4.43    4.09
  -2  -2  -9    2.30    9.12
  -2  -2  -9    1.07    4.93
  -2  -2 -10   -0.59    5.30
  -2  -2 -10   42.76   15.63
  -2  -2 -11    5.49   16.29
   2   3   0  400.31  105.64
  -2  -3   0  322.99  105.62
   2   3   0  339.21   69.40
  -2  -3   0  322.90   69.74
  -2  -3   0  487.41   69.65
  -2  -3  -1   60.44   12.80
   2   3   1   52.49   31.37
   2   3   1   64.41   13.51
  -2  -3  -1   66.66   31.39
  -2  -3  -1   94.38   14.61
  -2  -3  -1   81.28   19.53
  -2  -3  -2  182.99   56.30
   2   3   2  224.47   91.71
   2   3   2  223.51   37.52
  -2  -3  -2  202.29   38.13
  -2  -3  -2  184.48   37.48
  -2  -3  -2  172.53   55.13
   2   3   3   27.62    7.14
  -2  -3  -3   26.18    8.80
  -2  -3  -3   21.35    6.85
   2   3   3   19.90   12.10
  -2  -3  -3   25.80   12.11
  -2  -3  -3   29.82    8.41
   2   3   4  547.61  160.80
   2   3   4  517.09   81.30
  -2  -3  -4  585.01  160.78
  -2  -3  -4  519.00   83.69
  -2  -3  -4  493.69  105.52
  -2  -3  -4  620.43  155.28
  -2  -3  -5   50.97   13.86
  -2  -3  -5   51.64   13.33
   2   3   5   43.27   22.47
  -2  -3  -5   30.68   10.28
  -2  -3  -5   53.25   15.06
  -2  -3  -6    0.30    2.15
  -2  -3  -6    2.28    6.27
  -2  -3  -6    0.58    3.91
   2   3   6   -0.06    4.68
  -2  -3  -7   56.69   16.64
  -2  -3  -7   52.00   15.20
  -2  -3  -8  292.22   48.44
  -2  -3  -8  283.88  132.97
  -2  -3  -9    0.06    3.14
  -2  -3  -9   -5.32   13.86
  -2  -3 -10   -2.91    7.26
  -2  -3 -10   52.40   17.09
   2   4   0  156.01   46.05
   2   4   0  180.65   26.03
  -2  -4   0  150.67   46.09
  -2  -4   0  147.63   28.06
  -2  -4   0  191.32   26.49
   2   4   1   81.43   22.50
   2   4   1   85.53   14.88
  -2  -4  -1   78.74   22.49
  -2  -4  -1   69.74   16.96
  -2  -4  -1   66.36   14.51
  -2  -4  -2  226.41   36.55
   2   4   2  230.29  109.14
   2   4   2  254.72   44.59
  -2  -4  -2  231.76   45.28
   2   4   3  663.03   89.59
  -2  -4  -3  627.58   89.76
   2   4   3  605.63  290.01
  -2  -4  -3  629.52  117.49
   2   4   4    5.88    3.29
   2   4   4   10.39    4.82
  -2  -4  -4   11.13    3.39
  -2  -4  -4    5.40    6.06
  -2  -4  -4    4.67    4.66
  -2  -4  -5   56.47   13.44
  -2  -4  -5   48.28   13.80
   2   4   5   30.99   21.60
  -2  -4  -6   15.83    5.49
  -2  -4  -6   15.18   10.84
  -2  -4  -7    9.57    4.44
  -2  -4  -7   13.46   10.84
  -2  -4  -8   -1.34    5.39
  -2  -4  -8    9.55   11.84
  -2  -4  -9  147.24   18.17
  -2  -4  -9   -0.23   16.18
  -2  -4 -10    9.70   14.94
   2   5   0   -1.11    2.80
  -2  -5   0    0.84    2.73
   2   5   0    0.30    2.37
  -2  -5   0    1.75    2.45
  -2  -5   0   -3.37    5.47
  -2  -5  -1    4.77    2.12
   2   5   1    2.42    3.01
   2   5   1    2.39    3.82
  -2  -5  -1    2.67    5.56
  -2  -5  -1    2.55    3.80
   2   5   2  139.36   40.09
  -2  -5  -2  132.33   40.05
   2   5   2  208.45   27.57
  -2  -5  -2  135.94   28.14
  -2  -5  -2  100.39   26.84
   2   5   3    6.32    3.83
  -2  -5  -3    4.09    2.32
  -2  -5  -3    8.91    5.72
  -2  -5  -3    2.80    3.80
   2   5   3    4.01    4.12
   2   5   4  113.25   20.55
  -2  -5  -4  116.53   32.71
  -2  -5  -4   99.12   23.13
  -2  -5  -5  221.52  106.17
  -2  -5  -5  256.86   45.67
  -2  -5  -6   17.93   10.07
  -2  -5  -6   14.00    8.92
  -2  -5  -7   80.01   12.77
  -2  -5  -7    0.89    9.31
  -2  -5  -8    3.08    7.41
  -2  -5  -8   20.65   13.20
  -2  -5  -9   23.63   21.34
   2   6   0  496.16  149.64
  -2  -6   0  577.93  149.65
  -2  -6   0  580.63   79.46
  -2  -6   0  453.79   75.80
   2   6   0  492.51   98.45
   2   6   1  103.51   31.70
   2   6   1   88.75   19.34
  -2  -6  -1   91.45   21.85
  -2  -6  -1  139.73   51.56
  -2  -6  -1   81.23   21.72
   2   6   2    7.23    5.38
   2   6   2    4.95    5.07
  -2  -6  -2    9.82    5.48
  -2  -6  -2   11.62    7.43
  -2  -6  -3 1469.94  471.70
   2   6   3 2223.80  309.06
  -2  -6  -3 1436.63  309.32
   2   6   4   51.61   12.12
  -2  -6  -4   60.97   15.07
  -2  -6  -4   49.37   25.17
  -2  -6  -5  141.27   41.11
  -2  -6  -5  146.73   30.95
  -2  -6  -6   -0.34    6.53
  -2  -6  -6   12.73   12.40
  -2  -6  -7    0.38    4.05
  -2  -6  -7   17.64   12.80
  -2  -6  -8   17.78   20.53
   2   7   0    7.08    4.12
  -2  -7   0    7.42    5.70
   2   7   0    3.17    3.67
  -2  -7   0    5.67    4.21
  -2  -7   0    6.51    5.22
   2   7   1  169.85   29.59
  -2  -7  -1  195.20   33.00
  -2  -7  -1  181.04   83.88
   2   7   2  180.40   32.35
  -2  -7  -2  180.82   35.48
  -2  -7  -2  212.83   93.49
  -2  -7  -3 1126.56  331.48
   2   7   3 1291.92  217.46
  -2  -7  -3 1083.40  218.17
  -2  -7  -4   57.73   17.93
  -2  -7  -4   67.25   31.26
  -2  -7  -5   15.95   10.00
  -2  -7  -5   -0.43    6.17
  -2  -7  -6   -2.17    5.10
  -2  -7  -6   64.68   12.30
  -2  -7  -7    4.71   19.58
   2   8   0  398.73   42.93
  -2  -8   0  121.49  102.07
  -2  -8   0  374.24   44.40
   2   8   1    2.43    4.41
  -2  -8  -1    0.97    2.35
  -2  -8  -1    0.03    6.98
  -2  -8  -2    4.38    3.10
   2   8   2    3.51    6.29
  -2  -8  -2   12.09   10.52
   2   8   3   36.13   10.83
  -2  -8  -3   40.18   19.56
  -2  -8  -3   45.25   14.61
  -2  -8  -4   96.99   14.43
  -2  -8  -4    0.59    8.30
  -2  -8  -5   -1.23   17.41
  -2  -8  -5  387.03   25.86
  -2  -8  -6   -1.00   13.70
   2   9   0   30.42    9.35
  -2  -9   0   35.70   12.11
  -2  -9   0   30.20   15.58
   2   9   1  121.66   19.92
  -2  -9  -1   80.38   43.79
  -2  -9  -1  100.89   22.36
  -2  -9  -2   68.47   22.58
   2   9   2   98.28   17.34
  -2  -9  -2   81.43   20.43
  -2  -9  -3    0.25    3.71
  -2  -9  -3   33.51   14.33
  -2  -9  -4  154.78   18.43
  -2  -9  -4    0.85   11.36
  -2  -9  -5   11.87   12.33
   2  10   0   44.90   11.81
  -2 -10   0   41.14   15.13
  -2 -10   0   47.02   22.46
   2  10   1   96.70   11.81
  -2 -10  -1  103.42   17.30
   2  10   2  179.93   16.46
  -2 -10  -2  103.01   19.62
  -2 -10  -3  110.45   28.14
   2  11   0    3.24    5.76
   2  11   0    6.80    8.09
  -2 -11   0   -0.64    2.91
  -2 -11   0   -6.89   13.63
   2  11   1    4.99    5.36
   2  11   1   15.01    8.57
  -2 -11  -1   -1.24    5.98
  -2 -11  -1   11.25   18.03
   3 -14   0   15.35    5.47
  -3  14   0   15.04    5.68
   3 -14   1   19.65    6.49
  -3  14  -1   18.67    7.13
  -3  14  -2   23.33    8.43
   3 -14   2   24.26   12.78
   3 -14   3    6.85    3.95
  -3  14  -3    8.95    5.14
   3 -14   4   17.23    6.87
  -3  14  -4   23.28    8.62
   3 -14   5    0.40    3.25
  -3  14  -5    0.91    4.64
   3 -14   6   21.97    8.01
  -3  14  -6   25.46    8.95
  -3  14  -7    5.29    5.26
  -3  14  -8    0.31   12.27
   3 -13   0   17.09    9.03
   3 -13   0   -0.98   14.86
   3 -13   1    2.23    4.36
   3 -13   1   -2.41   13.38
  -3  13  -1    2.45    5.01
   3 -13   2  221.33   79.57
   3 -13   2  111.15   35.85
  -3  13  -2   94.28   79.57
   3 -13   3   51.20   14.64
  -3  13  -3   51.03   15.01
  -3  13  -3   41.91   18.42
   3 -13   4   26.47    8.40
  -3  13  -4   30.23    9.33
  -3  13  -4   22.14   13.01
   3 -13   5   26.54    7.44
  -3  13  -5   27.61    8.58
  -3  13  -5   10.35   13.07
  -3  13  -6    2.75    9.16
   3 -13   6    4.79    5.88
  -3  13  -6    5.33    7.57
  -3  13  -7    3.18    4.53
  -3  13  -7    4.65    8.45
  -3  13  -8   35.77   22.56
  -3  13  -8   53.95   23.02
  -3  13  -9    1.74   11.13
   3 -12   0    1.28    3.16
   3 -12   0    0.68   11.70
   3 -12   1   56.28   16.03
   3 -12   1   40.09   16.36
   3 -12   2  266.69  116.37
   3 -12   2  221.68   50.26
  -3  12  -2  228.43  116.54
   3 -12   3   55.13   24.06
   3 -12   3   38.51   14.58
  -3  12  -3   43.36   24.47
   3 -12   4  860.72  247.92
  -3  12  -4  886.36  248.20
   3 -12   5  122.27   38.09
  -3  12  -5  152.76   38.55
  -3  12  -5  128.01   39.39
   3 -12   6   62.84   18.70
  -3  12  -6   67.21   30.67
  -3  12  -6   58.55   30.64
  -3  12  -7  136.40   43.58
  -3  12  -7  163.97   45.04
  -3  12  -8   -0.26    4.74
  -3  12  -8    2.12    7.41
  -3  12  -9    0.02    4.39
  -3  12  -9   11.21   10.16
  -3  12 -10    1.32   13.67
  -3  12 -10  101.48   24.23
   3 -11   0    6.88    3.26
   3 -11   0    8.63    9.75
   3 -11   1  375.76  174.83
   3 -11   1  377.24   72.32
   3 -11   2   52.30   14.97
  -3  11  -2   53.12   15.20
   3 -11   2   53.01   13.95
   3 -11   2   36.82   12.36
  -3  11  -3  350.62   98.93
   3 -11   3  365.99  160.77
   3 -11   3  339.27   65.98
   3 -11   3  248.01   65.35
   3 -11   4  115.62   30.54
  -3  11  -4  117.33   30.84
   3 -11   4   62.24   21.50
   3 -11   4   62.53   21.26
   3 -11   5  314.64   97.39
  -3  11  -5  382.77   97.66
  -3  11  -6  225.12  140.07
   3 -11   6  393.30  140.21
  -3  11  -6  253.95  140.21
  -3  11  -7    3.38    3.99
  -3  11  -7    2.39    6.04
  -3  11  -8   14.29   10.34
  -3  11  -8   14.84   10.16
  -3  11  -9   58.72   18.78
  -3  11  -9   65.15   30.37
  -3  11 -10    3.36    8.56
  -3  11 -10   24.04   10.64
  -3  11 -11   -0.12    3.85
  -3  11 -11    0.44    7.63
   3 -10   0    9.49    7.32
   3 -10   0   10.53    6.11
   3 -10   0    9.50    6.32
   3 -10   1  534.71  217.20
   3 -10   1  516.15   88.67
   3 -10   1  245.96   87.45
   3 -10   2  412.24  105.33
  -3  10  -2  305.97  105.30
   3 -10   2  389.05   70.14
   3 -10   2  369.32   69.69
   3 -10   3  149.82   71.29
   3 -10   3  139.38   30.18
   3 -10   3  204.30   29.74
  -3  10  -3  139.91   71.54
   3 -10   4  513.50  141.64
  -3  10  -4  492.70  141.79
   3 -10   4  466.28   93.15
   3 -10   4  459.94   92.97
   3 -10   5   -0.55    3.90
  -3  10  -5   -1.50    4.19
   3 -10   6  110.96   54.30
  -3  10  -6  122.87   54.57
  -3  10  -7    1.53    3.77
  -3  10  -7    6.19    6.55
  -3  10  -8  513.04  242.77
  -3  10  -8  530.77  242.96
  -3  10  -9   74.44   23.37
  -3  10 -10   -0.39    5.81
  -3  10 -10   36.70    9.28
  -3  10 -11    0.42   14.26
  -3  10 -11  103.51   17.66
  -3  10 -12   -2.36    7.82
   3  -9   0  293.88  102.00
  -3   9   0  351.46  102.02
   3  -9   0  413.68   68.06
   3  -9   0  527.41   67.61
   3  -9   1   94.96   27.05
   3  -9   1  121.53   19.46
   3  -9   1   96.05   18.49
  -3   9  -1   86.12   44.01
   3  -9   2  486.60  137.70
  -3   9  -2  470.01  137.71
   3  -9   2  557.96   90.73
   3  -9   2  464.00   90.41
  -3   9  -3  206.28   62.10
   3  -9   3  215.03  100.94
   3  -9   3  232.02   41.25
   3  -9   3  207.10   40.97
  -3   9  -3  234.86  101.20
  -3   9  -3  217.35   40.82
   3  -9   4   35.29   12.16
   3  -9   4   21.32    6.03
  -3   9  -4   21.96   12.78
  -3   9  -4   20.18   12.16
  -3   9  -4   12.00    5.22
  -3   9  -5   18.09    6.37
   3  -9   5   18.68    9.69
  -3   9  -5   20.94   10.04
  -3   9  -6  123.37   35.68
  -3   9  -7  363.71  122.49
   3  -9   7  206.54   49.98
  -3   9  -7  315.32  122.53
  -3   9  -7  151.38   49.36
  -3   9  -7  122.93   49.17
  -3   9  -8  199.21   36.77
   3  -9   8   75.37   25.16
  -3   9  -8   57.90   24.30
  -3   9  -8   19.26   23.92
  -3   9  -8  175.37   37.24
  -3   9  -9    6.83    3.95
  -3   9  -9   11.88    5.65
  -3   9  -9    0.37    6.69
  -3   9 -10   67.12   25.74
  -3   9 -10   59.44   25.53
  -3   9 -10    7.45   13.80
  -3   9 -11   -0.38   25.67
  -3   9 -11  114.67   18.90
  -3   9 -12   -1.36   30.83
  -3   9 -12  123.54   22.24
   3  -8   0  363.56  181.09
   3  -8   0  508.39   73.66
   3  -8   0  528.88   73.18
  -3   8   0  340.29  181.09
   3  -8   1   29.84    9.43
  -3   8  -1   33.66    9.57
   3  -8   1   34.70    7.59
   3  -8   1   32.11    6.94
   3  -8   2   56.38   14.80
  -3   8  -2   44.25   14.78
   3  -8   2   45.33   10.48
   3  -8   2   54.67   10.14
   3  -8   3  407.46  122.82
  -3   8  -3  357.93  122.94
   3  -8   3  363.65   80.42
   3  -8   3  265.75   80.29
  -3   8  -3  564.84  200.30
   3  -8   4   13.71    4.89
  -3   8  -4   16.48    5.51
  -3   8  -4   16.44    4.95
   3  -8   5    1.61    3.50
   3  -8   5   -0.29    3.11
  -3   8  -5    0.54    4.36
  -3   8  -5    0.90    3.33
  -3   8  -6   39.47    9.09
  -3   8  -6   23.30    8.63
   3  -8   6   27.83    7.26
  -3   8  -6   25.87    6.36
  -3   8  -6   24.90    6.34
  -3   8  -7    2.09    2.59
  -3   8  -7    3.10    3.36
   3  -8   7   -0.53    5.21
  -3   8  -7    1.49    5.04
  -3   8  -7    0.59    2.90
  -3   8  -8   35.15   14.73
   3  -8   8   30.90   11.09
  -3   8  -8   31.94   14.75
  -3   8  -8   32.84   10.81
  -3   8  -8   11.85    8.38
  -3   8  -9  366.09  120.05
  -3   8  -9  516.90  195.45
  -3   8  -9  326.11   80.04
  -3   8 -10   37.54   17.78
  -3   8 -10   37.19   18.28
  -3   8 -10   27.00   14.13
  -3   8 -11    0.50    3.22
  -3   8 -11    8.75    5.20
  -3   8 -11    8.00   14.70
  -3   8 -12   18.25    7.89
  -3   8 -12   -0.42    9.52
   3  -7   0   53.44   22.39
   3  -7   0   57.88    9.81
  -3   7   0   37.77   22.30
  -3   7  -1 1652.49  455.88
   3  -7   1 1680.60  743.28
   3  -7   1 1426.09  297.82
   3  -7   1 1313.63  297.64
   3  -7   2  309.44  114.87
  -3   7  -2  509.96  114.98
   3  -7   2  386.60   75.15
   3  -7   2  371.77   75.10
  -3   7  -2  428.71  187.34
   3  -7   3  265.67  208.13
  -3   7  -3  536.46  208.40
  -3   7  -3  589.61  208.27
   3  -7   4  506.72  228.51
  -3   7  -4  474.61  228.59
  -3   7  -4  488.94  228.52
   3  -7   5  334.24   81.65
  -3   7  -5  336.98  203.05
  -3   7  -5  575.25  203.10
  -3   7  -5  311.26   81.41
   3  -7   6  560.36   91.74
  -3   7  -6  548.97  227.08
  -3   7  -6  409.03  226.89
  -3   7  -6  605.60   91.54
  -3   7  -6  478.65   91.23
  -3   7  -7  103.17   28.10
  -3   7  -7   89.34   27.99
   3  -7   7   92.17   20.38
  -3   7  -7   87.83   19.07
  -3   7  -7  107.37   28.70
   3  -7   8  397.16   82.03
  -3   7  -8  447.84  200.98
  -3   7  -8  396.30   81.74
  -3   7  -8  396.19   81.24
  -3   7  -8  458.62  120.15
  -3   7  -9    1.07    5.42
  -3   7  -9   -0.05    4.52
  -3   7 -10  129.05   62.11
  -3   7 -10  137.73   62.15
  -3   7 -10  124.70   29.22
  -3   7 -11   -2.14   44.99
  -3   7 -11  204.73   28.47
  -3   7 -11  148.69   29.49
  -3   7 -12   29.77    9.72
  -3   7 -12    0.55   10.45
  -3   7 -13   11.46   11.08
   3  -6   0  822.75  428.51
   3  -6   0  843.97  171.88
   3  -6   0  767.17  171.67
  -3   6   0 1122.34  428.57
  -3   6  -1   90.17   25.05
   3  -6   1   75.59   16.49
   3  -6   2    3.95    1.97
  -3   6  -2    6.09    2.56
  -3   6  -2    5.38    3.25
   3  -6   3 2488.06  694.83
  -3   6  -3 2447.76  694.92
  -3   6  -3 2397.87 1132.95
   3  -6   4    2.12    1.66
  -3   6  -4    2.20    3.17
  -3   6  -4   -0.56    2.71
  -3   6  -4    1.14    1.64
  -3   6  -4    0.84    1.05
   3  -6   5   38.29    7.43
  -3   6  -5   31.46   15.75
  -3   6  -5   29.64   15.54
  -3   6  -5   43.71    7.24
  -3   6  -5   31.32    6.76
   3  -6   6   40.72   11.08
  -3   6  -6   37.87   24.64
  -3   6  -6   68.84   24.70
  -3   6  -6   36.95   10.57
  -3   6  -7  161.58   40.93
  -3   6  -7  107.21   40.77
  -3   6  -7  155.13   66.58
   3  -6   7  162.96   28.45
  -3   6  -7  139.58   27.79
  -3   6  -7  162.59   27.54
   3  -6   8  107.82   31.68
  -3   6  -8  183.82   75.29
  -3   6  -8  138.01   31.66
  -3   6  -8  106.52   30.99
  -3   6  -8  197.67   46.55
  -3   6  -9  433.54   88.71
  -3   6  -9  635.44  281.07
  -3   6  -9  632.54  166.91
  -3   6 -10   78.57   35.86
  -3   6 -10   54.86   19.02
  -3   6 -10   78.96   23.44
  -3   6 -11    0.43    3.64
  -3   6 -11    1.27    5.87
  -3   6 -11   -2.97   11.88
  -3   6 -12    1.90    8.71
  -3   6 -12    9.33    6.91
  -3   6 -13    5.74    7.79
   3  -5   0 1306.30  633.07
   3  -5   0 1407.48  253.58
   3  -5   0 1270.34  253.50
  -3   5   0 1449.37  633.09
   3  -5   1  113.86   34.39
  -3   5  -1  127.24   56.03
  -3   5  -2   24.28    7.91
  -3   5  -2   25.21    7.77
   3  -5   2   28.82   12.61
   3  -5   3  436.79  141.77
  -3   5  -3  478.79  231.19
  -3   5  -3  570.30  231.17
   3  -5   4    2.88    2.31
  -3   5  -4    2.16    2.83
  -3   5  -4    1.41    2.10
  -3   5  -4    1.31    1.69
  -3   5  -4    2.75    1.33
  -3   5  -5  127.39   37.36
   3  -5   5  138.84   25.19
  -3   5  -5  126.74   60.89
  -3   5  -5  137.40   24.95
  -3   5  -5  135.28   24.77
   3  -5   6  284.98  141.06
   3  -5   6  283.81   57.39
  -3   5  -6  290.91  140.96
  -3   5  -6  337.47  140.93
  -3   5  -6  296.87   57.28
  -3   5  -6  278.13   56.94
  -3   5  -7    7.75    4.47
   3  -5   7   10.32    6.41
   3  -5   7    6.03    5.31
  -3   5  -7    4.97    4.90
  -3   5  -7    5.77    4.75
  -3   5  -7    6.55    6.56
  -3   5  -7    7.32    4.73
   3  -5   8    4.69    4.17
   3  -5   8    6.08    6.37
  -3   5  -8    6.98    3.83
  -3   5  -8   11.12    6.16
  -3   5  -8   15.38    8.32
  -3   5  -8    8.29    6.14
  -3   5  -8   13.62    6.18
  -3   5  -9  124.06   42.03
  -3   5  -9  128.34   30.39
  -3   5  -9  170.78   42.21
  -3   5 -10   81.66   42.08
  -3   5 -10   67.44   22.61
  -3   5 -10  104.52   27.30
  -3   5 -11   34.98   15.62
  -3   5 -11   37.95   12.52
  -3   5 -11    1.81   13.11
  -3   5 -12  112.21   27.75
  -3   5 -12    1.03   27.00
  -3   5 -12   56.87   25.94
   3  -4   0   35.78   17.09
   3  -4   0   36.87    6.97
  -3   4   0   38.45   17.09
  -3   4   0   28.01    7.04
   3  -4   1 2862.18 1327.70
   3  -4   2    1.89    1.57
  -3   4  -2    2.19    2.25
  -3   4  -2    1.51    1.66
  -3   4  -3  785.41  226.10
  -3   4  -3  787.86  368.55
  -3   4  -3  848.92  147.80
  -3   4  -3  788.74  147.70
   3  -4   4 2341.37 1000.36
   3  -4   4 2387.63  400.96
  -3   4  -4 1919.05 1000.26
  -3   4  -4 1638.46  400.66
  -3   4  -4 2763.12  400.71
   3  -4   5    4.29    3.58
   3  -4   5    4.46    3.73
  -3   4  -5    3.48    3.22
  -3   4  -5    4.28    2.87
  -3   4  -5    6.74    3.73
  -3   4  -5    4.17    3.15
   3  -4   6  358.42  105.41
   3  -4   6  388.59   57.40
  -3   4  -6  383.48  171.60
  -3   4  -6  373.90  171.61
  -3   4  -6  345.64  171.56
  -3   4  -6  389.15   69.75
  -3   4  -6  394.14   69.41
  -3   4  -7  362.32   55.57
   3  -4   7  358.46  173.47
   3  -4   7  317.36   70.67
  -3   4  -7  388.38  173.38
  -3   4  -7  359.77  173.34
  -3   4  -7  487.22   71.09
  -3   4  -7  368.41  103.75
   3  -4   8   11.27    5.23
   3  -4   8    9.29    7.62
  -3   4  -8   17.19    7.76
  -3   4  -8   15.85    8.31
  -3   4  -8   12.66    8.34
  -3   4  -8   20.07    9.46
  -3   4  -8   11.75    6.05
  -3   4  -9  149.82   44.75
  -3   4  -9  158.96   72.73
  -3   4  -9  162.10   32.22
  -3   4 -10  312.06   53.25
  -3   4 -10  320.54  152.23
  -3   4 -10  339.38  152.41
  -3   4 -11   -1.13   11.75
  -3   4 -11   -0.92    4.34
  -3   4 -11    2.19    7.69
  -3   4 -12    3.84    7.44
  -3   4 -12    9.96   21.27
  -3   4 -12   -1.01    6.57
   3  -3   0   76.61   25.65
   3  -3   0   54.87   10.43
  -3   3   0   31.75   25.60
  -3   3   0   60.01   10.54
   3  -3   1  896.99  451.26
   3  -3   1  902.12  180.72
  -3   3  -1  980.09  451.33
  -3   3  -1 1077.77  451.27
  -3   3  -1  922.46  180.84
  -3   3  -1  949.73  180.74
  -3   3  -2  186.12   91.23
  -3   3  -2  204.33   91.18
  -3   3  -2  191.72   36.86
  -3   3  -2  193.95   36.73
   3  -3   3   57.18   16.83
  -3   3  -3   55.80   16.73
   3  -3   3   63.31   11.64
  -3   3  -3   58.87   27.29
  -3   3  -3   59.05   11.60
  -3   3  -3   61.98   11.34
   3  -3   4  484.95  181.65
   3  -3   4  358.20   73.35
  -3   3  -4  368.41  181.55
  -3   3  -4  379.45  181.52
  -3   3  -4  332.55   73.24
  -3   3  -4  378.18   73.06
   3  -3   5  574.54  299.66
   3  -3   5  601.87  120.86
  -3   3  -5  565.36  299.59
  -3   3  -5  842.13  299.64
  -3   3  -5  528.09  120.55
  -3   3  -5  527.52  120.39
  -3   3  -6  401.99   64.03
  -3   3  -6  388.09   62.75
   3  -3   6  420.97  198.39
   3  -3   6  460.19   80.78
  -3   3  -6  569.71  198.40
  -3   3  -6  459.35  198.31
  -3   3  -6  257.85  117.99
   3  -3   7  260.45   48.61
  -3   3  -7  344.51   85.59
   3  -3   7  266.23  139.37
  -3   3  -7  307.46  139.31
  -3   3  -7  275.10   56.95
  -3   3  -7  320.07   56.83
  -3   3  -7  272.90   83.79
  -3   3  -8   64.04   16.80
  -3   3  -8   69.22   27.13
   3  -3   8   49.24   27.21
   3  -3   8   31.56   13.72
  -3   3  -8   57.00   27.12
  -3   3  -8   69.24   14.50
  -3   3  -8   34.46   12.35
  -3   3  -9    7.17    7.76
  -3   3  -9    3.07    4.52
  -3   3  -9    7.03    5.70
  -3   3 -10   11.52    5.17
  -3   3 -10    7.32    6.22
  -3   3 -10   12.03   15.52
  -3   3 -11   -0.28    4.53
  -3   3 -11   -1.24    6.26
  -3   3 -11    8.32   16.96
  -3   3 -12   15.34   14.44
  -3   3 -12    0.62    6.86
   3  -2   0  238.80  113.98
   3  -2   0  248.74   45.84
  -3   2   0  247.74  113.98
  -3   2   0  255.17   45.91
   3  -2   1 1456.80  239.00
  -3   2  -1 1305.03  596.50
  -3   2  -1 1124.77  596.47
  -3   2  -1 1577.65  239.27
  -3   2  -1 1415.42  238.97
   3  -2   2  744.38  145.54
  -3   2  -2  730.18  362.90
  -3   2  -2  865.14  362.90
  -3   2  -2  719.47  145.75
  -3   2  -2  747.08  145.56
  -3   2  -3    1.65    2.49
   3  -2   3    0.06    1.23
   3  -2   3   -0.51    2.72
  -3   2  -3    0.85    1.42
  -3   2  -3    0.62    1.05
  -3   2  -3    0.52    2.08
   3  -2   4  103.73   45.11
   3  -2   4  102.62   19.19
  -3   2  -4   89.38   45.04
  -3   2  -4  101.02   45.06
  -3   2  -4   91.43   18.99
  -3   2  -4   91.19   18.61
  -3   2  -5    0.09    1.44
  -3   2  -5    1.03    2.16
   3  -2   5    0.22    2.58
   3  -2   5    1.50    4.82
  -3   2  -5    1.54    4.43
  -3   2  -5    0.33    3.05
  -3   2  -6   72.03   19.62
  -3   2  -6   78.41   32.09
   3  -2   6   63.11   31.85
   3  -2   6   46.62   14.44
  -3   2  -6   64.93   14.60
  -3   2  -6   62.64   13.83
   3  -2   7   37.34   16.71
   3  -2   7   27.99    9.66
  -3   2  -7   44.41   16.60
  -3   2  -7   24.99   16.38
  -3   2  -7   49.47    9.82
  -3   2  -7   29.92    8.34
  -3   2  -7   29.44   11.52
  -3   2  -8    3.34    3.94
  -3   2  -8    3.77    5.16
  -3   2  -8    5.72    6.91
  -3   2  -9  122.85   64.05
  -3   2  -9  145.84   64.24
  -3   2  -9  153.06   30.30
  -3   2 -10    0.96   63.00
  -3   2 -10  431.21  103.75
  -3   2 -10  372.93   48.23
  -3   2 -11   -1.81    6.84
  -3   2 -11    0.06    5.18
  -3   2 -11   26.90   19.59
  -3   2 -12    0.22    8.20
   3  -1   0 1140.11  209.52
  -3   1   0 1113.04  209.52
  -3   1  -1  278.08   44.88
   3  -1   1  299.08  132.33
   3  -1   1  261.15   53.30
  -3   1  -1  272.39  132.29
  -3   1  -1  293.88  132.29
  -3   1  -1  302.01   53.35
  -3   1  -2  471.55   68.63
   3  -1   2  490.46  220.43
   3  -1   2  524.17   88.69
  -3   1  -2  479.52  220.39
  -3   1  -2  291.96   88.77
   3  -1   3 1741.58  252.75
  -3   1  -3 1948.38  252.33
   3  -1   3 1962.87  852.75
  -3   1  -3 1754.65  852.69
  -3   1  -3 1760.72  341.99
   3  -1   4  154.04   27.83
  -3   1  -4  141.14   44.67
  -3   1  -4  127.66   25.31
  -3   1  -4  159.98   72.93
   3  -1   4  186.93   72.85
  -3   1  -4  163.30   30.45
   3  -1   5  103.13   21.60
  -3   1  -5  119.63   31.63
  -3   1  -5  100.77   19.16
   3  -1   5  103.04   51.48
  -3   1  -5  116.72   22.06
  -3   1  -5  111.07   32.13
   3  -1   6   26.90   10.60
  -3   1  -6   27.91    8.99
  -3   1  -6   16.70    7.15
  -3   1  -6   23.27   12.36
   3  -1   6   25.25   12.45
  -3   1  -6   29.82   12.34
   3  -1   7   20.79    6.79
   3  -1   7    9.74    9.63
  -3   1  -7   22.93    6.64
  -3   1  -7   22.09    8.86
  -3   1  -7   29.44   10.89
  -3   1  -7    8.79    7.30
  -3   1  -8  139.99   27.03
  -3   1  -8  142.17   68.00
  -3   1  -8  149.96   68.02
  -3   1  -9  141.41   54.76
  -3   1  -9  105.92   54.74
  -3   1  -9   77.26   26.55
  -3   1 -10   25.77   13.00
  -3   1 -10   22.22    8.85
  -3   1 -10    2.47   11.83
  -3   1 -11   -0.15    6.28
  -3   1 -11   24.54   22.08
  -3   1 -11    4.78    9.30
   3   0   0   91.83   15.29
   3   0   0   84.35   40.67
  -3   0   0   90.11   40.68
  -3   0   0   83.49   16.74
   3   0   1  342.55   59.11
   3   0   1  380.05  188.88
  -3   0  -1  394.47  188.87
  -3   0  -1  347.38   76.28
  -3   0  -1  574.88   76.16
  -3   0  -2  100.91   16.82
   3   0   2   83.28   42.86
   3   0   2   88.48   17.79
  -3   0  -2   88.66   42.84
  -3   0  -2  137.06   18.71
   3   0   3   32.22    8.18
   3   0   3   34.30   15.79
  -3   0  -3   33.70   15.73
  -3   0  -3   27.46    8.11
  -3   0  -3   34.84    7.26
   3   0   4   40.33   12.18
   3   0   4   51.42   22.53
   3   0   4   52.59   10.28
  -3   0  -4   48.31   22.46
  -3   0  -4   48.57   10.90
  -3   0  -4   37.47    9.94
  -3   0  -4   48.37   15.04
  -3   0  -5    5.96    3.55
   3   0   5    5.08    3.99
   3   0   5    5.16    5.68
  -3   0  -5    4.39    3.31
  -3   0  -5    5.68    6.46
  -3   0  -5    5.33    4.08
  -3   0  -6   27.84    9.25
   3   0   6   22.65   13.39
   3   0   6   27.59    8.95
  -3   0  -6   33.94   13.52
  -3   0  -6   17.03    7.09
  -3   0  -6   26.00    9.85
  -3   0  -7   33.90   15.42
   3   0   7   21.38   15.24
  -3   0  -7   37.23   15.77
  -3   0  -7   27.96   10.51
  -3   0  -8  231.82   97.62
  -3   0  -8  201.58   97.48
  -3   0  -8  166.33   41.90
  -3   0  -9   71.65   34.42
  -3   0  -9   92.11   20.25
  -3   0  -9   65.28   22.51
  -3   0 -10   28.85   12.53
  -3   0 -10   -1.46    6.32
  -3   0 -10   -0.48    8.61
  -3   0 -11   25.92   21.93
   3   1   0    0.96    2.09
   3   1   0    0.62    1.00
  -3  -1   0    1.35    1.08
  -3  -1   0    0.97    2.57
   3   1   1   54.90   11.47
  -3  -1  -1   57.55   13.37
   3   1   1   47.99   26.51
  -3  -1  -1   54.96   26.51
  -3  -1  -1   82.87   11.47
  -3  -1  -2  410.98   58.51
   3   1   2  413.84  184.33
   3   1   2  291.66   74.22
  -3  -1  -2  431.50  184.33
  -3  -1  -2  335.37   74.74
  -3  -1  -3   24.43   10.91
   3   1   3   18.13   10.63
   3   1   3   15.49    5.51
  -3  -1  -3   22.86   10.65
  -3  -1  -3   33.33    7.21
  -3  -1  -3   27.60    5.90
  -3  -1  -4  192.14   33.93
   3   1   4  195.12   92.92
  -3  -1  -4  209.80   92.87
  -3  -1  -4  182.98   37.92
  -3  -1  -4  203.11   56.26
  -3  -1  -5  585.27  110.27
   3   1   5  637.29  363.74
  -3  -1  -5  845.44  363.75
  -3  -1  -5  805.86  147.16
  -3  -1  -5  964.65  215.33
  -3  -1  -6  149.49   29.75
  -3  -1  -6  181.67   76.58
   3   1   6  129.44   76.47
  -3  -1  -6  182.29   76.53
  -3  -1  -7   26.12   11.98
  -3  -1  -7   41.57   17.88
  -3  -1  -7   34.16   18.09
  -3  -1  -8   52.84   33.50
  -3  -1  -8   79.38   18.32
  -3  -1  -8   85.51   22.33
  -3  -1  -9    1.12    7.16
  -3  -1  -9    3.05   14.13
  -3  -1  -9    0.95    8.17
  -3  -1 -10   21.17   13.12
  -3  -1 -10    1.15    7.15
   3   2   0  277.69  127.43
   3   2   0  209.39   51.48
  -3  -2   0  285.23  127.43
  -3  -2   0  337.27   52.18
  -3  -2   0  271.13   51.61
  -3  -2  -1    3.60    4.32
   3   2   1    2.82    2.11
   3   2   1    3.69    2.69
  -3  -2  -1    3.36    2.22
  -3  -2  -1    0.87    2.77
  -3  -2  -1    3.80    2.14
   3   2   2   17.43    6.02
  -3  -2  -2   25.22    7.89
  -3  -2  -2   18.10    6.07
  -3  -2  -2   22.37    9.43
   3   2   2   17.20    9.38
  -3  -2  -2   19.30    9.35
   3   2   3 1264.67  160.74
  -3  -2  -3 1119.57  163.39
   3   2   3 1050.38  535.40
  -3  -2  -3 1144.91  535.40
  -3  -2  -3 1318.61  215.20
  -3  -2  -3 1161.42  315.81
   3   2   4  439.78   66.86
  -3  -2  -4  415.08   69.51
  -3  -2  -4  434.47   66.91
   3   2   4  402.71  212.71
  -3  -2  -4  525.42  212.72
  -3  -2  -4  458.61  126.50
   3   2   5  181.80  110.89
  -3  -2  -5  286.53  110.93
  -3  -2  -5  301.35   46.81
  -3  -2  -5  147.18   45.11
  -3  -2  -5  263.03   66.92
  -3  -2  -6  210.40   93.75
  -3  -2  -6  192.37   93.77
  -3  -2  -6  201.04   40.23
  -3  -2  -7  409.70   66.13
  -3  -2  -7  398.12  197.05
  -3  -2  -7  458.01  117.90
  -3  -2  -8    2.21    4.81
  -3  -2  -8   44.63   10.95
  -3  -2  -8   18.31    8.56
  -3  -2  -9    0.10   10.59
  -3  -2  -9    1.47   10.20
  -3  -2 -10   23.18   15.67
   3   3   0  215.40   61.71
   3   3   0  187.50   33.30
  -3  -3   0  238.81   61.72
  -3  -3   0  204.06   35.75
  -3  -3   0  234.59   33.72
  -3  -3   0  196.87   60.40
  -3  -3  -1 2098.53  291.80
  -3  -3  -1 1816.45  288.58
   3   3   1 2107.53  974.87
  -3  -3  -1 2018.01  974.85
  -3  -3  -1 2319.26  573.39
   3   3   2   28.31    9.70
   3   3   2   35.85    8.35
  -3  -3  -2   34.82   10.43
  -3  -3  -2   44.23   15.75
  -3  -3  -2   22.23    7.35
  -3  -3  -2   28.25   10.45
   3   3   3  131.48   20.77
  -3  -3  -3  111.38   23.10
   3   3   3  120.34   54.96
  -3  -3  -3  120.55   54.90
  -3  -3  -3   88.93   22.95
  -3  -3  -3  119.30   33.66
   3   3   4  569.10  191.20
   3   3   4  618.21   95.83
  -3  -3  -4  645.32   98.84
  -3  -3  -4  516.35   96.44
  -3  -3  -4  788.90  311.70
  -3  -3  -4  734.00  184.52
   3   3   5   62.33   26.63
  -3  -3  -5   99.27   20.73
  -3  -3  -5   81.59   43.40
  -3  -3  -5  128.59   27.51
  -3  -3  -6  401.33   61.51
  -3  -3  -6  335.08  178.81
  -3  -3  -6  427.79  107.06
  -3  -3  -7   -2.23    7.23
  -3  -3  -7    0.54    5.17
  -3  -3  -8    0.98    3.91
  -3  -3  -8    9.01    8.77
  -3  -3  -9   67.82   20.49
  -3  -4   0  309.94   89.59
  -3  -4   0  330.70   47.32
   3   4   0  288.13  146.00
   3   4   0  396.19   59.37
  -3  -4   0  274.29   59.65
   3   4   1  524.55   76.19
  -3  -4  -1  498.72  149.91
  -3  -4  -1  499.87   78.85
  -3  -4  -1  527.59   76.29
   3   4   1  559.59  244.34
   3   4   2  137.71   37.44
   3   4   2  172.86   25.73
  -3  -4  -2  128.21   60.85
  -3  -4  -2  114.66   26.40
  -3  -4  -2   87.20   25.14
   3   4   3   31.25    9.53
   3   4   3   38.82    8.65
  -3  -4  -3   36.30    9.41
  -3  -4  -3   40.16   10.83
  -3  -4  -3    9.59    7.27
   3   4   4   24.32    9.96
  -3  -4  -4   39.33   10.33
   3   4   4   37.93    9.07
  -3  -4  -4   22.12   11.30
  -3  -4  -5  522.41  148.39
  -3  -4  -5  507.21   99.07
  -3  -4  -6   28.03    8.98
  -3  -4  -6   24.75   12.29
  -3  -4  -7    3.50    7.89
  -3  -4  -7   -1.27    6.27
  -3  -4  -8    5.85    9.82
  -3  -4  -9    9.64   15.28
   3   5   0  118.89   33.17
   3   5   0  147.89   20.77
  -3  -5   0  105.50   33.13
  -3  -5   0  132.50   23.42
  -3  -5   0   98.08   20.34
   3   5   1    1.92    1.96
   3   5   1    1.29    3.27
  -3  -5  -1   -0.39    4.49
  -3  -5  -1    2.45    3.06
  -3  -5  -1    1.50    4.60
   3   5   2  153.11  103.13
   3   5   2  362.70   42.99
  -3  -5  -2  217.43  103.18
  -3  -5  -2  279.28   43.82
  -3  -5  -3  350.29  102.71
   3   5   3  375.84   68.12
  -3  -5  -3  372.77   69.18
   3   5   4   64.05   16.74
  -3  -5  -4   90.05   37.67
  -3  -5  -4   52.71   18.55
  -3  -5  -5   19.38    7.31
  -3  -5  -5   22.30   11.52
  -3  -5  -6    3.47    8.44
  -3  -5  -6  130.80   16.93
  -3  -5  -7    0.00    5.38
  -3  -5  -7   18.91   13.81
  -3  -5  -8   58.97   24.91
  -3  -6   0  301.50   46.02
  -3  -6   0  220.33   43.01
   3   6   0  267.34  129.88
   3   6   0  268.04   52.99
  -3  -6   0  308.75  129.86
   3   6   1    7.84    7.42
   3   6   1   12.96    6.04
  -3  -6  -1   16.84    7.27
  -3  -6  -1   18.75    8.59
   3   6   2   10.60    5.85
  -3  -6  -2   10.75    7.63
  -3  -6  -2   11.90    9.69
  -3  -6  -3    5.54    4.26
   3   6   3    5.92    6.22
  -3  -6  -3    7.92   10.29
   3   6   4  208.16   33.83
  -3  -6  -4  220.20   37.64
  -3  -6  -4  202.23   96.25
  -3  -6  -5    2.51    7.21
  -3  -6  -5   27.70   14.03
  -3  -6  -6    0.33    7.45
  -3  -6  -6   -3.46   13.12
  -3  -6  -7  137.26   33.01
   3   7   0  236.50   33.78
  -3  -7   0  202.51   36.62
  -3  -7   0  202.60   98.48
  -3  -7  -1  500.51  126.29
   3   7   1  411.99   83.43
  -3  -7  -1  146.18   83.44
  -3  -7  -2   87.33   19.82
   3   7   2   92.15   17.46
  -3  -7  -2   76.31   38.35
   3   7   3   72.32   12.67
  -3  -7  -3   38.37   24.13
  -3  -7  -3   64.88   16.26
  -3  -7  -4    0.53    8.65
  -3  -7  -4    0.33    5.35
  -3  -7  -5   45.12   13.48
  -3  -7  -5    5.29    8.21
  -3  -7  -6  241.08   44.49
  -3  -8   0    5.25    7.32
   3   8   0    5.33    6.16
  -3  -8   0    5.08    5.80
   3   8   1   70.70   15.70
  -3  -8  -1   76.18   36.07
  -3  -8  -1   83.87   19.35
   3   8   2  290.63   21.50
  -3  -8  -2  306.68   26.75
  -3  -8  -2   -3.16   47.17
  -3  -8  -3    2.59    8.80
   3   8   3    4.26    7.29
  -3  -8  -3    1.56    6.40
  -3  -8  -4   80.27   14.69
  -3  -8  -4    0.59    8.31
  -3  -8  -5    2.33   10.77
   3   9   0    9.93    5.73
  -3  -9   0   12.36    8.33
   3   9   0   12.81    8.88
  -3  -9   0   -2.14    5.16
   3   9   1   17.07    6.26
  -3  -9  -1   17.98    9.65
  -3  -9  -1    0.48    6.66
   3   9   2  190.93   17.16
  -3  -9  -2  191.38   22.12
  -3  -9  -2   -0.99   31.42
  -3  -9  -3    2.52   10.01
   3  10   0   57.80    9.97
   3  10   0   45.10   16.95
  -3 -10   0   -0.30   12.96
  -3 -10   0   43.36   14.84
   3  10   1   52.55   20.62
   3  10   1   95.58   15.39
  -3 -10  -1   -0.94   18.05
  -3 -10  -1   77.87   22.01
  -3 -10  -2    1.17   13.37
   3  10   2   -3.15    8.20
   4 -15   3   33.89   16.47
  -4  15  -3   27.92   17.85
   4 -14   0   33.20   16.60
   4 -14   1   26.51    8.69
  -4  14  -1   28.62   14.70
   4 -14   2   41.82   20.34
  -4  14  -2   39.98   20.91
  -4  14  -3    1.57    4.61
   4 -14   3    1.03    3.74
   4 -14   4   13.61    9.76
  -4  14  -4   21.62   12.60
  -4  14  -5    0.95    4.88
   4 -14   5    5.64    6.26
   4 -14   6    3.30    4.52
  -4  14  -6    0.33    4.74
  -4  14  -7    3.44    8.20
   4 -13   0    1.32    5.32
   4 -13   0   -1.60   12.76
   4 -13   1   60.03   14.94
  -4  13  -1   36.61   14.92
   4 -13   2   66.17   32.97
  -4  13  -2   75.17   33.48
   4 -13   3   14.79    7.78
  -4  13  -3    8.64    9.06
   4 -13   4    1.57    5.13
  -4  13  -4   -0.80    8.55
  -4  13  -5   85.65   47.21
   4 -13   5  118.53   46.70
  -4  13  -5   80.98   46.97
   4 -13   6   44.82   12.39
  -4  13  -6   33.62   12.54
  -4  13  -6   36.24   15.90
  -4  13  -7    1.38   48.28
  -4  13  -7  316.72   80.19
  -4  13  -8    0.31   16.66
  -4  13  -8  113.04   28.92
   4 -12   0   81.11   22.38
   4 -12   0   52.94   19.94
   4 -12   1   20.90   10.37
   4 -12   1    8.17   10.22
   4 -12   2    2.40    2.49
  -4  12  -2    0.51    3.56
   4 -12   3   40.38   21.27
  -4  12  -3   50.28   21.90
   4 -12   4   40.16   22.42
  -4  12  -4   57.37   23.63
   4 -12   5   16.83    9.15
  -4  12  -5   13.77   10.10
   4 -12   6   15.23    6.75
  -4  12  -6   21.18    7.52
  -4  12  -6   25.82   12.38
  -4  12  -7   10.73    9.75
  -4  12  -7   12.08    9.66
  -4  12  -8   -2.06    4.96
  -4  12  -8   22.01   11.21
  -4  12  -9  155.72   37.84
  -4  12  -9    0.97   36.24
  -4  12 -10  228.21  106.94
   4 -11   0    1.10    3.87
   4 -11   0    3.77    9.01
   4 -11   0   -2.38    5.91
   4 -11   1  129.63   35.02
   4 -11   1  103.56   24.13
   4 -11   1  103.07   24.44
   4 -11   2   92.97   39.86
  -4  11  -2   70.21   40.11
  -4  11  -3  171.34   49.40
   4 -11   4  150.51   78.11
  -4  11  -4  196.90   78.64
   4 -11   5   53.31   44.11
  -4  11  -5  154.73   44.83
  -4  11  -6   57.07   27.74
  -4  11  -7  434.53  202.82
  -4  11  -7  437.75  203.09
  -4  11  -8   -0.95    6.61
  -4  11  -8    7.71    6.11
  -4  11  -9   -0.59    6.11
  -4  11  -9   37.38   10.30
  -4  11 -10    1.23    3.99
  -4  11 -10   -0.34    4.39
  -4  11 -11   -0.16    6.88
   4 -10   0   70.52   32.79
   4 -10   0   68.93   14.90
   4 -10   0   66.47   14.46
   4 -10   1  219.19   95.97
   4 -10   1  145.09   39.00
   4 -10   2   70.62   18.75
  -4  10  -2   53.71   18.89
  -4  10  -3  311.60   81.43
   4 -10   3  269.43  132.19
   4 -10   4  409.30  191.56
  -4  10  -4  416.90  191.79
   4 -10   5   54.96   30.79
  -4  10  -5   79.76   31.22
  -4  10  -6  635.86  181.51
  -4  10  -7   78.69   36.02
  -4  10  -7   72.72   36.23
  -4  10  -8  128.87   39.01
  -4  10  -8  139.62   39.44
  -4  10  -9    2.04    3.50
  -4  10  -9    1.30    4.59
  -4  10 -10    0.97   16.07
  -4  10 -10   60.11   12.48
  -4  10 -11   37.84   19.56
  -4   9   0  500.85  146.93
   4  -9   0  541.72  239.39
   4  -9   0  538.96   96.57
   4  -9   0  449.66   96.34
  -4   9  -1    4.31    2.71
   4  -9   1    7.62    4.39
   4  -9   1    2.96    3.41
   4  -9   1    5.52    2.95
   4  -9   2  195.19   50.25
  -4   9  -2  178.16   50.39
  -4   9  -2  150.56   81.80
   4  -9   3   15.70    8.13
  -4   9  -3   16.62    8.98
  -4   9  -3   15.54    8.46
   4  -9   4   56.74   17.47
  -4   9  -4   81.64   17.89
  -4   9  -4   48.02   28.64
   4  -9   5  345.50  132.51
  -4   9  -5  342.21  132.67
  -4   9  -5  184.70  132.38
  -4   9  -6   48.03   23.30
  -4   9  -7  117.59   54.00
  -4   9  -7  111.87   54.07
  -4   9  -8   73.88   20.50
  -4   9  -8   64.13   32.88
  -4   9  -9   77.44   17.69
  -4   9  -9   -0.16   16.77
  -4   9 -10    2.22    6.60
  -4   9 -10    2.19    5.39
  -4   9 -11    1.77   18.22
  -4   9 -11  128.68   30.92
   4  -8   0  838.33  323.94
   4  -8   0  627.71  130.05
   4  -8   0  777.45  130.01
  -4   8   0  533.84  323.88
   4  -8   1    0.01    1.81
  -4   8  -1   -0.03    2.76
   4  -8   2   92.82   27.76
  -4   8  -2   96.93   28.02
  -4   8  -2  100.66   45.23
   4  -8   3  354.43  188.67
  -4   8  -3  441.55  188.89
  -4   8  -3  444.72  188.80
   4  -8   4  129.79   94.03
  -4   8  -4  235.88   94.28
  -4   8  -4  252.36   94.19
  -4   8  -5  144.04   65.99
  -4   8  -5  138.92   65.84
  -4   8  -6  203.85   58.52
  -4   8  -6  204.89   95.31
  -4   8  -7    0.82    3.86
  -4   8  -7    1.12    3.32
  -4   8  -8  704.89  231.72
  -4   8  -8  662.05  231.96
  -4   8  -8  231.63   93.15
  -4   8  -8   12.90   92.80
  -4   8  -9   10.49    5.42
  -4   8  -9   18.28    7.66
  -4   8  -9    1.62    9.36
  -4   8 -10    0.08    9.57
  -4   8 -10   61.45   16.40
  -4   8 -11   -1.27    8.45
  -4   8 -11    3.59    6.03
  -4   8 -12    5.44    6.57
   4  -7   0  524.55  132.93
  -4   7   0  452.81  132.90
   4  -7   0  433.73   86.93
   4  -7   0  366.60   86.84
  -4   7  -1  567.96  139.32
   4  -7   1  416.17  226.97
  -4   7  -2  247.45   60.35
   4  -7   2  185.77   98.12
  -4   7  -2  205.02   98.33
  -4   7  -3   41.15   19.23
  -4   7  -3   39.11   18.93
   4  -7   4   65.50   17.10
  -4   7  -4   61.10   27.89
  -4   7  -4   50.89   27.73
  -4   7  -5  407.38  111.47
  -4   7  -5  378.81  181.46
  -4   7  -6  861.96  400.27
  -4   7  -7  539.69  145.05
   4  -7   7  259.46   95.53
  -4   7  -7  488.80   95.39
  -4   7  -7  414.07   95.04
  -4   7  -7  601.84  140.84
  -4   7  -8  177.56   87.41
  -4   7  -8  244.02   87.77
  -4   7  -8  215.98   37.27
  -4   7  -8   77.29   35.89
  -4   7  -9   19.58    8.40
  -4   7  -9    9.22    8.17
  -4   7  -9   15.04   10.34
  -4   7 -10   30.32    9.45
  -4   7 -10   -0.57   10.29
  -4   7 -11  429.21  102.39
  -4   7 -11   -0.65  101.38
  -4   7 -12   39.87   15.52
   4  -6   0   69.20   43.57
  -4   6   0  118.27   43.65
  -4   6  -1   14.60    4.71
   4  -6   1   15.86    7.53
  -4   6  -2  375.74  113.94
   4  -6   2  362.45  185.54
  -4   6  -2  460.29  185.61
   4  -6   3   24.16   10.67
  -4   6  -3   17.41   10.76
  -4   6  -3   23.30   10.69
  -4   6  -4   38.77   15.97
  -4   6  -4   29.20   15.73
  -4   6  -5   46.95   14.07
  -4   6  -5   49.66   22.99
  -4   6  -5   49.59    9.66
  -4   6  -6  353.52   99.18
   4  -6   6  378.21   66.03
  -4   6  -6  313.30  161.42
  -4   6  -6  452.03   65.49
  -4   6  -6  339.57   65.15
  -4   6  -7   49.35   19.35
   4  -6   7   35.24   12.81
  -4   6  -7   46.33   19.89
  -4   6  -7   32.08   19.04
  -4   6  -7   43.94   10.29
  -4   6  -7   28.58    8.81
  -4   6  -8   20.63    9.62
   4  -6   8   12.74    9.56
  -4   6  -8   21.00    9.94
  -4   6  -8   14.88   10.00
  -4   6  -8   10.89    7.54
  -4   6  -9  180.64   86.05
  -4   6  -9  144.48   37.52
  -4   6  -9  199.99   52.72
  -4   6 -10   -0.18   21.08
  -4   6 -10   44.38   17.39
  -4   6 -10   83.79   15.62
  -4   6 -11   -2.83    7.91
  -4   6 -11   -0.47    5.17
  -4   6 -12   34.29   18.11
   4  -5   0 1321.28  527.31
  -4   5   0  947.77  527.28
   4  -5   1  267.11  112.00
  -4   5  -1  213.23  112.08
  -4   5  -1  230.13  111.99
   4  -5   2  359.64  188.03
  -4   5  -2  518.52  188.16
  -4   5  -2  376.10  188.04
  -4   5  -3  137.02   71.06
  -4   5  -3  162.49   71.00
  -4   5  -4  611.20  292.83
  -4   5  -4  647.22  292.76
  -4   5  -4  645.61  117.58
  -4   5  -4  611.38  117.43
  -4   5  -5   32.86   13.61
  -4   5  -5   22.70   13.58
  -4   5  -5   26.51    7.50
  -4   5  -5   33.67    6.66
   4  -5   6  492.77   80.98
  -4   5  -6  479.80  198.37
  -4   5  -6  380.81  198.23
  -4   5  -6  407.61   80.31
  -4   5  -6  418.21   79.99
   4  -5   7   67.52   24.47
  -4   5  -7  110.91   24.56
  -4   5  -7   65.40   24.30
  -4   5  -7  108.53   18.26
  -4   5  -7   64.66   16.04
  -4   5  -7  102.81   39.80
   4  -5   7   92.44   20.25
  -4   5  -8  252.93  105.74
  -4   5  -8  204.75  105.61
  -4   5  -8  228.00   44.65
  -4   5  -9   -0.75    3.69
  -4   5  -9   -0.16    5.68
  -4   5  -9   -8.87   11.86
  -4   5 -10    1.18    3.98
  -4   5 -10    5.20    4.81
  -4   5 -10    7.04   16.58
  -4   5 -11    7.36    4.71
  -4   5 -11    0.14    9.36
  -4   5 -11    3.83   22.86
  -4   5 -12   52.80   26.71
   4  -4   0  345.72  167.35
   4  -4   0  488.66   67.17
  -4   4   0  332.26  167.36
  -4   4   0  360.52   67.20
   4  -4   1  489.93  226.21
  -4   4  -1  528.89  226.30
  -4   4  -1  463.82  226.20
  -4   4  -2  620.71  350.94
  -4   4  -2  910.51  350.91
  -4   4  -2  682.09  140.72
  -4   4  -2  595.86  140.60
  -4   4  -3  343.27  172.25
  -4   4  -3  399.54  172.23
  -4   4  -3  313.40   69.33
  -4   4  -3  389.50   69.27
  -4   4  -4  202.39   91.36
  -4   4  -4  192.91   91.32
  -4   4  -4  179.83   37.20
  -4   4  -4  204.61   37.14
   4  -4   5  361.88  182.34
  -4   4  -5  417.79  182.28
  -4   4  -5  400.31  182.23
  -4   4  -5  411.09   73.89
  -4   4  -5  355.61   73.47
  -4   4  -6    2.43    3.99
  -4   4  -6    5.99    3.74
   4  -4   6   -0.74    4.25
   4  -4   6    8.87    9.31
  -4   4  -6    8.07    3.88
  -4   4  -6    2.27    3.83
  -4   4  -6    4.63    6.72
  -4   4  -7    5.63    4.31
  -4   4  -7    7.63    4.66
   4  -4   7    4.13    5.28
   4  -4   7    3.22   11.82
  -4   4  -7    9.51    5.12
  -4   4  -7    3.74    4.80
  -4   4  -7    3.56    7.33
  -4   4  -8   27.69    8.69
  -4   4  -8   18.86   10.71
  -4   4  -8   28.69   13.64
  -4   4  -9    8.31    7.60
  -4   4  -9    5.14   12.99
  -4   4  -9    7.05    6.02
  -4   4 -10   13.66   12.84
  -4   4 -10   19.26    7.19
  -4   4 -10    1.25    6.50
  -4   4 -11   -2.66    5.08
  -4   4 -11   16.39   20.72
   4  -3   0    1.52    1.08
   4  -3   0    0.75    1.27
  -4   3   0    1.00    1.34
  -4   3   0    1.33    1.03
  -4   3   0    2.69    1.34
   4  -3   1   10.99    2.65
  -4   3  -1    9.39    5.21
  -4   3  -1   12.19    5.17
  -4   3  -1    9.39    2.72
   4  -3   2   32.34    7.56
  -4   3  -2   39.74   17.76
  -4   3  -2   41.16    7.99
  -4   3  -2   37.75    7.61
  -4   3  -3  370.29  187.00
  -4   3  -3  452.50  187.00
  -4   3  -3  368.84   75.57
  -4   3  -3  364.65   75.26
   4  -3   4   -0.01    3.14
  -4   3  -4    1.54    1.66
  -4   3  -4    0.21    2.04
  -4   3  -4   -0.15    3.34
  -4   3  -4    1.31    2.61
   4  -3   5  271.54  122.95
  -4   3  -5  263.73  122.86
  -4   3  -5  273.39  122.84
  -4   3  -5  249.55   50.34
  -4   3  -5  242.21   49.83
   4  -3   6   37.60   13.08
   4  -3   6   50.95   13.72
  -4   3  -6   49.79   12.20
  -4   3  -6   50.90   21.04
  -4   3  -6   48.92   21.02
  -4   3  -6   34.83   10.12
  -4   3  -6   37.32   14.23
   4  -3   7   49.41   17.71
  -4   3  -7   77.55   28.73
   4  -3   7   54.55   17.79
  -4   3  -7   76.10   28.58
  -4   3  -7   48.04   28.30
  -4   3  -7   68.89   15.53
  -4   3  -7   37.20   13.35
  -4   3  -8   24.31   10.43
  -4   3  -8   24.53   12.77
  -4   3  -8   46.45   12.17
  -4   3  -9  232.92   70.21
  -4   3  -9  284.07   43.66
  -4   3  -9  245.03  114.03
  -4   3 -10   27.24   15.68
  -4   3 -10   26.06    8.90
  -4   3 -10    0.87   10.39
  -4   3 -11   -1.14    6.93
  -4   3 -11   20.73   20.68
   4  -2   0 1943.31  366.21
  -4   2   0 2002.84  366.26
  -4   2  -1  130.49   26.27
   4  -2   1  172.08   27.72
  -4   2  -1  126.80   27.62
   4  -2   2   21.29    6.16
  -4   2  -2   18.32    9.92
  -4   2  -2   25.05    9.93
  -4   2  -2   18.93    5.61
  -4   2  -2   18.26    4.93
   4  -2   3  329.39   52.74
  -4   2  -3  351.26   54.86
  -4   2  -3  357.51   52.85
   4  -2   3  406.16  165.18
  -4   2  -3  331.93  165.08
  -4   2  -3  359.40  165.09
   4  -2   4  148.04   68.60
  -4   2  -4  149.23   68.53
  -4   2  -4  145.23   68.51
  -4   2  -4  136.44   28.79
  -4   2  -4  151.67   28.26
  -4   2  -5   82.80   40.67
   4  -2   5  100.96   40.55
  -4   2  -5   88.16   40.47
  -4   2  -5   84.90   40.47
  -4   2  -5   78.45   17.72
  -4   2  -5   74.05   17.29
  -4   2  -6  338.62   60.88
  -4   2  -6  427.80  182.28
   4  -2   6  339.20  182.28
  -4   2  -6  399.90  182.24
  -4   2  -6  452.21  182.27
  -4   2  -6  296.66   73.70
  -4   2  -7  406.46  151.79
  -4   2  -7  557.63  247.23
   4  -2   7  470.25  247.49
  -4   2  -7  598.25  247.45
  -4   2  -7  882.61  101.83
  -4   2  -8    2.28    3.72
  -4   2  -8   -0.47    5.74
  -4   2  -8   -0.23   13.27
  -4   2  -9   15.16   12.08
  -4   2  -9   15.54    8.44
  -4   2  -9   13.60   11.02
  -4   2 -10    5.79   10.29
  -4   2 -10   10.32   20.12
  -4   2 -10   -0.27    8.06
  -4   2 -11    0.62    8.51
   4  -1   0 1734.36  321.02
  -4   1   0 1717.29  321.15
   4  -1   1    0.57    1.95
  -4   1  -1    0.30    2.08
  -4   1  -1    2.07    3.51
   4  -1   2   31.15   14.90
   4  -1   2   30.78    6.96
  -4   1  -2   32.38   14.84
  -4   1  -2   32.15   14.87
  -4   1  -2   35.77    7.97
  -4   1  -2   28.89    6.79
   4  -1   3    0.32    1.99
  -4   1  -3   -0.23    2.32
   4  -1   3    0.14    1.77
  -4   1  -3   -0.24    1.10
  -4   1  -3    2.81    4.37
  -4   1  -4  230.70   38.36
   4  -1   4  240.32  114.47
  -4   1  -4  258.31  114.40
  -4   1  -4  231.37   47.11
  -4   1  -5  161.89   82.16
   4  -1   5  150.02   82.05
  -4   1  -5  208.26   82.02
  -4   1  -5  257.90   35.19
  -4   1  -5  126.08   33.69
   4  -1   6  620.70  327.77
  -4   1  -6  903.90  327.77
  -4   1  -6  632.55  132.54
  -4   1  -6  504.80  131.91
  -4   1  -6  676.04  194.19
  -4   1  -7  250.13  127.17
  -4   1  -7  242.47   52.83
  -4   1  -7  313.92   77.12
  -4   1  -8  236.27  108.03
  -4   1  -8  232.75  108.08
  -4   1  -8  209.68   47.07
  -4   1  -9    2.64    6.51
  -4   1  -9   34.84   16.97
  -4   1  -9    0.29    7.60
  -4   1 -10  272.07   24.85
  -4   1 -10   -1.45   19.47
   4   0   0  211.52   31.19
  -4   0   0  180.58   93.64
  -4   0   0  246.00   38.26
   4   0   1  113.22   51.61
   4   0   1  115.21   21.42
  -4   0  -1  106.01   51.57
  -4   0  -1  100.33   21.86
  -4   0  -1  122.14   21.47
  -4   0  -2   48.85   12.18
  -4   0  -2   44.72    9.95
   4   0   2   40.19   21.85
   4   0   2   66.07    9.98
  -4   0  -2   44.17   21.79
  -4   0  -3   31.09    9.45
  -4   0  -3   27.45    7.78
   4   0   3   28.52   13.87
   4   0   3   23.59    6.78
  -4   0  -3   31.69   13.77
  -4   0  -4  300.08   50.15
   4   0   4  258.03  154.06
   4   0   4  396.67   62.69
  -4   0  -4  323.79  154.04
  -4   0  -4  269.48   62.92
  -4   0  -4  412.53   92.44
  -4   0  -5  259.65   62.28
  -4   0  -5  418.03  196.46
   4   0   5  385.53  196.58
  -4   0  -5  513.02  196.57
  -4   0  -5  460.94   80.65
  -4   0  -6   75.83   28.22
   4   0   6   38.92   27.71
  -4   0  -6   61.51   27.75
  -4   0  -6   54.97   14.01
  -4   0  -7   42.82   13.10
  -4   0  -7   42.81   21.23
  -4   0  -7   47.54   13.69
  -4   0  -8   29.40   18.03
  -4   0  -8   41.78   18.27
  -4   0  -8   41.03   13.91
  -4   0  -9    0.78   11.83
  -4   0  -9    1.86    7.44
  -4   0  -9    0.63    8.16
  -4   0 -10   50.71   19.68
   4   1   0   12.49    4.85
  -4  -1   0   12.18    4.94
   4   1   0   13.14    6.27
   4   1   0   11.85    6.07
  -4  -1   0   12.84    6.04
  -4  -1   0   13.52    5.30
  -4  -1  -1 1406.61  203.28
   4   1   1 1475.91  681.78
   4   1   1 1446.57  273.48
  -4  -1  -1 1492.59  681.76
  -4  -1  -1 1472.31  273.96
  -4  -1  -2   -0.28    2.65
   4   1   2    1.66    2.06
   4   1   2    3.28    3.56
  -4  -1  -2    2.24    1.95
  -4  -1  -2    0.34    3.84
   4   1   3    8.89    4.34
  -4  -1  -3    7.80    5.79
  -4  -1  -3    5.70    4.12
  -4  -1  -3    7.99    4.82
   4   1   3    6.95    4.79
  -4  -1  -3   11.13    4.81
   4   1   4  241.31   31.90
  -4  -1  -4  189.46   34.45
  -4  -1  -4  158.15   31.79
   4   1   4  157.32   91.77
  -4  -1  -4  196.63   91.78
  -4  -1  -4  235.73   55.75
  -4  -1  -5   75.48   18.78
   4   1   5   60.80   38.55
  -4  -1  -5   92.84   38.51
  -4  -1  -5   92.19   24.96
  -4  -1  -6   11.00    8.51
  -4  -1  -6   11.38    6.44
  -4  -1  -6    7.50    6.18
  -4  -1  -7  340.13  153.34
  -4  -1  -7  246.24   63.63
  -4  -1  -7  337.97   92.24
  -4  -1  -8   38.29   10.27
  -4  -1  -8    0.20    6.50
  -4  -1  -8   -0.11    5.84
  -4  -1  -9  120.96   18.78
  -4  -1  -9    1.66   16.04
   4   2   0  675.00   94.21
  -4  -2   0  702.45   97.00
   4   2   0  686.28  307.84
  -4  -2   0  643.59  307.84
  -4  -2   0  619.80  123.89
   4   2   1  750.37  111.18
  -4  -2  -1  782.30  114.29
   4   2   1  818.48  364.65
  -4  -2  -1  827.08  364.63
  -4  -2  -1  746.02  146.67
  -4  -2  -1  720.80  215.64
   4   2   2  372.05  175.91
   4   2   2  373.72   71.22
  -4  -2  -2  373.69  175.88
  -4  -2  -2  549.73   72.42
  -4  -2  -2  316.53   71.18
  -4  -2  -2  380.56  104.95
   4   2   3  844.87  117.63
  -4  -2  -3  783.67  120.52
  -4  -2  -3  541.60  117.01
   4   2   3  761.41  386.86
  -4  -2  -3  958.88  386.88
  -4  -2  -3  933.57  228.98
  -4  -2  -4  439.44   65.80
  -4  -2  -4  448.89  196.24
   4   2   4  320.78  196.35
   4   2   4  417.83   79.61
  -4  -2  -4  481.76  196.42
  -4  -2  -5   37.61   12.76
  -4  -2  -5   37.31   17.56
  -4  -2  -5   34.21   17.41
  -4  -2  -6   14.47    9.76
  -4  -2  -6   13.22    7.84
  -4  -2  -6   12.00    8.79
  -4  -2  -7   28.88   10.89
  -4  -2  -7    1.40   11.05
  -4  -2  -7   35.85   12.77
  -4  -2  -8   17.75   11.58
  -4  -2  -9   27.49   16.79
   4   3   0   37.07   18.32
   4   3   0   38.71    8.78
  -4  -3   0   42.05   18.31
  -4  -3   0   44.24    9.88
  -4  -3   0   30.79    8.96
  -4  -3   0   38.67   12.06
  -4  -3  -1  206.01   40.16
   4   3   1  264.06  121.36
   4   3   1  222.03   49.40
  -4  -3  -1  287.99  121.35
  -4  -3  -1  265.82   50.26
  -4  -3  -1  262.68   72.72
  -4  -3  -2   67.48   22.60
   4   3   2  139.50   61.72
   4   3   2  120.73   25.78
  -4  -3  -2  152.97   61.72
  -4  -3  -2  116.20   26.78
  -4  -3  -2  137.13   37.70
   4   3   3    2.07    3.85
   4   3   3    2.57    4.41
  -4  -3  -3    4.25    3.41
  -4  -3  -3    3.18    6.91
  -4  -3  -3    4.26    3.21
   4   3   4  585.06   78.14
  -4  -3  -4  643.77   81.84
   4   3   4  319.76  248.89
  -4  -3  -4  642.35  249.07
  -4  -3  -4  577.65  147.99
  -4  -3  -5   -0.03    7.69
  -4  -3  -5    3.65    7.07
  -4  -3  -5   -1.29    6.21
  -4  -3  -6  142.56   28.85
  -4  -3  -6  137.37   65.26
  -4  -3  -7    2.02    7.32
  -4  -3  -7   15.29   12.47
  -4  -3  -8   12.91   14.03
   4   4   0  146.52   43.21
   4   4   0  171.04   29.36
  -4  -4   0  169.84   70.34
  -4  -4   0  119.89   29.91
  -4  -4   0  103.03   29.14
   4   4   1   51.73   14.83
   4   4   1   56.47   11.29
  -4  -4  -1   53.70   24.01
  -4  -4  -1   61.95   12.62
  -4  -4  -1   26.68   11.09
   4   4   2    1.67    2.68
  -4  -4  -2    5.31    3.05
   4   4   2    1.50    5.50
  -4  -4  -2    7.76    7.65
   4   4   3   72.60   14.99
  -4  -4  -3   73.82   18.08
  -4  -4  -3   74.42   35.07
   4   4   4    1.13    4.39
  -4  -4  -4    0.80    6.86
  -4  -4  -4    0.80    4.07
  -4  -4  -5   39.14   22.88
  -4  -4  -5   90.32   17.25
  -4  -4  -6    1.59   27.86
  -4  -4  -6  346.24   24.55
  -4  -4  -7   50.10   17.73
   4   5   0    4.16    4.44
  -4  -5   0    4.29    2.78
   4   5   0    4.99    3.90
  -4  -5   0    3.10    7.10
   4   5   1  337.71  113.68
  -4  -5  -1  423.56  113.71
   4   5   1  455.47   75.27
   4   5   2  175.49   31.86
  -4  -5  -2  158.48   75.75
  -4  -5  -2  156.69   33.23
   4   5   3  299.18  102.22
  -4  -5  -3  609.95  253.67
  -4  -5  -3  744.45  104.57
  -4  -5  -4   88.22   16.90
   4   5   4   82.03   13.55
  -4  -5  -4   34.68   26.18
  -4  -5  -5    0.57   10.12
  -4  -5  -5  213.65   19.37
  -4  -5  -6   26.90   13.81
  -4  -5  -7   33.16   19.95
   4   6   0   82.97   17.76
  -4  -6   0   65.15   20.10
  -4  -6   0  105.85   44.80
   4   6   1   18.62    7.23
  -4  -6  -1   21.19    9.79
  -4  -6  -1   19.42   10.55
   4   6   2  108.61   18.86
  -4  -6  -2   94.43   22.01
  -4  -6  -2   95.19   46.36
  -4  -6  -3    0.30    3.57
   4   6   3    9.05    6.91
  -4  -6  -3   24.64   11.92
   4   6   4    0.00    5.19
  -4  -6  -4    7.43    8.89
  -4  -6  -4    2.63    6.50
  -4  -6  -5  114.60   28.43
  -4  -6  -6   31.84   16.95
  -4  -7   0  323.50   87.02
   4   7   0  283.29  141.90
   4   7   0  292.73   57.90
  -4  -7   0  303.91   59.10
   4   7   1   28.33    7.98
  -4  -7  -1   27.73   10.49
  -4  -7  -1   15.75   11.24
  -4  -7  -2   -0.21    3.67
   4   7   2    4.79    6.58
  -4  -7  -2    5.84   11.44
   4   7   3    0.11    4.90
  -4  -7  -3   -0.31    8.41
  -4  -7  -3    0.00    5.26
  -4  -7  -4  164.33   34.24
   4   8   0   23.62    7.17
  -4  -8   0   21.70    9.87
   4   8   0   30.19   12.80
  -4  -8   0   -0.07    7.97
   4   8   1   15.48    6.60
   4   8   1   22.15    6.76
  -4  -8  -1   -1.46    4.15
  -4  -8  -1   23.89   10.13
   4   8   2   98.77   11.85
  -4  -8  -2   -2.30   16.41
  -4  -8  -2   97.04   17.33
   4   8   3   39.97   13.89
  -4  -8  -3   95.26   23.47
   4   9   0    7.24    9.16
   4   9   0    6.62    7.23
  -4  -9   0    0.17    6.10
  -4  -9   0   16.41   12.35
   4   9   1   21.18   12.53
  -4  -9  -1   37.52   15.30
   4   9   2   40.08   12.87
  -4  -9  -2   60.88   22.69
  -4 -10   0    2.14    9.71
   4  10   0    6.39   11.45
   5 -14   0  140.59   54.75
  -5  14   0   87.58   54.68
   5 -14   1   44.09   19.59
  -5  14  -1   31.83   20.10
   5 -14   2    4.89    3.86
  -5  14  -2    4.76    4.89
   5 -14   3    2.10    5.17
  -5  14  -3   -2.02    8.08
   5 -14   4    2.18    5.31
  -5  14  -4   -1.12    6.46
   5 -14   5   21.29    9.06
  -5  14  -5    0.54    9.72
  -5  14  -5    5.55    9.87
  -5  14  -6   -1.53    8.24
   5 -13   0  195.29   91.23
   5 -13   1  114.72   51.71
  -5  13  -1  102.88   51.96
   5 -13   2   64.51   31.25
  -5  13  -2   67.25   31.77
   5 -13   3   11.18    5.70
  -5  13  -3    7.39    5.48
   5 -13   4    0.73    8.13
  -5  13  -4   -0.28    9.91
   5 -13   5   50.29   16.38
  -5  13  -5    1.15   16.16
  -5  13  -6    0.83    4.49
  -5  13  -6    1.62    7.48
  -5  13  -7  195.76   51.70
  -5  13  -7    2.16   50.80
  -5  13  -8   41.73   21.59
   5 -12   0  159.69   74.69
   5 -12   1   84.12   40.05
  -5  12  -1   86.23   40.25
   5 -12   2    6.10    5.88
  -5  12  -2    6.56    6.99
   5 -12   3   90.09   43.36
  -5  12  -3   95.18   43.87
   5 -12   4   38.57   12.59
  -5  12  -4   41.85   13.14
   5 -12   5   60.28   22.69
  -5  12  -5   23.98   22.69
  -5  12  -6   -1.02    6.91
  -5  12  -7    1.11    4.43
  -5  12  -7    1.37    7.54
  -5  12  -8   41.75   12.07
  -5  12  -8   -0.27   12.41
  -5  12  -9  111.39   53.45
   5 -11   0   56.42   26.83
   5 -11   1  709.51  202.19
   5 -11   2    1.47    4.53
  -5  11  -2   -1.86    5.75
   5 -11   3  133.27   70.68
  -5  11  -3  182.64   71.15
   5 -11   4    5.02    3.19
  -5  11  -4    5.37    4.02
   5 -11   5  132.85   60.32
  -5  11  -5  121.86   60.51
  -5  11  -6   23.14   12.83
  -5  11  -7  534.53  123.79
  -5  11  -7   -2.73  122.82
  -5  11  -8   36.90   10.08
  -5  11  -8   -1.19   10.21
  -5  11  -9   23.41    8.00
  -5  11  -9    0.45    8.40
  -5  11 -10  139.02   42.04
   5 -10   0  589.75  273.92
   5 -10   1   37.60   18.11
  -5  10  -2  164.31   46.13
   5 -10   2  157.78   74.58
   5 -10   3   53.85   26.24
  -5  10  -3   57.84   26.76
   5 -10   4  212.06   62.12
  -5  10  -4  224.22   62.36
  -5  10  -5   72.17   21.60
  -5  10  -6  409.19  190.53
  -5  10  -7  234.98  109.84
  -5  10  -8   -0.39   17.59
  -5  10  -8  126.16   29.50
  -5  10  -9  205.49   43.46
  -5  10  -9    0.19   42.31
  -5  10 -10    0.24    7.76
  -5   9   0  178.47   51.17
   5  -9   1   98.16   28.06
  -5   9  -1   96.51   28.13
   5  -9   2    8.01    2.90
  -5   9  -2    9.13    3.54
  -5   9  -2    5.73    3.18
   5  -9   3    2.68    1.93
  -5   9  -3    1.21    3.22
  -5   9  -3    2.05    4.54
  -5   9  -4   47.29   13.26
  -5   9  -4   29.28   12.91
   5  -9   4   52.95   21.24
  -5   9  -5   48.29   23.85
  -5   9  -6   11.71    4.92
  -5   9  -7    1.30    7.52
  -5   9  -8  257.07   60.04
  -5   9  -8   -0.06   59.25
  -5   9  -9   86.32   20.18
  -5   9  -9   -0.14   19.46
  -5   9 -10   12.49    7.69
  -5   9 -11  161.86   76.32
  -5   8   0  348.57  103.87
   5  -8   0  376.11  169.18
   5  -8   1  131.89   34.81
  -5   8  -1  109.38   56.63
  -5   8  -2    3.24    2.44
   5  -8   2    4.41    3.11
  -5   8  -2    4.00    4.31
   5  -8   3  242.51   65.28
  -5   8  -3  247.15  106.40
  -5   8  -3  198.85  106.25
  -5   8  -4   10.46    7.38
  -5   8  -4    8.48    6.57
  -5   8  -5   84.45   27.38
  -5   8  -5  108.86   44.68
  -5   8  -6   17.90   10.77
  -5   8  -7    5.87    4.58
  -5   8  -8  178.43   51.11
  -5   8  -8  174.47   82.55
  -5   8  -9   -0.63   10.79
  -5   8  -9   42.30   10.18
  -5   8 -10    0.92   20.98
  -5   8 -10   72.94   15.19
  -5   8 -11   -0.88    6.61
   5  -7   0  156.80   72.60
  -5   7   0  154.88   72.65
   5  -7   1  565.39  129.60
  -5   7  -1  521.55  129.69
  -5   7  -1  284.06  211.07
   5  -7   2   12.32    6.48
  -5   7  -2    8.15    7.03
  -5   7  -2   15.56    6.90
  -5   7  -3    2.48    2.19
  -5   7  -3    1.57    2.41
[truncated: 46,647 more chars]
