# Supplementary material for: Crystal structure and Hirshfeld analysis of di-tert-butyl 2,2′-[(ethyl­aza­nedi­yl)bis­(methyl­ene)]bis­(1H-pyrrole-1-carboxyl­ate)
Source: Acta Crystallogr E Crystallogr Commun. 2020 Nov 13;76(Pt 12):1827–31. doi: 10.1107/S2056989020014966 (PMC7784644; doi:10.1107/S2056989020014966)
Supplement: Supplementary file 2 [file e-76-01827-Isup2.hkl]

#
# h,k,l, Fc-squared, Fo-squared, sigma(Fo-squared), status flag
#
data_I
_shelx_title ' OP-115 in P-1'
_shelx_refln_list_code          4
_shelx_F_calc_maximum       76.76
_exptl_crystal_F_000       436.00
_reflns_d_resolution_high  0.7794

loop_
 _space_group_symop_operation_xyz
 'x, y, z'
 '-x, -y, -z'

_cell_length_a     9.6579
_cell_length_b    11.7979
_cell_length_c    12.2156
_cell_angle_alpha 100.950
_cell_angle_beta  109.407
_cell_angle_gamma 111.118

_shelx_F_squared_multiplier     1.000

loop_
 _refln_index_h
 _refln_index_k
 _refln_index_l
 _refln_F_squared_calc
 _refln_F_squared_meas
 _refln_F_squared_sigma
 _refln_observed_status
   1   0   0        976.93        975.79        94.20 o
   2   0   0        104.19        107.89        11.07 o
   3   0   0         49.72         52.24         6.23 o
   4   0   0        137.88        132.67        13.92 o
   5   0   0         28.28         24.96         3.27 o
   6   0   0         23.29         23.03         3.45 o
   7   0   0        144.18        152.42        20.91 o
   8   0   0         14.01         21.07         4.79 o
   9   0   0         29.23          7.80        11.46 o
 -10   1   0         17.18          6.40         6.23 o
  -9   1   0        115.17         61.35        48.82 o
  -8   1   0        113.06        129.81        15.59 o
  -7   1   0         44.75         53.87         6.19 o
  -6   1   0         72.95         64.39         7.42 o
  -5   1   0        345.76        450.46        48.49 o
  -4   1   0       1058.76       1064.65       140.06 o
  -3   1   0        681.51        691.26        90.89 o
   2   1   0        351.90        331.53        33.83 o
   3   1   0          0.73          0.57         0.40 o
   4   1   0          5.15          7.49         1.33 o
   5   1   0          2.33          2.06         0.66 o
   6   1   0          1.07          1.11         1.46 o
   7   1   0         99.32        118.42        14.09 o
   8   1   0        217.85        271.14        35.16 o
   9   1   0         26.76          8.90        12.11 o
 -10   2   0         82.64         42.17        37.19 o
  -9   2   0          0.49          1.67         2.88 o
  -8   2   0        241.68        273.16        36.61 o
  -7   2   0         55.80         57.94         6.78 o
  -6   2   0         60.97         70.54         7.88 o
  -5   2   0         11.53         16.27         2.36 o
  -4   2   0       1251.18       1228.33       161.18 o
  -3   2   0        145.55        149.40        17.95 o
  -2   2   0        358.35        274.43        27.72 o
   0   2   0         52.81         49.10         5.06 o
   1   2   0       1628.39       1423.82       117.36 o
   2   2   0       1266.49       1285.91       128.72 o
   3   2   0        169.46        167.92        16.89 o
   4   2   0        386.48        403.21        34.28 o
   5   2   0        107.64        103.44        10.06 o
   6   2   0         25.03         19.72         3.21 o
   7   2   0         13.37         11.80         2.75 o
   8   2   0        762.77        817.61       109.31 o
   9   2   0          0.17          0.23         3.38 o
 -10   3   0         44.04         22.07        25.59 o
  -9   3   0          0.34          0.61         3.46 o
  -8   3   0         10.16         13.67         3.28 o
  -7   3   0        164.23        172.36        17.71 o
  -6   3   0          1.39          1.74         1.03 o
  -5   3   0        557.41        517.22        55.38 o
  -4   3   0          0.06          0.86         0.31 o
  -3   3   0         33.66         33.74         4.28 o
  -2   3   0        628.65        525.22        49.89 o
  -1   3   0        569.89        487.50        52.70 o
   1   3   0         24.01         17.49         2.14 o
   2   3   0        211.62        233.14        21.12 o
   3   3   0        119.47        126.22        10.25 o
   4   3   0         23.17         22.84         2.69 o
   5   3   0          6.44          8.10         1.52 o
   6   3   0        261.49        280.82        26.38 o
   7   3   0         10.64         17.95         4.12 o
   8   3   0         51.14         48.23         7.86 o
 -10   4   0        106.53         50.07        41.30 o
  -9   4   0        294.28        333.15        45.39 o
  -8   4   0        409.73        426.93        45.93 o
  -7   4   0         10.39         12.51         2.47 o
  -6   4   0          2.17          3.49         1.20 o
  -5   4   0       1816.10       1972.21       207.12 o
  -4   4   0        247.77        250.42        26.35 o
  -3   4   0         22.26         20.10         2.71 o
  -2   4   0        678.90        783.04        83.73 o
  -1   4   0       2145.93       2022.15       241.75 o
   0   4   0       2049.84       2089.77       181.26 o
   1   4   0       1930.18       1755.14       169.42 o
   2   4   0        108.02        102.38         8.31 o
   3   4   0        177.05        198.73        17.30 o
   4   4   0         94.10         83.84         9.16 o
   5   4   0          1.64          1.83         1.09 o
   6   4   0          5.63          2.25         1.99 o
   7   4   0        111.94        107.70        13.24 o
   8   4   0         51.21         47.24         7.72 o
 -10   5   0          0.01         -0.56         3.75 o
  -9   5   0         34.90         24.96         5.26 o
  -8   5   0         90.16         90.88        10.35 o
  -7   5   0         12.55         15.65         2.32 o
  -6   5   0        300.90        372.72        36.77 o
  -5   5   0         70.48         79.37        26.12 o
  -4   5   0        715.22        688.89       226.40 o
  -3   5   0        816.95        824.60       101.73 o
  -2   5   0        391.16        415.00        39.21 o
  -1   5   0       1734.73       1760.52       186.97 o
   0   5   0        280.66        300.27        26.21 o
   1   5   0        138.63        138.96        11.72 o
   2   5   0          0.05          0.05         0.74 o
   3   5   0         71.26         74.54         6.48 o
   4   5   0          2.25          2.53         1.15 o
   5   5   0        124.57        128.93        14.65 o
   6   5   0          1.32          0.03         2.12 o
   7   5   0         59.87         58.09         8.78 o
  -7   6   0         11.79          9.71         4.90 o
  -6   6   0        125.52        157.52        42.50 o
  -5   6   0         32.67         45.30        14.80 o
  -4   6   0         38.94         55.53        18.27 o
  -3   6   0        514.95        506.80        67.94 o
  -2   6   0        618.75        605.48        61.20 o
  -1   6   0        244.04        325.02        32.48 o
   0   6   0       1303.11       1469.58       134.25 o
   1   6   0        101.12         98.67         9.94 o
   2   6   0        310.43        310.08        26.04 o
   3   6   0        191.51        159.36        15.41 o
   4   6   0         49.91         47.54         7.56 o
   5   6   0        177.09        185.73        21.65 o
   6   6   0         74.20         64.52        16.47 o
   7   6   0         40.47         35.63         6.72 o
  -7   7   0        120.73        132.73        35.93 o
  -6   7   0         56.95         60.02        20.11 o
  -5   7   0         80.42         92.43        30.46 o
  -4   7   0        225.37        258.13        30.64 o
  -3   7   0         31.46         32.04         4.94 o
  -2   7   0          4.20          6.25         1.19 o
  -1   7   0        209.62        210.94        20.15 o
   0   7   0         69.11         62.73         6.26 o
   1   7   0          5.39          5.12         1.37 o
   2   7   0          2.03          3.42         1.17 o
   3   7   0        111.52        130.89        14.28 o
   4   7   0        192.10        179.13        21.46 o
   5   7   0         81.31         73.92        14.08 o
   6   7   0          2.59          3.87         3.74 o
  -8   8   0          2.09          2.57         1.48 o
  -7   8   0          8.34          6.72         2.34 o
  -6   8   0        164.12        169.74        56.03 o
  -5   8   0        184.55        213.08        52.64 o
  -4   8   0        372.32        422.13        51.01 o
  -3   8   0        196.91        294.17        28.64 o
  -2   8   0        564.67        575.42        46.45 o
  -1   8   0         48.68         50.75         5.27 o
   0   8   0        596.05        612.33        47.74 o
   1   8   0        158.17        223.27        61.85 o
   2   8   0        168.68        219.39        39.50 o
   3   8   0          3.32          3.09         2.16 o
   4   8   0         12.20         10.55         3.41 o
   5   8   0          8.66          3.25         2.19 o
  -8   9   0        104.15        121.13        39.53 o
  -7   9   0        258.16        281.37        78.78 o
  -6   9   0         41.34         54.56        13.14 o
  -5   9   0         92.46        105.85        30.35 o
  -4   9   0        286.21        299.51        35.70 o
  -3   9   0        211.83        262.77        30.20 o
  -2   9   0         12.26         11.09         2.04 o
  -1   9   0         23.29         26.91         3.45 o
   0   9   0        705.02        774.49        87.38 o
   1   9   0         14.72         19.56         4.06 o
   2   9   0         16.72         18.96         3.96 o
   3   9   0          4.17          4.18         1.97 o
   4   9   0          3.14          3.68         2.33 o
   5   9   0         19.40         17.73         5.48 o
  -9  10   0         74.81         36.12        21.99 o
  -8  10   0         18.76         17.24         4.71 o
  -7  10   0        135.20        158.03        53.24 o
  -6  10   0        381.01        435.97       202.46 o
  -5  10   0        290.93        351.32       163.18 o
  -4  10   0         47.17         40.31         5.86 o
  -3  10   0          5.37          5.84         2.23 o
  -2  10   0        250.82        234.93        24.32 o
  -1  10   0          1.69          2.36         1.10 o
   0  10   0         34.99         41.62         5.49 o
   1  10   0        126.65        135.29        16.01 o
   2  10   0         27.52         26.17         5.09 o
   3  10   0         27.18         24.98         5.31 o
   4  10   0          6.16          2.42         4.38 o
  -9  11   0         50.45         10.53        10.72 o
  -8  11   0          2.34          1.46         2.09 o
  -7  11   0         92.35        108.59        37.18 o
  -6  11   0         41.48         59.95        28.20 o
  -5  11   0         22.29         33.40        15.89 o
  -4  11   0          2.31          0.33         1.80 o
  -3  11   0          3.28          4.33         1.83 o
  -2  11   0        201.33        189.29        61.77 o
  -1  11   0         84.57         99.91        12.25 o
   0  11   0         50.08         60.85         9.12 o
   1  11   0         13.36         18.97         3.96 o
   2  11   0          2.98          0.56         1.50 o
  -8  12   0          0.85          2.02         2.27 o
  -7  12   0         27.79         24.93        19.57 o
  -6  12   0          0.62          0.78         1.60 o
  -5  12   0         86.21         94.67        44.28 o
  -4  12   0         33.11         40.00         8.82 o
  -3  12   0          0.01          0.68         1.81 o
  -2  12   0          1.19          0.31         2.44 o
  -1  12   0          4.67          5.86         2.61 o
   0  12   0         11.94         10.24         3.87 o
   1  12   0          0.85         -0.56         1.89 o
  -8  13   0          4.80          2.83         2.61 o
  -7  13   0         28.33         13.06        14.01 o
  -6  13   0          0.74          0.71         1.39 o
  -5  13   0        100.01        115.79        54.09 o
  -4  13   0          0.70          0.27         2.91 o
  -3  13   0         10.47          6.07         5.35 o
  -2  13   0          0.01          0.16         3.03 o
  -1  13   0          6.22          5.76         4.03 o
   0  13   0          5.84          4.94         2.79 o
  -7  14   0          0.49          1.47         1.74 o
  -6  14   0          1.68          1.64         2.06 o
  -5  14   0         77.45         67.60        22.93 o
  -4  14   0         12.99         19.65         9.83 o
  -3  14   0         14.98          9.00         2.33 o
  -2  14   0         11.30         10.00         2.55 o
   1 -14   1        166.61        120.61        56.56 o
   2 -14   1          2.27          2.26         1.40 o
   3 -14   1         13.85         11.36         2.84 o
   4 -14   1         12.72         16.15         4.43 o
   5 -14   1         20.93         22.52         8.31 o
   6 -14   1          4.78          3.30         5.05 o
   7 -14   1         17.80         10.55         9.79 o
   0 -13   1         15.55          7.51         3.47 o
   1 -13   1         23.53         18.33         6.84 o
   2 -13   1          0.00          0.33         1.16 o
   3 -13   1          0.11          0.96         1.89 o
   4 -13   1         33.41         29.61         6.93 o
   5 -13   1         56.81         64.47        21.71 o
   6 -13   1        178.60        165.25       118.50 o
   7 -13   1         11.24          6.31         5.34 o
   8 -13   1         53.31         31.41        30.60 o
  -1 -12   1         23.46         17.19         3.57 o
   0 -12   1         39.44         41.40        11.34 o
   1 -12   1         28.52         22.57         9.26 o
   2 -12   1         22.73         21.62         4.40 o
   3 -12   1         22.58         28.95         6.78 o
   4 -12   1          5.56          8.58         4.31 o
   5 -12   1         30.85         50.43        16.81 o
   6 -12   1          2.19          3.64         2.75 o
   7 -12   1         80.92         61.76        59.45 o
   8 -12   1        127.77         94.55        93.03 o
  -3 -11   1          7.37          5.31         2.64 o
  -2 -11   1         17.05         16.61         3.83 o
  -1 -11   1          0.45          0.50         1.16 o
   0 -11   1        291.44        323.96        40.12 o
   1 -11   1        234.64        324.68        44.81 o
   2 -11   1         47.48         51.62         8.09 o
   3 -11   1        207.92        224.08        39.73 o
   4 -11   1         70.00         64.85         9.14 o
   5 -11   1        294.08        422.53       120.41 o
   6 -11   1        260.74        286.37        58.00 o
   7 -11   1         22.58         15.38         6.15 o
   8 -11   1          9.82          9.47         9.32 o
  -4 -10   1         12.08          9.90         4.41 o
  -3 -10   1         14.02          8.84         2.87 o
  -2 -10   1        103.73        108.76        11.95 o
  -1 -10   1          2.26          5.87         1.91 o
   0 -10   1         19.57         29.33         5.21 o
   1 -10   1        395.60        474.26        47.29 o
   2 -10   1         12.40         13.39         2.77 o
   3 -10   1        263.34        260.16        51.64 o
   4 -10   1        108.10         96.93        21.98 o
   5 -10   1         20.66         22.26        10.72 o
   6 -10   1          6.98         13.99         3.35 o
   7 -10   1         89.38        112.43        27.50 o
   8 -10   1        110.08        108.81        36.08 o
  -5  -9   1          0.40          0.30         2.60 o
  -4  -9   1          0.78         -0.42         2.05 o
  -3  -9   1         26.76         24.70         4.02 o
  -2  -9   1         31.95         36.94         5.45 o
  -1  -9   1        225.70        228.91        27.39 o
   0  -9   1        417.15        421.41        31.94 o
   1  -9   1        471.95        448.06        34.41 o
   2  -9   1         26.53         29.95         3.59 o
   3  -9   1         50.35         62.37         6.87 o
   4  -9   1          3.49          2.92         0.95 o
   5  -9   1         72.75         57.71        11.78 o
   6  -9   1        333.35        368.41        64.99 o
   7  -9   1         41.33         61.15        15.05 o
   8  -9   1        296.85        355.17       114.29 o
  -6  -8   1          3.19          2.61         2.92 o
  -5  -8   1         63.18         45.89         9.07 o
  -4  -8   1         56.77         59.58         7.35 o
  -3  -8   1         32.16         31.95         4.71 o
  -2  -8   1          6.69          4.62         2.01 o
  -1  -8   1         25.17         24.98         3.29 o
   0  -8   1          0.81          0.40         0.39 o
   1  -8   1        491.60        486.31        51.62 o
   2  -8   1         70.02         61.43         6.23 o
   3  -8   1         20.60         19.42         2.41 o
   4  -8   1          0.02          0.00         0.90 o
   5  -8   1         53.52         73.79        17.57 o
   6  -8   1          3.36          6.13         2.01 o
   7  -8   1         36.32         39.02        10.64 o
   8  -8   1          0.26          1.10         1.73 o
  -7  -7   1         45.24         22.84         5.56 o
  -6  -7   1          4.20          3.41         3.29 o
  -5  -7   1        105.47        103.02        26.33 o
  -4  -7   1          4.79          3.95         1.56 o
  -3  -7   1        261.39        288.87        34.00 o
  -2  -7   1         37.19         35.84         4.27 o
  -1  -7   1         17.83         15.96         2.37 o
   0  -7   1       2537.24       3095.29       305.58 o
   1  -7   1         42.91         52.92         7.18 o
   2  -7   1       1223.54       1544.82       133.44 o
   3  -7   1        894.78        883.96       112.60 o
   4  -7   1        287.97        310.83        70.87 o
   5  -7   1        315.86        296.99        50.20 o
   6  -7   1         47.32         75.75        20.72 o
   7  -7   1        416.46        462.30       151.79 o
  -7  -6   1          0.26          0.93         3.25 o
  -6  -6   1         32.77         30.48         6.69 o
  -5  -6   1        265.98        317.59        35.52 o
  -4  -6   1        203.33        217.63        22.19 o
  -3  -6   1         74.54         66.33        10.43 o
  -2  -6   1         25.56         27.44         3.51 o
  -1  -6   1        643.90        599.22        68.85 o
   0  -6   1       4799.79       5392.52       590.51 o
   1  -6   1          9.49         10.95         1.51 o
   2  -6   1         89.43         70.81         7.89 o
   3  -6   1         40.69         47.74         8.16 o
   4  -6   1          6.64          8.92         2.36 o
   5  -6   1          0.33          0.43         0.57 o
   6  -6   1          9.45          9.52         2.78 o
  -8  -5   1         49.25         50.80        16.63 o
  -7  -5   1         44.65         43.92         7.02 o
  -6  -5   1         10.02         10.02         2.68 o
  -5  -5   1         75.34         77.08         7.61 o
  -4  -5   1        239.42        266.79        22.82 o
  -3  -5   1          0.86          2.23         1.00 o
  -2  -5   1        408.11        429.92        42.09 o
  -1  -5   1        440.80        447.35        36.20 o
   0  -5   1          8.61          6.76         1.26 o
   1  -5   1       5108.31       6218.49      1154.52 o
   2  -5   1       1001.42       1013.35        95.52 o
   3  -5   1         73.74         70.42        17.40 o
   4  -5   1        116.55        140.73        38.43 o
   5  -5   1         23.79         33.58         8.99 o
   6  -5   1        128.49        153.68        24.12 o
   7  -5   1        208.95        244.68        26.22 o
   8  -5   1          0.79          1.09         2.10 o
   9  -5   1         14.07         11.00         8.28 o
  -8  -4   1          0.08          0.34         3.23 o
  -7  -4   1         70.06         89.79        12.15 o
  -6  -4   1         13.24         12.68         2.48 o
  -5  -4   1          5.55          5.19         1.63 o
  -4  -4   1        115.68        111.31         9.96 o
  -3  -4   1        116.40        123.07        11.62 o
  -2  -4   1        423.29        383.00        47.91 o
  -1  -4   1       1355.93       1407.77       147.50 o
   0  -4   1       1500.08       1658.82       166.33 o
   1  -4   1        161.10        129.47        13.38 o
   2  -4   1        618.06        670.43        71.13 o
   3  -4   1       2441.52       1871.43       868.11 o
   4  -4   1        303.47        295.83        78.19 o
   5  -4   1          4.87          4.06         0.72 o
   6  -4   1         98.06        107.89        11.68 o
   7  -4   1        215.52        266.25        29.32 o
   8  -4   1        514.67        581.93        61.96 o
   9  -4   1         15.79         13.73         4.96 o
  -9  -3   1          1.93         -0.69         4.04 o
  -8  -3   1          3.57          3.39         3.32 o
  -7  -3   1        159.71        161.32        28.50 o
  -6  -3   1         25.84         22.94         2.95 o
  -5  -3   1         26.86         24.70         2.94 o
  -4  -3   1         24.58         31.05         3.31 o
  -3  -3   1       1273.52       1304.00       156.75 o
  -2  -3   1          2.13          2.85         0.72 o
   2  -3   1       1064.91       1065.08       256.02 o
   3  -3   1        571.21        569.56        58.92 o
   4  -3   1          5.43          6.17         1.00 o
   5  -3   1         16.04         19.82         2.44 o
   6  -3   1        613.43        685.20        65.99 o
   7  -3   1          0.69          1.27         1.96 o
   8  -3   1         99.54        136.18        17.72 o
   9  -3   1         62.58         66.40        10.34 o
  10  -3   1         21.53          6.01        11.22 o
  -9  -2   1          0.87          2.02         2.94 o
  -8  -2   1         64.32         70.90         9.85 o
  -7  -2   1         22.75         22.78         4.50 o
  -6  -2   1        358.71        373.56        38.34 o
  -5  -2   1         78.22         98.01         8.61 o
  -4  -2   1          8.64         17.91         2.29 o
  -3  -2   1       1219.59       1253.76       126.22 o
  -2  -2   1       1690.37       1853.99       205.76 o
   2  -2   1          3.29          6.35         0.72 o
   3  -2   1        848.05        897.34        80.89 o
   4  -2   1         83.54         86.39         9.32 o
   5  -2   1        556.51        696.08        67.50 o
   6  -2   1        134.13        160.36        16.97 o
   7  -2   1        336.62        398.44        43.09 o
   8  -2   1          0.02         -0.68         3.59 o
   9  -2   1          0.01         -1.17         3.42 o
  -9  -1   1          7.69          3.03         4.18 o
  -8  -1   1        254.40        291.15        38.92 o
  -7  -1   1        100.50        117.13        15.94 o
  -6  -1   1        204.42        238.60        24.35 o
  -5  -1   1        103.97        112.06        14.16 o
  -4  -1   1         27.46         32.11         4.17 o
  -3  -1   1        915.90        781.03        78.18 o
  -2  -1   1         57.01         43.13         4.40 o
  -1  -1   1       1751.81       1647.56       176.17 o
   2  -1   1         16.43          8.53         1.32 o
   3  -1   1        176.14        168.46        16.12 o
   4  -1   1          0.05          0.48         0.78 o
   5  -1   1        198.08        203.85        18.77 o
   6  -1   1          6.09          7.36         1.91 o
   7  -1   1         62.76         68.55         7.42 o
   8  -1   1       1207.04       1439.39       159.37 o
   9  -1   1          2.89          3.31         5.06 o
 -10   0   1         14.96          5.61         7.90 o
  -9   0   1         36.29         43.96         7.69 o
  -8   0   1         95.21         99.38        15.90 o
  -7   0   1        571.26        624.47        55.41 o
  -6   0   1         59.93         71.47        19.85 o
  -5   0   1          0.14          2.75         1.42 o
  -4   0   1         31.25         34.67         4.36 o
  -3   0   1        698.11        546.96        91.23 o
  -2   0   1       1180.42       1094.64       106.30 o
   1   0   1          6.12          8.01         0.97 o
   2   0   1       1294.61       1251.52       110.62 o
   3   0   1        256.75        256.31        23.65 o
   4   0   1         60.96         66.96         6.99 o
   5   0   1          0.02          0.02         1.21 o
   6   0   1         31.29         31.27         4.03 o
   7   0   1        122.69        147.40        20.10 o
   8   0   1         81.41        114.43        16.71 o
   9   0   1          5.23          0.50         2.93 o
 -10   1   1         14.74          9.18         9.20 o
  -9   1   1          2.84          2.11         3.96 o
  -8   1   1         12.01         17.95         4.27 o
  -7   1   1        133.89        144.91        14.18 o
  -6   1   1         32.24         42.37         5.93 o
  -5   1   1       1888.19       2547.18       333.33 o
  -4   1   1         85.97         73.27         9.04 o
  -3   1   1       2390.67       2441.62       453.38 o
  -2   1   1       2033.55       1803.60       334.91 o
  -1   1   1         15.20          9.27         1.32 o
   0   1   1        298.91        302.88        19.27 o
   1   1   1        727.00        640.83        36.68 o
   2   1   1         20.25         20.63         2.30 o
   3   1   1         30.95         39.10         3.88 o
   4   1   1        891.79        876.33        81.90 o
   5   1   1         20.95         22.81         2.82 o
   6   1   1          3.65          5.94         2.02 o
   7   1   1       1101.43       1002.81       156.52 o
   8   1   1         37.45         35.27         9.57 o
   9   1   1        130.56         80.41        66.53 o
 -10   2   1          1.50          2.58         4.30 o
  -9   2   1         24.81         27.42         6.44 o
  -8   2   1        122.88        127.14        14.16 o
  -7   2   1          0.00         -0.08         1.07 o
  -6   2   1        100.99        111.91        15.06 o
  -5   2   1       2883.92       2972.61       327.77 o
  -4   2   1        264.72        281.24        34.61 o
  -3   2   1        386.59        361.42        38.55 o
  -2   2   1       1094.01        931.63       180.06 o
  -1   2   1         35.23         31.84         2.86 o
   0   2   1       1097.33       1114.16        95.16 o
   1   2   1         62.73         55.14         5.07 o
   2   2   1        101.17        113.18         9.94 o
   3   2   1          3.57          1.79         0.60 o
   4   2   1        438.50        457.72        38.65 o
   5   2   1         48.85         44.33         5.21 o
   6   2   1         10.10         11.70         2.00 o
   7   2   1         10.50         11.34         2.64 o
   8   2   1        231.84        287.12        35.39 o
 -10   3   1         21.79          7.46        11.56 o
  -9   3   1         20.89         37.74         7.22 o
  -8   3   1         27.95         40.98         5.42 o
  -7   3   1        253.74        282.82        37.20 o
  -6   3   1        414.51        487.02        64.23 o
  -5   3   1        133.49        129.32        15.11 o
  -4   3   1        279.84        321.77        36.62 o
  -3   3   1        405.32        348.18        35.70 o
  -2   3   1         91.58         87.32         6.86 o
  -1   3   1        154.35        146.79        10.94 o
   0   3   1       1622.62       1596.79       116.42 o
   1   3   1        122.13        119.53        10.71 o
   2   3   1         49.71         43.65         4.10 o
   3   3   1       1206.43       1238.08       114.14 o
   4   3   1        154.01        142.12        14.20 o
   5   3   1          9.92         11.28         1.98 o
   6   3   1        170.97        140.45        16.24 o
   7   3   1         12.09         14.48         4.05 o
   8   3   1         21.74         22.54         6.35 o
 -10   4   1          0.55          0.09         3.96 o
  -9   4   1          4.44          7.16         4.79 o
  -8   4   1          0.17         -0.37         1.87 o
  -7   4   1          0.23          0.51         1.40 o
  -6   4   1         44.97         58.92         6.46 o
  -5   4   1        786.21        918.68       113.71 o
  -4   4   1        156.59        166.66        24.94 o
  -3   4   1         24.71         23.18         2.27 o
  -2   4   1         82.32         70.13         7.29 o
  -1   4   1        226.74        195.64        14.93 o
   0   4   1        107.20         90.64         7.68 o
   1   4   1       1592.15       1652.13       130.43 o
   2   4   1         32.32         45.22         4.58 o
   3   4   1        342.77        309.63        25.11 o
   4   4   1         31.80         30.45         3.51 o
   5   4   1          0.38          0.63         1.17 o
   6   4   1        142.76        134.18        15.44 o
   7   4   1         91.23         96.14        12.53 o
   8   4   1         11.28          8.03         4.26 o
 -10   5   1          6.59          2.74         3.93 o
  -9   5   1        188.10        184.96        25.32 o
  -8   5   1          0.77          1.69         1.97 o
  -7   5   1        329.66        330.34        33.59 o
  -6   5   1         41.38         38.95         5.33 o
  -5   5   1        253.82        298.33        35.46 o
  -4   5   1        335.71        350.42        34.30 o
  -3   5   1       1045.72       1112.23       106.06 o
  -2   5   1        143.27        146.33        15.27 o
  -1   5   1          0.12          0.35         0.54 o
   0   5   1        251.16        276.33        20.69 o
   1   5   1         10.42         10.90         1.63 o
   2   5   1          1.15          1.89         0.83 o
   3   5   1          1.39          0.90         0.79 o
   4   5   1        253.33        253.38        32.70 o
   5   5   1         42.03         45.76         5.73 o
   6   5   1          2.09          2.22         2.05 o
   7   5   1          5.34          6.45         4.03 o
 -10   6   1          4.50          4.05         2.87 o
  -9   6   1          3.80          3.86         3.08 o
  -8   6   1          7.99          5.90         1.90 o
  -7   6   1         83.68         82.29        10.71 o
  -6   6   1        271.20        274.56        27.06 o
  -5   6   1        622.37        668.41        64.06 o
  -4   6   1         18.24         18.54         2.08 o
  -3   6   1        106.23        107.86        10.74 o
  -2   6   1         59.23         56.57         5.84 o
  -1   6   1          9.78         11.97         1.61 o
   0   6   1         40.19         34.39         3.27 o
   1   6   1          6.29          5.13         1.06 o
   2   6   1         66.11         55.49         6.52 o
   3   6   1          6.27          8.22         2.12 o
   4   6   1         12.67         11.62         3.01 o
   5   6   1        135.65        131.65        29.23 o
   6   6   1        166.85        169.96        19.34 o
  -8   7   1         26.61         21.86         6.04 o
  -7   7   1        193.01        203.84        67.07 o
  -6   7   1         13.96         18.75         6.37 o
  -5   7   1        287.84        287.28        34.17 o
  -4   7   1        160.74        147.07        16.97 o
  -3   7   1        229.52        285.82        33.74 o
  -2   7   1        295.09        319.73        32.04 o
  -1   7   1        313.71        321.57        26.91 o
   0   7   1         80.08         83.95         7.91 o
   1   7   1          5.76          4.77         1.42 o
   2   7   1        104.21        107.93        12.64 o
   3   7   1        283.36        213.39        57.24 o
   4   7   1         12.88         14.68         3.27 o
   5   7   1          6.74          5.08         2.20 o
   6   7   1          0.55          1.45         3.54 o
  -9   8   1         39.49         19.88         9.68 o
  -8   8   1          1.33          0.95         1.08 o
  -7   8   1        701.52        837.26       274.42 o
  -6   8   1        360.72        337.34       113.31 o
  -5   8   1        133.74        154.47        17.66 o
  -4   8   1        129.00        152.94        16.68 o
  -3   8   1         98.33        117.03        15.27 o
  -2   8   1         44.29         49.05         5.19 o
  -1   8   1        101.30        101.53         8.75 o
   0   8   1        363.70        371.19        33.87 o
   1   8   1          0.45          0.21         1.60 o
   2   8   1          0.17          0.72         1.18 o
   3   8   1         34.82         45.26         6.84 o
   4   8   1         12.52          7.19         3.30 o
   5   8   1         51.65         54.39         9.44 o
  -9   9   1          1.83         -0.67         3.44 o
  -8   9   1         61.77         62.25        21.78 o
  -7   9   1          7.88          7.32         4.32 o
  -6   9   1          0.34          0.64         1.00 o
  -5   9   1         52.31         48.21         5.67 o
  -4   9   1         47.93         44.62         5.49 o
  -3   9   1         53.96         57.35         6.94 o
  -2   9   1         23.84         15.88         2.55 o
  -1   9   1          0.06          0.33         0.83 o
   0   9   1         72.44         60.50         9.07 o
   1   9   1        222.39        251.98        30.20 o
   2   9   1         47.98         64.86         8.34 o
   3   9   1         11.51          6.67         3.25 o
   4   9   1         19.42         16.89         5.74 o
  -9  10   1          1.66          1.25         3.11 o
  -8  10   1        216.48        214.72        70.13 o
  -7  10   1        116.14        149.46        69.62 o
  -6  10   1         48.45         34.73        16.44 o
  -5  10   1        383.69        447.41        64.09 o
  -4  10   1         67.19         77.13        20.11 o
  -3  10   1          9.14          8.34         2.51 o
  -2  10   1          0.46         -0.39         1.09 o
  -1  10   1          2.24          3.42         1.59 o
   0  10   1         16.71         17.64         3.84 o
   1  10   1         74.08         89.41        10.72 o
   2  10   1         54.86         58.61         5.78 o
   3  10   1         51.73         39.61        10.42 o
  -9  11   1         75.39         21.35        28.21 o
  -8  11   1         10.10          2.48         4.38 o
  -7  11   1          2.01         -0.30         3.08 o
  -6  11   1         11.53         16.89         8.38 o
  -5  11   1         20.74         13.56         5.00 o
  -4  11   1          5.93          6.73         2.40 o
  -3  11   1        150.40        171.47        24.24 o
  -2  11   1          8.05          5.26         3.39 o
  -1  11   1          0.00          0.02         2.07 o
   0  11   1          2.90          2.34         1.58 o
   1  11   1          2.19          2.90         2.72 o
   2  11   1          5.42          3.49         2.10 o
  -8  12   1         40.51         24.89        19.30 o
  -7  12   1         68.09        103.01        29.65 o
  -6  12   1         56.80         69.04        19.97 o
  -5  12   1         23.38         27.42         9.95 o
  -4  12   1         19.08         19.12         4.73 o
  -3  12   1         33.19         21.49        21.00 o
  -2  12   1         96.89         58.49        59.61 o
  -1  12   1          7.50          7.37         2.82 o
   0  12   1         41.21         18.70        21.09 o
  -8  13   1          4.48          2.26         3.06 o
  -7  13   1         28.99         30.10         9.06 o
  -6  13   1         23.75         29.96        14.47 o
  -4  13   1         23.28         20.75        17.28 o
  -3  13   1          3.53          4.86         3.48 o
  -2  13   1         13.70          8.47         5.90 o
  -1  13   1          7.79         10.45         6.20 o
  -7  14   1          0.97          1.13         2.57 o
  -6  14   1          5.48          5.17         2.50 o
  -5  14   1         26.64         25.55        12.64 o
  -4  14   1         67.38         95.73        44.87 o
  -3  14   1         22.83         27.10         8.30 o
   1 -14   2         17.23         15.48         3.74 o
   2 -14   2         37.82         37.60         7.97 o
   3 -14   2          8.28         14.03         4.16 o
   4 -14   2         16.42         24.22         8.63 o
   5 -14   2          3.73          2.86         1.79 o
   6 -14   2         31.90         40.44        38.93 o
  -1 -13   2        149.42        115.89        23.71 o
   0 -13   2        289.63        194.90        62.04 o
   1 -13   2          0.26          0.67         2.08 o
   2 -13   2         27.27         19.36        12.55 o
   3 -13   2         86.46         78.77        20.79 o
   4 -13   2         43.97         41.84        13.91 o
   5 -13   2         33.78         39.01        13.19 o
   6 -13   2         74.86         31.93        31.48 o
   7 -13   2        147.63         94.87       117.35 o
  -1 -12   2        238.77        193.48        52.26 o
   0 -12   2         21.78         15.99         4.63 o
   1 -12   2        100.21         64.84        18.98 o
   2 -12   2          5.98          8.22         2.49 o
   3 -12   2        148.18        137.27        25.46 o
   4 -12   2          0.12          0.96         1.21 o
   5 -12   2          6.00          3.73         2.66 o
   6 -12   2          8.83         14.12         3.60 o
   7 -12   2         19.36         15.77        11.89 o
   8 -12   2         94.35         55.63        52.46 o
  -3 -11   2          3.71          0.55         1.58 o
  -2 -11   2         45.17         56.84         8.63 o
  -1 -11   2         33.56         43.18         7.09 o
   0 -11   2        205.91        218.13        23.50 o
   1 -11   2         16.05         22.33         3.04 o
   2 -11   2         82.88        104.27        13.64 o
   3 -11   2         32.35         28.93         4.14 o
   4 -11   2         44.47         48.35        16.75 o
   5 -11   2          1.71          0.00         2.11 o
   6 -11   2          0.28          3.06         2.08 o
   7 -11   2          0.11          1.97         2.56 o
   8 -11   2         14.06          5.85         7.04 o
  -4 -10   2          0.03          0.28         1.87 o
  -3 -10   2        230.48        231.59        41.08 o
  -2 -10   2         41.54         42.49         6.60 o
  -1 -10   2         20.45         20.98         3.45 o
   0 -10   2       1117.29       1145.22       111.11 o
   1 -10   2         11.15         10.32         2.00 o
   2 -10   2        221.66        241.90        25.25 o
   3 -10   2        194.01        223.19        24.49 o
   4 -10   2         30.96         37.40         7.88 o
   5 -10   2         80.09         96.09        23.26 o
   6 -10   2        157.13        269.77        91.91 o
   7 -10   2        444.55        665.43       214.68 o
   8 -10   2         67.92         64.40        30.81 o
  -5  -9   2          5.05          2.95         1.92 o
  -4  -9   2         10.66          5.67         2.30 o
  -3  -9   2          2.98          3.50         2.03 o
  -2  -9   2         13.74         15.41         3.29 o
  -1  -9   2       1496.57       1657.17       223.60 o
   0  -9   2        149.97        132.57        11.99 o
   1  -9   2        399.53        415.32        39.71 o
   2  -9   2          1.61          2.59         1.17 o
   3  -9   2        278.44        300.72        31.89 o
   4  -9   2         90.38        106.65        19.35 o
   5  -9   2          4.55          4.49         1.08 o
   6  -9   2         33.04         43.00         9.42 o
   7  -9   2         82.95         89.04        20.85 o
   8  -9   2         10.01          6.14         4.49 o
  -6  -8   2         29.77         27.22         5.52 o
  -5  -8   2          6.38          4.15         1.68 o
  -4  -8   2         83.69         81.01         9.17 o
  -3  -8   2          9.41         11.22         2.90 o
  -2  -8   2         68.41         65.81         8.05 o
  -1  -8   2       1553.22       1605.28       143.04 o
   0  -8   2        130.42        167.74        13.83 o
   1  -8   2        262.24        284.10        24.41 o
   2  -8   2         77.62         82.57        10.24 o
   3  -8   2         27.52         30.05         3.54 o
   4  -8   2         39.42         56.95        10.71 o
   5  -8   2          3.77          2.26         1.04 o
   6  -8   2        200.07        266.29        71.18 o
   7  -8   2        230.00        226.85        71.66 o
   8  -8   2        284.80        157.35        73.17 o
  -7  -7   2         14.92         12.36         3.97 o
  -6  -7   2          6.18          4.32         2.02 o
  -5  -7   2         20.96         19.34         3.81 o
  -4  -7   2         93.94         91.17        11.11 o
  -3  -7   2        134.97        113.94        13.69 o
  -2  -7   2        340.82        389.00        36.13 o
  -1  -7   2        171.70        166.22        14.42 o
   0  -7   2       1975.44       2442.36       215.67 o
   1  -7   2         57.46         58.85         6.30 o
   2  -7   2        146.99        226.82        33.60 o
   3  -7   2        225.04        237.14        25.78 o
   4  -7   2         94.24        132.22        27.03 o
   5  -7   2          7.49          7.13         2.32 o
   6  -7   2          1.79          0.74         1.19 o
   7  -7   2         74.30         66.54        31.09 o
  -7  -6   2          8.85          6.88         3.26 o
  -6  -6   2          2.03          2.14         2.00 o
  -5  -6   2        410.75        482.20        54.68 o
  -4  -6   2         17.47         20.80         2.81 o
  -3  -6   2        219.71        243.45        19.84 o
  -2  -6   2        411.65        406.76        40.52 o
  -1  -6   2        894.84        932.58        74.04 o
   0  -6   2          7.34          9.51         1.47 o
   1  -6   2        135.56        136.99        13.17 o
   2  -6   2         92.93         87.94        10.71 o
   3  -6   2          3.60          2.96         0.83 o
   4  -6   2        212.32        235.05        51.26 o
   5  -6   2          7.70          7.69         2.30 o
   6  -6   2        112.91        135.86        44.38 o
  -8  -5   2         13.93         14.10         4.17 o
  -7  -5   2         37.74         50.38         9.57 o
  -6  -5   2        168.53        177.99        19.64 o
  -5  -5   2         83.06         70.42         7.39 o
  -4  -5   2         44.62         47.15         5.30 o
  -3  -5   2          0.85          0.72         0.55 o
  -2  -5   2       1122.32       1177.50       120.32 o
  -1  -5   2        244.27        266.92        27.66 o
   0  -5   2          7.70         13.87         1.88 o
   1  -5   2          0.07          0.45         0.48 o
   2  -5   2        120.41        129.14        18.19 o
   3  -5   2         18.20         15.21         3.01 o
   4  -5   2        213.30        249.19        64.72 o
   5  -5   2         37.04         42.73        14.47 o
   6  -5   2        223.88        273.68        30.83 o
   7  -5   2        277.81        303.41        40.09 o
   8  -5   2         35.67         35.14         5.79 o
   9  -5   2          0.66          0.00         6.81 o
  -9  -4   2         68.94         66.03        10.41 o
  -8  -4   2          9.78          8.75         3.55 o
  -7  -4   2          3.97          4.17         2.14 o
  -6  -4   2         37.96         49.79         6.09 o
  -5  -4   2        391.02        395.49        40.17 o
  -4  -4   2        139.69        157.61        15.49 o
  -3  -4   2        686.11        671.75        60.10 o
  -2  -4   2         98.17        111.66        10.51 o
  -1  -4   2        458.02        487.35        48.93 o
   0  -4   2       2438.24       2616.47       236.26 o
   1  -4   2         88.23         87.29        12.10 o
   2  -4   2         35.58         41.08         5.65 o
   3  -4   2          0.09          1.08         0.60 o
   4  -4   2        331.05        399.78        55.27 o
   5  -4   2         72.95         88.40        11.39 o
   6  -4   2        102.24        142.74        15.79 o
   7  -4   2        288.78        348.90        37.88 o
   8  -4   2        152.00        197.74        26.77 o
   9  -4   2        106.26         95.18        22.52 o
  -9  -3   2         65.00         70.42        11.02 o
  -8  -3   2         41.87         48.03         7.77 o
  -7  -3   2        124.81        121.42        12.35 o
  -6  -3   2         31.00         41.11         5.28 o
  -5  -3   2        386.70        363.79        38.13 o
  -4  -3   2          3.04          2.09         0.62 o
  -3  -3   2        102.94         97.01         9.50 o
  -2  -3   2        592.97        567.93        59.17 o
  -1  -3   2        415.12        354.88        32.78 o
   0  -3   2       1078.67       1010.33        86.07 o
   1  -3   2        555.90        517.46        57.85 o
   2  -3   2        717.03        650.01        60.69 o
   3  -3   2        115.23        114.96        14.35 o
   4  -3   2         27.64         22.21         2.56 o
   5  -3   2        830.19        917.75        99.38 o
   6  -3   2         19.76         22.38         3.26 o
   7  -3   2         82.11         97.81        10.83 o
   8  -3   2          1.13          0.41         3.77 o
   9  -3   2         22.57          6.00         7.71 o
  -9  -2   2        136.24        152.87        18.39 o
  -8  -2   2         99.18        105.23        14.76 o
  -7  -2   2          0.37          0.41         2.79 o
  -6  -2   2        105.14        105.47        11.49 o
  -5  -2   2        184.61        184.21        24.29 o
  -4  -2   2       1269.86       1204.26       137.59 o
  -3  -2   2       1365.07       1251.58       113.66 o
  -2  -2   2        251.66        213.15        19.89 o
  -1  -2   2        591.09        529.92        40.55 o
   0  -2   2       2966.59       3090.48       573.77 o
   2  -2   2          4.13          4.15         0.61 o
   3  -2   2        449.94        449.84        48.21 o
   4  -2   2         10.67         11.79         1.71 o
   5  -2   2         63.61         65.60         9.22 o
   6  -2   2         47.99         39.68         4.81 o
   7  -2   2         28.57         32.14         4.77 o
   8  -2   2          3.95          4.03         3.89 o
   9  -2   2          0.76          0.19         4.23 o
 -10  -1   2          5.35          3.72         4.67 o
  -9  -1   2         24.10         36.67         6.96 o
  -8  -1   2        385.13        497.03        56.95 o
  -7  -1   2         14.14         18.59         4.99 o
  -6  -1   2        409.61        504.81        48.93 o
  -5  -1   2        119.81        151.87        15.51 o
  -4  -1   2         30.34         30.65         4.43 o
  -3  -1   2         43.74         38.68         4.71 o
  -2  -1   2        402.19        442.67        41.99 o
  -1  -1   2        404.39        334.63        38.24 o
   0  -1   2         89.95         72.60         8.53 o
   2  -1   2          3.86          5.33         0.78 o
   3  -1   2        308.18        275.45        26.61 o
   4  -1   2         23.89         18.79         2.21 o
   5  -1   2          2.72          2.63         1.38 o
   6  -1   2        823.79        910.07       131.45 o
   7  -1   2        392.07        428.01        48.57 o
   8  -1   2        110.38        145.56        20.42 o
   9  -1   2         17.61          7.10         7.22 o
 -10   0   2         16.31         10.06        12.55 o
  -9   0   2          1.12          2.85         2.79 o
  -8   0   2        362.75        401.84        40.21 o
  -7   0   2        528.36        612.36        79.78 o
  -6   0   2          1.74          0.22         1.35 o
  -5   0   2       1046.58       1146.98       107.05 o
  -4   0   2        300.63        278.54        27.68 o
  -3   0   2         16.48         10.72         1.65 o
  -2   0   2        243.29        218.68        26.59 o
  -1   0   2        283.99        218.75        20.09 o
   1   0   2        812.43        725.55        56.57 o
   2   0   2         20.54         20.42         2.22 o
   3   0   2         53.72         64.20         5.96 o
   4   0   2         30.08         31.60         3.36 o
   5   0   2        196.00        233.93        19.50 o
   6   0   2         30.19         33.31         4.46 o
   7   0   2         48.76         67.40        10.49 o
   8   0   2         25.27         20.54        10.73 o
   9   0   2        144.55         85.42        71.77 o
 -10   1   2         93.22         64.57        48.09 o
  -9   1   2         11.97         13.74         4.12 o
  -8   1   2         75.59         72.79        14.41 o
  -7   1   2        427.47        495.80        55.34 o
  -6   1   2        137.66        130.74        17.54 o
  -5   1   2        155.16        177.51        17.79 o
  -4   1   2       2024.19       1987.50       260.36 o
  -3   1   2        818.77        748.09        80.50 o
  -1   1   2        997.84        728.73        86.74 o
   1   1   2        551.41        519.08        37.24 o
   2   1   2        969.90        898.08        90.13 o
   3   1   2        263.86        221.90        22.39 o
   4   1   2          1.34          0.88         0.67 o
   5   1   2        141.55        152.65        13.15 o
   6   1   2        186.82        190.72        24.13 o
   7   1   2          8.04         10.05         2.93 o
   8   1   2         35.99         16.47        11.26 o
 -10   2   2          0.00          0.89         4.75 o
  -9   2   2        185.28        220.16        29.48 o
  -8   2   2        198.86        215.75        25.23 o
  -7   2   2         81.97         80.82        11.19 o
  -6   2   2        562.34        604.50        67.20 o
  -5   2   2         73.18         78.45         9.12 o
  -4   2   2         26.28         25.71         3.98 o
  -3   2   2         44.13         39.24         4.89 o
  -2   2   2        242.87        218.41        23.86 o
  -1   2   2          5.38          7.56         1.07 o
   0   2   2         28.35         34.91         3.49 o
   1   2   2        528.75        581.55        46.45 o
   2   2   2          0.15          0.27         0.37 o
   3   2   2         12.95         11.72         1.83 o
   4   2   2        189.73        251.28        21.86 o
   5   2   2          2.36          1.71         0.86 o
   6   2   2        112.31        151.05        21.40 o
   7   2   2        103.67        104.44        23.85 o
   8   2   2         19.15          7.54        13.51 o
 -10   3   2        158.37        118.96        85.99 o
  -9   3   2         45.06         51.42         8.26 o
  -8   3   2         99.75        113.26        16.37 o
  -7   3   2         73.29         83.06        10.52 o
  -6   3   2         89.81         82.47         9.55 o
  -5   3   2       1511.03       1870.22       194.00 o
  -4   3   2        512.14        511.14        73.16 o
  -3   3   2          2.66          3.90         0.86 o
  -2   3   2        870.11        838.73        64.41 o
  -1   3   2        526.36        471.12        40.29 o
   0   3   2        427.37        413.00        28.91 o
   1   3   2        660.85        587.05        69.93 o
   2   3   2        108.38        119.06        11.08 o
   3   3   2         12.67         18.64         2.31 o
   4   3   2         69.27         68.26         7.60 o
   5   3   2        167.55        138.05        15.37 o
   6   3   2         21.78         24.19         3.99 o
   7   3   2        190.87        196.34        22.48 o
   8   3   2          6.76          0.85         5.16 o
 -10   4   2         79.82         82.88        13.15 o
  -9   4   2         50.70         48.22         7.86 o
  -8   4   2        505.64        575.03        75.34 o
  -7   4   2          7.87         16.41         9.14 o
  -6   4   2          0.03          2.86         0.86 o
  -5   4   2          3.82          3.82         0.78 o
  -4   4   2          8.87         10.47         1.48 o
  -3   4   2          2.64          3.37         0.72 o
  -2   4   2        444.63        441.43        33.76 o
  -1   4   2        189.76        181.38        12.72 o
   0   4   2        110.87         98.63         7.68 o
   1   4   2        626.58        808.98        74.50 o
   2   4   2        166.60        140.53        13.93 o
   3   4   2         79.71         79.95         7.99 o
   4   4   2          2.35          2.13         1.09 o
   5   4   2        147.90        166.85        17.50 o
   6   4   2        167.04        186.33        23.02 o
   7   4   2         84.96         95.45        12.67 o
 -10   5   2        165.78        145.81        20.98 o
  -9   5   2          0.02          1.21         3.00 o
  -8   5   2          4.79          5.58         2.43 o
  -7   5   2          1.10          0.69         0.87 o
  -6   5   2         63.78         84.26         9.24 o
  -5   5   2         57.40         55.18         6.69 o
  -4   5   2          5.23          8.11         1.10 o
  -3   5   2         26.62         30.61         3.23 o
  -2   5   2        283.93        261.17        26.15 o
  -1   5   2        837.51        800.27        56.30 o
   0   5   2         15.70         13.90         1.80 o
   1   5   2          0.83          0.87         0.61 o
   2   5   2         90.87         92.38         9.94 o
   3   5   2        109.54        181.88        27.92 o
   4   5   2         80.53         98.44        13.05 o
   5   5   2        154.63        180.70        22.55 o
   6   5   2        128.35        139.89        16.43 o
   7   5   2         50.33         48.57         8.82 o
 -10   6   2          0.00          0.49         3.40 o
  -9   6   2         32.85         27.57         4.11 o
  -8   6   2        237.59        225.18        24.27 o
  -7   6   2         19.04         18.41         4.20 o
  -6   6   2         15.84         17.28         2.12 o
  -5   6   2        733.58        792.54        78.28 o
  -4   6   2         62.45         69.73         8.39 o
  -3   6   2        240.47        290.08        24.58 o
  -2   6   2       1632.63       1704.47       158.53 o
  -1   6   2          3.06          6.26         1.00 o
   0   6   2        288.55        278.91        23.66 o
   1   6   2          1.15          2.84         0.99 o
   2   6   2          2.64          4.80         1.67 o
   3   6   2          4.85          6.50         2.48 o
   4   6   2         56.05         60.54         8.11 o
   5   6   2        191.07        200.93        46.30 o
   6   6   2         55.00         56.23        10.02 o
  -8   7   2        747.76        847.57       277.48 o
  -7   7   2          5.59          3.21         1.33 o
  -6   7   2          9.98         12.61         1.74 o
  -5   7   2          5.15          4.81         1.13 o
  -4   7   2         70.99         71.52         6.93 o
  -3   7   2         52.86         48.71         4.93 o
  -2   7   2        275.74        307.83        27.74 o
  -1   7   2        138.63        132.01        11.39 o
   0   7   2          4.15          3.68         1.07 o
   1   7   2        392.69        420.03        60.37 o
   2   7   2         92.40        108.85        13.73 o
   3   7   2         40.57         52.31         7.34 o
   4   7   2          1.18          1.37         1.83 o
   5   7   2         15.54         19.38         5.03 o
  -9   8   2         12.09          9.01         3.61 o
  -8   8   2          5.48          3.90         2.15 o
  -7   8   2          2.60          2.29         1.33 o
  -6   8   2        623.84        614.25       110.20 o
  -5   8   2         73.76         64.66         8.37 o
  -4   8   2        299.17        319.31        34.52 o
  -3   8   2        306.80        267.17        32.42 o
  -2   8   2        100.09        118.03        12.55 o
  -1   8   2         17.93         19.97         2.54 o
   0   8   2        136.98        161.08        20.93 o
   1   8   2        134.34        138.98        15.06 o
   2   8   2          3.76          3.20         1.59 o
   3   8   2        174.90        166.32        44.84 o
   4   8   2         49.74         49.18        16.07 o
  -9   9   2        132.89         90.24        28.08 o
  -8   9   2         98.64        113.32        52.87 o
  -7   9   2         95.72        146.68        68.31 o
  -6   9   2        300.38        348.19        41.58 o
  -5   9   2         25.25         27.10         3.52 o
  -4   9   2         56.77         56.68         6.95 o
  -3   9   2        201.59        180.10        22.55 o
  -2   9   2        497.51        487.36        71.51 o
  -1   9   2          0.00          0.39         1.02 o
   0   9   2        583.35        800.33        87.74 o
   1   9   2         88.68         91.51        10.99 o
   2   9   2         43.94         51.63         6.76 o
   3   9   2         96.55        103.71        29.12 o
   4   9   2         27.50         28.08         6.63 o
  -9  10   2         69.68         59.06        20.67 o
  -8  10   2          5.15          4.69         3.82 o
  -7  10   2         15.09         13.78         7.26 o
  -6  10   2        194.81        154.85        22.90 o
  -5  10   2          1.39          0.91         1.83 o
  -4  10   2         42.16         43.64        10.82 o
  -3  10   2          1.35          1.61         1.46 o
  -2  10   2        232.81        233.30        28.90 o
  -1  10   2          8.82         20.52         5.28 o
   0  10   2         92.05         93.16        12.56 o
   1  10   2          0.03          0.59         1.91 o
   2  10   2        130.70         93.63        22.82 o
   3  10   2          0.22         -0.89         4.14 o
  -9  11   2          1.29          1.55         2.75 o
  -8  11   2         63.18        144.34        67.36 o
  -7  11   2         57.44         41.66        19.82 o
  -6  11   2         14.21         17.15         8.57 o
  -5  11   2         66.95         82.60        16.90 o
  -4  11   2        150.03        171.09        30.71 o
  -3  11   2         17.28         21.49         4.69 o
  -2  11   2         90.38         97.50        22.85 o
  -1  11   2         21.06         18.61         5.87 o
   0  11   2          0.01          0.85         2.37 o
   1  11   2          2.78         -0.01         3.06 o
  -9  12   2          2.35          0.69         2.66 o
  -8  12   2         34.70         32.79         9.83 o
  -7  12   2          7.23         11.88         4.27 o
  -6  12   2         14.75          8.04         7.37 o
  -5  12   2         37.40         46.36        17.52 o
  -4  12   2          0.38          1.77         2.52 o
  -3  12   2          0.94          3.72         3.22 o
  -2  12   2         37.72         15.36        14.66 o
  -1  12   2          2.11          2.21         3.01 o
   0  12   2          0.75          2.49         2.91 o
  -8  13   2         81.32         61.92        18.09 o
  -7  13   2          3.30         12.95         7.50 o
  -6  13   2          3.20          2.36         3.07 o
  -5  13   2         17.85         15.39         4.93 o
  -4  13   2         29.06         32.52         9.67 o
  -3  13   2          3.00          3.35         2.02 o
  -2  13   2          0.53          0.92         2.87 o
  -6  14   2         43.80         21.84        11.28 o
  -5  14   2         52.77         48.34        22.95 o
  -4  14   2         11.72         11.96         6.59 o
   4 -15   3         22.76         18.37         7.17 o
   1 -14   3          0.37          0.72         2.61 o
   2 -14   3         13.81         17.11         4.08 o
   3 -14   3          2.42          4.59         1.85 o
   4 -14   3          0.62          0.75         1.72 o
   5 -14   3          0.77          0.29         2.58 o
   6 -14   3         30.57         31.28        26.43 o
  -1 -13   3        109.38        103.97        21.36 o
   0 -13   3        237.41        176.71        62.16 o
   1 -13   3          2.19          1.38         1.72 o
   2 -13   3         39.62         25.16        12.01 o
   3 -13   3         23.60         28.85         5.39 o
   4 -13   3          6.60          7.07         3.49 o
   5 -13   3          3.82          5.47         2.34 o
   6 -13   3         64.83         32.51        32.47 o
   7 -13   3         55.08         34.96        27.56 o
  -2 -12   3          5.05          7.28         3.05 o
  -1 -12   3        141.25        102.57        22.95 o
   0 -12   3         12.72         10.62         3.83 o
   1 -12   3          3.08          3.09         1.59 o
   2 -12   3         18.61         19.75         3.32 o
   3 -12   3         26.49         26.29         6.58 o
   4 -12   3         11.46         26.79         9.03 o
   5 -12   3         31.36         54.85        18.26 o
   6 -12   3        220.90        322.97        78.64 o
   7 -12   3         96.58         48.95        60.25 o
   8 -12   3          1.58          0.25         3.83 o
  -3 -11   3         48.81         38.85        12.90 o
  -2 -11   3         10.27         14.70         3.44 o
  -1 -11   3          0.55          1.45         2.05 o
   0 -11   3         64.35         73.14         9.62 o
   1 -11   3          0.87          2.64         1.47 o
   2 -11   3         25.90         26.40         4.78 o
   3 -11   3        145.98        187.72        24.14 o
   4 -11   3         80.65        101.57        29.29 o
   5 -11   3         65.44         93.56        29.72 o
   6 -11   3          9.19          9.67         2.92 o
   7 -11   3          5.22          3.94         3.22 o
  -5 -10   3          0.13         -0.45         2.35 o
  -4 -10   3         10.23          8.84         2.80 o
  -3 -10   3         10.04          9.80         2.20 o
  -2 -10   3        103.78        115.12        14.59 o
  -1 -10   3        267.79        336.05        39.53 o
   0 -10   3        588.89        668.43        67.45 o
   1 -10   3         52.84         49.81         5.47 o
   2 -10   3         12.95         13.58         2.17 o
   3 -10   3         89.10        102.24        11.58 o
   4 -10   3        138.76        176.84        41.16 o
   5 -10   3         20.35         33.05        11.09 o
   6 -10   3        164.61        208.14        69.21 o
   7 -10   3        611.32        970.96       450.77 o
   8 -10   3         20.57          7.82         5.34 o
  -6  -9   3         14.93          5.54         4.44 o
  -5  -9   3        105.07         88.92        16.60 o
  -4  -9   3          3.46          3.29         1.55 o
  -3  -9   3          2.76          1.68         1.77 o
  -2  -9   3         46.17         40.41         8.25 o
  -1  -9   3         29.47         37.25         5.48 o
   0  -9   3         26.55         28.64         2.74 o
   1  -9   3        685.40        673.73        59.34 o
   2  -9   3        109.48        117.75        10.22 o
   3  -9   3        127.08        129.74        12.55 o
   4  -9   3         11.47          9.43         2.91 o
   5  -9   3          1.50          1.25         0.92 o
   6  -9   3         20.66         21.74         4.71 o
   7  -9   3        238.57        316.72       147.29 o
   8  -9   3          7.61          6.30         5.55 o
  -6  -8   3         39.34         40.48         6.97 o
  -5  -8   3         35.31         23.56         4.99 o
  -4  -8   3         79.02         93.49        11.36 o
  -3  -8   3          2.13          3.62         1.66 o
  -2  -8   3         36.58         44.56         5.19 o
  -1  -8   3        192.93        203.19        20.83 o
   0  -8   3        147.98        157.26        15.61 o
   1  -8   3         87.66         89.34         8.21 o
   2  -8   3          4.50          4.14         0.83 o
   3  -8   3        212.97        216.54        27.54 o
   4  -8   3        197.69        246.01        64.84 o
   5  -8   3        137.84        138.23        29.27 o
   6  -8   3        709.10        914.50       260.40 o
   7  -8   3        217.71        257.21        82.67 o
  -7  -7   3          5.49          5.65         4.16 o
  -6  -7   3          3.15          4.72         2.12 o
  -5  -7   3          6.47          3.46         1.55 o
  -4  -7   3         32.53         37.54         4.95 o
  -3  -7   3         64.52         60.63         5.65 o
  -2  -7   3        364.80        331.30        42.74 o
  -1  -7   3        315.55        333.09        29.40 o
   0  -7   3          8.27          8.20         1.26 o
   1  -7   3        118.94        107.83        12.52 o
   2  -7   3        437.92        548.41        61.73 o
   3  -7   3        381.55        277.64        71.97 o
   4  -7   3         22.64         23.76         7.99 o
   5  -7   3          0.83          1.13         0.83 o
   6  -7   3        199.09        229.06        75.34 o
   7  -7   3        175.54        156.76        72.91 o
  -8  -6   3         23.35         19.00         5.84 o
  -7  -6   3          0.29          0.78         2.24 o
  -6  -6   3         52.26         55.00         6.83 o
  -5  -6   3        713.80        747.57        82.38 o
  -4  -6   3        396.58        390.50        53.94 o
  -3  -6   3        133.96        137.08        14.88 o
  -2  -6   3          0.11          0.28         0.60 o
  -1  -6   3         30.02         34.64         4.07 o
   0  -6   3        840.62        940.18        90.73 o
   1  -6   3        405.29        405.73        44.19 o
   2  -6   3       1076.24       1204.15       129.56 o
   3  -6   3       1311.10       1513.45       278.05 o
   4  -6   3         11.39         12.81         3.66 o
   5  -6   3          9.99         12.95         4.53 o
   6  -6   3        239.75        302.91       100.26 o
  -8  -5   3         24.19         25.47         5.41 o
  -7  -5   3        106.56        136.07        13.96 o
  -6  -5   3         88.40        115.84        15.39 o
  -5  -5   3        276.79        268.71        33.93 o
  -4  -5   3        369.45        372.66        35.32 o
  -3  -5   3          8.44          9.88         1.82 o
  -2  -5   3        867.54        942.99        98.09 o
  -1  -5   3       1549.25       1540.87       148.92 o
   0  -5   3        605.56        704.92        78.38 o
   1  -5   3        258.44        270.90        33.47 o
   2  -5   3       1196.92       1154.63       127.94 o
   3  -5   3        271.37        289.51        63.99 o
   4  -5   3         79.83         88.85        29.80 o
   5  -5   3         27.91         25.54         3.71 o
   6  -5   3          0.85          3.63         1.30 o
   7  -5   3         82.95         79.00        16.03 o
   8  -5   3        161.39        152.64        30.26 o
  -9  -4   3          0.76          2.61         5.59 o
  -8  -4   3         22.73         26.40         5.31 o
  -7  -4   3         21.83         29.99         5.05 o
  -6  -4   3        297.77        278.58        39.41 o
  -5  -4   3          0.29          0.43         0.52 o
  -4  -4   3         56.54         56.86         6.13 o
  -3  -4   3         77.50         74.08         8.73 o
  -2  -4   3        425.44        432.63        38.00 o
  -1  -4   3        815.86        894.16       104.81 o
   0  -4   3        185.22        194.71        17.88 o
   1  -4   3        522.33        518.11        78.87 o
   2  -4   3         66.51         71.35         8.29 o
   3  -4   3        461.17        488.75        55.29 o
   4  -4   3        208.10        213.67        27.08 o
   5  -4   3         43.62         42.90         5.90 o
   6  -4   3        668.87        778.95       101.92 o
   7  -4   3        182.34        205.15        26.53 o
   8  -4   3        146.19        154.71        30.84 o
   9  -4   3         58.57         36.86        12.16 o
  -9  -3   3          0.07          0.60         2.47 o
  -8  -3   3          9.54         14.11         4.16 o
  -7  -3   3        219.83        232.47        29.97 o
  -6  -3   3         25.68         30.96         4.20 o
  -5  -3   3       1351.36       1351.23       127.12 o
  -4  -3   3          0.01          0.28         0.47 o
  -3  -3   3          0.74          2.81         0.68 o
  -2  -3   3        706.83        576.72        70.07 o
  -1  -3   3         99.15         83.91         8.75 o
   0  -3   3        271.14        228.50        21.02 o
   1  -3   3        966.86        920.57        90.27 o
   2  -3   3        180.05        170.81        16.00 o
   3  -3   3         29.72         35.72         3.36 o
   4  -3   3        219.12        223.89        29.48 o
   5  -3   3          1.40          2.52         0.80 o
   6  -3   3       1024.97       1182.52       124.81 o
   7  -3   3        387.63        436.80        47.17 o
   8  -3   3         28.99         45.64        14.24 o
   9  -3   3         20.13         16.39        11.02 o
 -10  -2   3         14.70          5.48         5.16 o
  -9  -2   3         17.67         17.81         4.40 o
  -8  -2   3        415.12        494.61        55.71 o
  -7  -2   3        656.34        613.84        86.46 o
  -6  -2   3         16.29         15.41         2.45 o
  -5  -2   3        223.11        192.46        19.92 o
  -4  -2   3         91.11        116.41        13.51 o
  -3  -2   3       1149.96       1139.15       105.01 o
  -2  -2   3        103.02         96.25         8.49 o
  -1  -2   3        208.28        188.88        16.83 o
   0  -2   3        513.52        430.92        49.48 o
   1  -2   3          0.04          0.45         0.31 o
   2  -2   3        637.60        566.28        50.32 o
   3  -2   3          0.03          0.31         0.37 o
   4  -2   3        182.44        207.66        17.48 o
   5  -2   3        552.09        555.12        47.92 o
   6  -2   3         29.19         29.88         4.21 o
   7  -2   3          7.38          9.52         3.79 o
   8  -2   3          2.83          1.26         3.86 o
   9  -2   3         34.42          7.38        18.59 o
 -10  -1   3         65.17         47.48        38.46 o
  -9  -1   3          5.93          6.46         3.16 o
  -8  -1   3         33.31         34.15         7.34 o
  -7  -1   3        128.96        127.05        15.56 o
  -6  -1   3        344.97        305.53        39.55 o
  -5  -1   3        230.86        173.52        19.08 o
  -4  -1   3         21.58         26.82         3.63 o
  -3  -1   3        652.05        617.50        49.13 o
  -2  -1   3        864.20        690.28        66.60 o
  -1  -1   3        180.95        166.61        18.24 o
   1  -1   3       5403.75       6616.38      1228.36 o
   2  -1   3        274.06        254.35        24.79 o
   3  -1   3       1164.14       1131.25        94.41 o
   4  -1   3          0.01          0.13         0.46 o
   5  -1   3        150.17        170.19        17.46 o
   6  -1   3        124.03        116.36        11.87 o
   7  -1   3        194.93        233.17        28.50 o
 -10   0   3         39.23         18.33        19.26 o
  -9   0   3        146.81        176.19        24.38 o
  -8   0   3        233.30        218.99        41.39 o
  -7   0   3        239.40        251.22        29.60 o
  -6   0   3          5.54          3.67         1.11 o
  -5   0   3       2382.85       2903.99       378.27 o
  -4   0   3        526.00        569.99        60.97 o
  -3   0   3        484.97        425.79        44.61 o
  -2   0   3        698.95        576.80        49.75 o
  -1   0   3        500.71        411.50        39.00 o
   0   0   3       5341.03       7258.46      1347.49 o
   1   0   3       5891.73       7389.59       802.65 o
   2   0   3         52.44         53.28         4.48 o
   3   0   3         18.80         19.21         2.48 o
   4   0   3         15.97         16.40         2.42 o
   5   0   3         80.53         80.95         7.88 o
   6   0   3        203.45        225.53        30.11 o
   7   0   3          4.17          4.35         2.23 o
 -10   1   3         20.71         10.21        14.20 o
  -9   1   3         24.28         32.51         8.00 o
  -8   1   3         48.13         70.84        12.78 o
  -7   1   3         41.55         56.98        11.46 o
  -6   1   3         71.60         61.23         7.32 o
  -5   1   3        162.33        184.83        17.60 o
  -4   1   3        845.37        853.59        98.69 o
  -3   1   3        145.16        119.37        12.08 o
  -2   1   3         68.43         60.31         6.38 o
  -1   1   3       1726.04       1563.69       177.04 o
   0   1   3         40.35         45.53         4.13 o
   1   1   3        333.94        301.31        25.76 o
   2   1   3        159.94        133.89        11.12 o
   3   1   3         13.00         14.70         1.81 o
   4   1   3          3.70          4.75         1.14 o
   5   1   3         13.25         14.00         2.17 o
   6   1   3         62.53         83.64        10.80 o
   7   1   3         84.02         92.69        10.86 o
   8   1   3        105.86         88.49        74.52 o
 -11   2   3          1.71         -0.48         5.77 o
 -10   2   3         14.30          4.57         7.49 o
  -9   2   3          1.45          5.79         3.52 o
  -8   2   3         72.33         60.59         9.18 o
  -7   2   3         35.47         27.90         4.40 o
  -6   2   3        132.27        142.12        14.95 o
  -5   2   3        984.53       1011.57        99.82 o
  -4   2   3        278.52        245.55        29.44 o
  -3   2   3        781.98        681.52        83.79 o
  -2   2   3        707.85        573.09        64.80 o
  -1   2   3       1348.24       1193.05        94.05 o
   0   2   3        247.14        236.35        18.29 o
   1   2   3         41.95         40.25         3.66 o
   2   2   3          4.29          5.91         1.13 o
   3   2   3        687.66        730.78        56.33 o
   4   2   3        457.12        462.78        38.12 o
   5   2   3        256.83        286.17        27.37 o
   6   2   3        147.64        157.17        24.05 o
   7   2   3         14.05         24.09         5.76 o
   8   2   3          7.85          2.44         3.97 o
 -11   3   3          1.11          1.57         5.64 o
 -10   3   3          0.79         -0.27         3.53 o
  -9   3   3         55.18         70.88        12.89 o
  -8   3   3        137.01        161.80        22.08 o
  -7   3   3        858.97        903.09       106.69 o
  -6   3   3        314.54        352.50        46.88 o
  -5   3   3       1275.26       1510.52       158.04 o
  -4   3   3        546.60        522.56        61.43 o
  -3   3   3          9.01         10.99         1.85 o
  -2   3   3        612.89        589.69        52.64 o
  -1   3   3        352.17        331.73        24.96 o
   0   3   3        215.92        208.96        15.12 o
   1   3   3         80.65         67.59         5.73 o
   2   3   3         16.54         15.10         2.07 o
   3   3   3         62.96         68.77         6.78 o
   4   3   3          2.19          1.99         1.04 o
   5   3   3         35.53         30.70         4.34 o
   6   3   3        146.67        154.01        28.63 o
   7   3   3         17.08         13.52         7.17 o
 -11   4   3         15.48          3.09         6.80 o
 -10   4   3        246.34        307.86        41.33 o
  -9   4   3        120.60        135.84        26.42 o
  -8   4   3        165.59        143.97        18.25 o
  -7   4   3          7.89          8.30         1.78 o
  -6   4   3        147.94        140.82        16.01 o
  -5   4   3         72.99         72.71         8.55 o
  -4   4   3        781.01        792.69        73.63 o
  -3   4   3         11.13          8.78         1.22 o
  -2   4   3        921.87        961.37        78.44 o
  -1   4   3        221.44        225.59        18.23 o
   0   4   3        142.56        130.17        10.00 o
   1   4   3          9.69          7.45         1.35 o
   2   4   3        402.16        383.14        32.78 o
   3   4   3         18.59         18.53         2.55 o
   4   4   3         35.96         43.40         6.49 o
   5   4   3          9.70          9.99         3.04 o
   6   4   3         43.79         50.13         8.30 o
   7   4   3         14.50         14.44         5.59 o
 -10   5   3          0.47          2.03         4.24 o
  -9   5   3         38.21         28.28         9.56 o
  -8   5   3         52.08         56.49         6.67 o
  -7   5   3        278.69        292.22        35.49 o
  -6   5   3          8.44         14.18         2.54 o
  -5   5   3        247.61        220.96        28.35 o
  -4   5   3         14.56         20.69         2.18 o
  -3   5   3        329.18        298.56        24.03 o
  -2   5   3        654.88        614.45        54.10 o
  -1   5   3          0.53          1.23         0.59 o
   0   5   3         25.04         28.42         2.87 o
   1   5   3          0.14          0.73         0.79 o
   2   5   3          2.29          2.88         0.92 o
   3   5   3        210.85        220.11        26.09 o
   4   5   3        343.23        363.74        62.60 o
   5   5   3          0.29          0.49         2.02 o
   6   5   3         32.90         23.16         5.59 o
 -10   6   3          7.38          6.12         4.76 o
  -9   6   3         15.50         14.32         4.52 o
  -8   6   3         53.70         53.32         7.18 o
  -7   6   3        248.50        269.13        35.32 o
  -6   6   3        205.84        240.13        26.99 o
  -5   6   3         56.72         61.35         6.07 o
  -4   6   3        406.92        423.09        33.44 o
  -3   6   3          5.36          9.28         1.38 o
  -2   6   3        297.67        279.40        28.45 o
  -1   6   3        152.35        163.08        14.96 o
   0   6   3        145.47        156.94        12.48 o
   1   6   3        101.50         83.22         8.77 o
   2   6   3        770.95       1113.69       165.60 o
   3   6   3          4.09          3.63         1.97 o
   4   6   3          5.54          4.03         3.71 o
   5   6   3         28.66         30.97         7.21 o
  -9   7   3          8.52          3.31         1.68 o
  -8   7   3        160.16        161.07        20.07 o
  -7   7   3         24.61         26.23         3.21 o
  -6   7   3        329.96        326.40        34.85 o
  -5   7   3        125.83        160.77        20.89 o
  -4   7   3         34.35         30.16         3.58 o
  -3   7   3         70.83         78.08         8.15 o
  -2   7   3          0.72          1.01         0.88 o
  -1   7   3         44.77         49.10         5.50 o
   0   7   3        444.33        396.58        33.45 o
   1   7   3         25.68         32.00         5.44 o
   2   7   3        537.76        709.33        83.60 o
   3   7   3         43.11         38.47         5.47 o
   4   7   3          0.18         -0.02         1.95 o
   5   7   3          7.56          6.29         4.44 o
  -9   8   3          0.82          1.17         2.57 o
  -8   8   3        232.30        210.80        57.74 o
  -7   8   3        639.94        680.47        67.95 o
  -6   8   3         23.80         35.55         4.33 o
  -5   8   3         52.10         50.12         4.86 o
  -4   8   3        156.79        169.51        15.68 o
  -3   8   3         11.70         11.47         1.80 o
  -2   8   3          3.54          3.92         1.19 o
  -1   8   3         37.14         40.09         5.97 o
   0   8   3         28.58         39.26         5.81 o
   1   8   3         41.20         41.23         6.93 o
   2   8   3         25.98         23.64         4.71 o
   3   8   3          3.47          1.63         2.50 o
   4   8   3         37.40         38.23        16.37 o
  -9   9   3          1.47          0.37         3.00 o
  -8   9   3         14.88         14.44         7.49 o
  -7   9   3        265.58        322.26        55.39 o
  -6   9   3        136.35        138.69        28.20 o
  -5   9   3        123.09        138.97        21.84 o
  -4   9   3        168.04        162.58        24.71 o
  -3   9   3         40.48         40.88         6.01 o
  -2   9   3         42.50         49.73         8.47 o
  -1   9   3          1.26          2.32         2.58 o
   0   9   3        167.30        193.26        30.70 o
   1   9   3        240.52        305.98        47.39 o
   2   9   3         24.54          4.20         9.85 o
   3   9   3          1.73          1.49         5.92 o
  -9  10   3         17.20          9.90         6.27 o
  -8  10   3         25.49         44.07        20.97 o
  -7  10   3        121.30         82.57        31.49 o
  -6  10   3         57.19         59.07        13.37 o
  -5  10   3         77.81         90.80        16.69 o
  -4  10   3          1.10          1.92         2.67 o
  -3  10   3          1.38          2.55         1.81 o
  -2  10   3        439.71        499.69        71.48 o
  -1  10   3         12.07         10.58         3.29 o
   0  10   3          5.58          6.71         2.61 o
   1  10   3        156.18        187.09        43.39 o
   2  10   3         53.99         65.43        16.67 o
  -9  11   3        152.58        251.78       117.22 o
  -8  11   3         32.83         63.66        30.02 o
  -7  11   3         24.02         27.74        13.56 o
  -6  11   3         86.77         93.47        17.61 o
  -5  11   3        365.71        420.96        76.03 o
  -4  11   3         18.82         24.01         7.06 o
  -3  11   3          1.79          4.42         3.46 o
  -2  11   3          7.62          4.62         3.02 o
  -1  11   3          2.97          2.12         2.90 o
   0  11   3          0.73          0.41         2.71 o
   1  11   3         25.11         -4.91        11.75 o
  -9  12   3         73.60         40.71        12.18 o
  -8  12   3          2.48          2.14         2.57 o
  -7  12   3          2.08          1.61         3.56 o
  -6  12   3          3.31          8.37         4.25 o
  -5  12   3         10.89          6.18         4.34 o
  -4  12   3          8.07          5.06         4.56 o
  -3  12   3         61.53         28.19        30.26 o
  -2  12   3          6.29          6.90         2.83 o
  -1  12   3         13.36          7.46        10.92 o
  -8  13   3          3.68          2.35         4.59 o
  -7  13   3         29.73         30.94        15.17 o
  -6  13   3          0.03          0.14         1.73 o
  -5  13   3         56.06         82.99        38.91 o
  -4  13   3          0.00         -0.30         2.80 o
  -3  13   3          7.56          3.75         3.44 o
  -2  13   3         37.88         19.64         9.93 o
   0 -14   4         45.16         26.36        10.13 o
   1 -14   4          0.02         -0.26         1.57 o
   2 -14   4         91.57        163.71        37.27 o
   3 -14   4          4.47         11.79         3.18 o
   4 -14   4         10.15         10.13         4.57 o
   5 -14   4          0.00          0.41         2.43 o
   6 -14   4          0.68          2.30         3.21 o
  -1 -13   4          0.58         -0.64         1.75 o
   0 -13   4          0.44          1.71         2.43 o
   1 -13   4          0.02          0.49         2.18 o
   2 -13   4          0.28          0.05         1.28 o
   3 -13   4         13.51         15.86         3.33 o
   4 -13   4          0.09          0.40         2.60 o
   5 -13   4          0.02          0.16         3.72 o
   6 -13   4         37.81         26.80        20.91 o
   7 -13   4         83.38         30.64        37.31 o
  -2 -12   4        102.13         86.00        25.35 o
  -1 -12   4         18.91         20.64         5.27 o
   0 -12   4          0.29         -0.77         2.11 o
   1 -12   4          8.13          8.82         1.89 o
   2 -12   4          1.62          1.84         1.26 o
   3 -12   4        413.11        521.41       104.68 o
   4 -12   4         16.19         28.73         9.63 o
   5 -12   4         14.60         23.80         5.38 o
   6 -12   4        120.06        131.40        86.84 o
   7 -12   4          7.70         -1.01         2.88 o
  -4 -11   4         24.14          9.29         9.40 o
  -3 -11   4         28.55         17.63         9.56 o
  -2 -11   4          4.44         10.22         2.43 o
  -1 -11   4        140.78        173.35        18.13 o
   0 -11   4        104.73         96.53        14.22 o
   1 -11   4        321.93        285.62        30.83 o
   2 -11   4         12.97         23.23         3.47 o
   3 -11   4         74.31         52.00         9.26 o
   4 -11   4         72.11        102.91        32.85 o
   5 -11   4          1.39          3.06         1.48 o
   6 -11   4          0.65          0.35         1.83 o
  -5 -10   4         89.18         79.40        11.45 o
  -4 -10   4          0.13          0.91         1.64 o
  -3 -10   4          1.68          4.27         1.99 o
  -2 -10   4         54.93         49.09         7.32 o
  -1 -10   4         77.22         96.12        17.83 o
   0 -10   4         11.42         16.05         2.85 o
   1 -10   4         22.18         20.94         2.54 o
   2 -10   4         52.98         56.97         6.22 o
   3 -10   4        235.65        283.19        32.73 o
   4 -10   4        185.88        245.49        80.54 o
   5 -10   4        100.97        129.46        26.10 o
   6 -10   4         78.38         81.28        23.59 o
   7 -10   4          1.07          0.44         3.91 o
   8 -10   4         56.58         37.09        19.02 o
  -6  -9   4         52.57         56.41         9.18 o
  -5  -9   4         54.66         48.07         9.85 o
  -4  -9   4          7.22          6.21         2.00 o
  -3  -9   4         30.57         37.22         5.40 o
  -2  -9   4          4.78          5.10         1.45 o
  -1  -9   4        528.66        519.10        45.48 o
   0  -9   4        546.63        525.21        44.28 o
   1  -9   4        192.82        242.80        18.33 o
   2  -9   4         12.65         21.79         2.41 o
   3  -9   4         12.95         11.98         2.04 o
   4  -9   4         33.01         39.51         6.78 o
   5  -9   4         17.39         24.88         5.02 o
   6  -9   4        180.87        228.19       106.22 o
   7  -9   4        291.06        359.50       167.14 o
  -7  -8   4          1.25          2.52         4.89 o
  -6  -8   4          0.69         -1.00         2.46 o
  -5  -8   4        176.15        185.04        38.50 o
  -4  -8   4          2.00          1.48         1.31 o
  -3  -8   4        195.45        284.33        36.45 o
  -2  -8   4        126.75        108.86        11.64 o
  -1  -8   4          3.20          1.99         0.67 o
   0  -8   4         83.33         77.49         8.74 o
   1  -8   4          5.84          5.54         1.04 o
   2  -8   4          0.06          1.08         0.61 o
   3  -8   4          6.59          9.20         1.74 o
   4  -8   4        117.23        122.25        32.27 o
   5  -8   4          4.85          5.57         2.90 o
   6  -8   4          3.64          4.09         2.12 o
   7  -8   4        354.28        375.82       174.61 o
  -7  -7   4          3.55          4.57         2.98 o
  -6  -7   4          3.06          1.85         1.95 o
  -5  -7   4          6.64          8.62         2.48 o
  -4  -7   4        345.73        320.52        42.77 o
  -3  -7   4        412.40        393.65        43.69 o
  -2  -7   4        153.93        145.21        14.93 o
  -1  -7   4         93.86        101.86         9.57 o
   0  -7   4         71.29         71.89        10.03 o
   1  -7   4         65.75         68.81         7.77 o
   2  -7   4        206.25        242.09        26.76 o
   3  -7   4        272.50        292.29        78.69 o
   4  -7   4         27.80         36.02         7.64 o
   5  -7   4        339.01        394.48       130.43 o
   6  -7   4         10.26         10.28         3.84 o
   7  -7   4          1.03          1.02         1.34 o
  -8  -6   4         73.18        116.53        28.43 o
  -7  -6   4          1.82          2.61         2.38 o
  -6  -6   4         38.75         45.33         5.95 o
  -5  -6   4        434.78        463.76        65.38 o
  -4  -6   4          0.03          0.72         0.82 o
  -3  -6   4         13.37         10.13         1.82 o
  -2  -6   4         25.99         32.48         4.00 o
  -1  -6   4         15.48         15.98         2.17 o
   0  -6   4        154.05        188.17        18.13 o
   1  -6   4          7.34          5.85         1.07 o
   2  -6   4         34.63         35.32         5.69 o
   3  -6   4          0.31          0.68         0.43 o
   4  -6   4         29.19         20.11         6.64 o
   5  -6   4          1.60          1.63         1.47 o
   6  -6   4        636.80        740.85       343.81 o
  -9  -5   4         44.02         37.28         8.24 o
  -8  -5   4         14.81         11.61         4.10 o
  -7  -5   4         28.95         28.68         4.99 o
  -6  -5   4          1.92          2.07         2.49 o
  -5  -5   4         11.08          9.58         2.35 o
  -4  -5   4        204.53        192.17        29.20 o
  -3  -5   4         30.58         27.45         3.70 o
  -2  -5   4          0.00          0.39         0.55 o
  -1  -5   4         55.43         54.62         5.28 o
   0  -5   4         11.65          9.52         1.46 o
   1  -5   4        142.46        111.97        13.03 o
   2  -5   4        191.95        192.19        23.04 o
   3  -5   4          1.67          1.25         0.49 o
   4  -5   4        344.24        375.96        46.09 o
   5  -5   4         85.04        100.90        12.33 o
   6  -5   4          1.77          6.37         1.70 o
   7  -5   4        320.15        293.35        42.27 o
   8  -5   4          7.38          6.01         6.19 o
  -9  -4   4         24.21         19.32         4.81 o
  -8  -4   4         30.71         32.81         5.29 o
  -7  -4   4         15.30         17.88         4.42 o
  -6  -4   4         28.59         27.70         4.30 o
  -5  -4   4        115.51        140.87        18.56 o
  -4  -4   4         91.58         96.04        10.56 o
  -3  -4   4        175.75        214.51        25.93 o
  -2  -4   4         13.34         17.39         2.05 o
  -1  -4   4         29.23         26.42         3.10 o
   0  -4   4        661.79        636.92        58.35 o
   1  -4   4         22.56         29.22         3.75 o
   2  -4   4        515.03        587.11        59.84 o
   3  -4   4       1245.96       1436.58       135.53 o
   4  -4   4        114.39        115.15        14.46 o
   5  -4   4        369.86        432.66        53.57 o
   6  -4   4         46.29         50.97         7.64 o
   7  -4   4         11.83         13.30         6.87 o
   8  -4   4          1.62          6.72         8.85 o
  -9  -3   4        104.26        112.00        15.98 o
  -8  -3   4         21.97         24.66         6.33 o
  -7  -3   4        255.33        277.59        29.76 o
  -6  -3   4        641.87        721.65        90.92 o
  -5  -3   4         51.55         56.11         6.05 o
  -4  -3   4        183.05        190.25        17.22 o
  -3  -3   4        869.04        901.10        87.21 o
  -2  -3   4       2114.10       2146.47       194.29 o
  -1  -3   4        143.18        122.78        10.79 o
   0  -3   4         46.36         40.96         4.50 o
   1  -3   4       1684.60       1738.68       224.66 o
   2  -3   4         36.66         36.34         4.08 o
   3  -3   4        228.74        219.47        23.38 o
   4  -3   4          0.05          0.42         0.61 o
   5  -3   4        102.99        136.53        18.21 o
   6  -3   4        236.57        246.39        31.91 o
   7  -3   4          3.00          5.70         6.83 o
   8  -3   4         10.66         12.52         9.19 o
   9  -3   4         12.51          2.23         4.04 o
 -10  -2   4         33.19         19.55        24.33 o
  -9  -2   4        125.48        162.46        18.92 o
  -8  -2   4          0.21         -0.18         1.04 o
  -7  -2   4          5.82         10.24         2.22 o
  -6  -2   4         60.28         59.18         7.14 o
  -5  -2   4          2.35          2.89         0.89 o
  -4  -2   4        164.00        158.92        17.38 o
  -3  -2   4        260.44        257.04        27.78 o
  -2  -2   4        121.35        106.48         8.95 o
  -1  -2   4         10.49         12.41         2.21 o
   0  -2   4        673.68        747.17        77.09 o
   1  -2   4       3535.66       3831.78       319.72 o
   2  -2   4        882.38        926.19        77.96 o
   3  -2   4         67.45         56.84         5.98 o
   4  -2   4         72.61         86.22        10.66 o
   5  -2   4         64.32         81.74         9.19 o
   6  -2   4          3.92          4.63         3.31 o
   7  -2   4          5.93          5.87         9.82 o
   8  -2   4          9.76          4.69         8.26 o
 -10  -1   4         71.96         64.14        55.96 o
  -9  -1   4          0.36         -0.94         3.64 o
  -8  -1   4        125.51        138.15        22.19 o
  -7  -1   4        152.26        140.92        17.96 o
  -6  -1   4        476.68        500.24        56.66 o
  -5  -1   4        487.86        518.08        54.51 o
  -4  -1   4       1183.74       1199.06       110.43 o
  -3  -1   4         21.29         27.74         3.46 o
  -2  -1   4        161.30        153.45        13.25 o
  -1  -1   4        748.40        657.25        64.64 o
   0  -1   4       1315.65       1126.88       100.70 o
   1  -1   4       1275.23       1258.61       100.66 o
   2  -1   4        715.73        713.78        65.30 o
   3  -1   4         77.96         88.99         8.56 o
   4  -1   4        144.70        139.06        16.59 o
   5  -1   4         31.03         31.33         3.53 o
   6  -1   4        139.89        190.23        20.33 o
   7  -1   4          3.83          3.53         2.84 o
   8  -1   4         52.40         27.52        31.37 o
 -10   0   4          0.95          1.35         5.40 o
  -9   0   4         16.35         20.68         5.80 o
  -8   0   4        397.15        371.67        53.39 o
  -7   0   4          1.31          0.69         0.74 o
  -6   0   4         29.23         41.46         5.31 o
  -5   0   4          6.55          9.97         1.68 o
  -4   0   4        833.30        967.84       117.45 o
  -3   0   4          0.35          0.70         0.43 o
  -2   0   4         68.36         70.02         7.87 o
  -1   0   4        398.14        358.76        31.00 o
   0   0   4       1338.65       1249.02       118.62 o
   1   0   4        310.34        280.93        22.63 o
   2   0   4       2736.01       3140.32       236.33 o
   3   0   4         28.27         27.56         2.85 o
   4   0   4        161.19        198.50        17.87 o
   5   0   4        316.90        384.41        34.75 o
   6   0   4         12.89         17.33         3.78 o
   7   0   4        149.47        142.32        75.98 o
   8   0   4          8.52          6.58        10.38 o
 -11   1   4         81.81         25.04        31.09 o
  -9   1   4         43.00         54.01        11.54 o
  -8   1   4         94.73        101.77        19.71 o
  -7   1   4       1110.78       1152.67       109.18 o
  -6   1   4         19.80         18.34         2.86 o
  -5   1   4        160.36        144.00        16.68 o
  -4   1   4       2784.18       3255.33       384.76 o
  -3   1   4         42.76         47.52         5.41 o
  -2   1   4        306.67        267.26        23.68 o
  -1   1   4        100.33         73.84         8.57 o
   0   1   4          5.77          3.11         0.73 o
   1   1   4        272.44        314.94        44.10 o
   2   1   4        135.50        130.18        10.25 o
   3   1   4        116.94        114.37        12.92 o
   4   1   4        109.71        121.05        10.22 o
   5   1   4         64.46         63.80         8.71 o
   6   1   4         39.47         34.15         6.69 o
   7   1   4          3.32          0.33         2.73 o
 -11   2   4         36.02         16.54        27.05 o
 -10   2   4          5.49          4.85         5.14 o
  -9   2   4         93.27         81.52        14.66 o
  -8   2   4         28.90         17.27         3.71 o
  -7   2   4        106.76        114.84        13.61 o
  -6   2   4         64.22         62.84         7.68 o
  -5   2   4        647.51        669.16        68.46 o
  -4   2   4       1111.34       1069.36       122.77 o
  -3   2   4          1.15          1.09         0.48 o
  -2   2   4        255.44        212.95        24.54 o
  -1   2   4          0.48          1.71         0.65 o
   0   2   4         54.81         68.36         6.12 o
   1   2   4        774.61        772.54        56.07 o
   2   2   4         60.65         51.67         5.08 o
   3   2   4        245.63        259.45        21.59 o
   4   2   4        237.02        254.68        27.55 o
   5   2   4         34.06         38.86         5.85 o
   6   2   4          0.03          0.61         1.38 o
   7   2   4         70.61         98.52        21.21 o
 -11   3   4         17.92          4.00         6.04 o
 -10   3   4          8.26          8.86         5.17 o
  -9   3   4          2.76          5.28         3.55 o
  -8   3   4          6.30          4.50         1.46 o
  -7   3   4         27.96         26.09         3.84 o
  -6   3   4         77.47         87.37        11.40 o
  -5   3   4          2.23          2.52         0.91 o
  -4   3   4       1024.90        987.10       113.96 o
  -3   3   4         58.62         58.17         6.63 o
  -2   3   4        325.14        311.71        27.77 o
  -1   3   4         36.07         34.67         4.01 o
   0   3   4         29.16         29.19         3.63 o
   1   3   4          2.72          5.58         1.14 o
   2   3   4        326.35        317.57        26.63 o
   3   3   4        385.54        368.03        30.41 o
   4   3   4        295.80        355.73        30.12 o
   5   3   4        374.81        440.49        40.26 o
   6   3   4         49.10         50.78         8.17 o
   7   3   4          0.04         -0.57         6.26 o
 -11   4   4          0.24          3.83         4.60 o
 -10   4   4          4.91          0.89         6.25 o
  -9   4   4         14.14         23.97         5.96 o
  -8   4   4         84.44         84.61        11.63 o
  -7   4   4         29.48         28.41         3.92 o
  -6   4   4          0.38          0.19         0.73 o
  -5   4   4        250.61        314.34        36.19 o
  -4   4   4         20.89         23.02         3.12 o
  -3   4   4         15.42         17.01         2.16 o
  -2   4   4         53.10         49.00         4.45 o
  -1   4   4         35.84         35.65         3.61 o
   0   4   4         29.05         25.28         2.89 o
   1   4   4       1178.69       1152.77        86.95 o
   2   4   4          3.60          4.60         1.09 o
   3   4   4         20.32         19.16         2.98 o
   4   4   4          0.06          0.55         1.62 o
   5   4   4        132.49        139.23        15.33 o
   6   4   4        179.54        170.75        34.48 o
 -11   5   4         11.06          2.96         6.57 o
 -10   5   4         15.30         11.61         7.07 o
  -9   5   4        517.41        584.76        90.58 o
  -8   5   4         29.76         33.93         5.20 o
  -7   5   4         92.93         96.90        11.66 o
  -6   5   4        270.79        276.21        34.92 o
  -5   5   4        144.97        140.77        15.80 o
  -4   5   4         83.38         89.00         8.28 o
  -3   5   4          0.13          0.62         0.53 o
  -2   5   4         98.05         92.18         9.18 o
  -1   5   4        106.26        116.86        10.34 o
   0   5   4         21.61         21.46         2.46 o
   1   5   4         31.36         27.95         3.15 o
   2   5   4         68.62         64.74         8.24 o
   3   5   4         28.51         38.22         6.99 o
   4   5   4         44.07         46.19         8.04 o
   5   5   4          1.95          0.47         2.60 o
   6   5   4          6.23          4.66         6.87 o
 -10   6   4          0.51          1.46         6.24 o
  -9   6   4        340.02        331.05        48.84 o
  -8   6   4         95.51         91.24        12.54 o
  -7   6   4         11.84         12.26         2.99 o
  -6   6   4          7.67          8.32         2.07 o
  -5   6   4         14.78         16.77         2.06 o
  -4   6   4         43.47         46.95         5.15 o
  -3   6   4        122.45        113.22        10.94 o
  -2   6   4        772.49        752.18        67.20 o
  -1   6   4         46.47         46.29         4.69 o
   0   6   4         18.08         14.95         2.28 o
   1   6   4         69.27         85.92        10.35 o
   2   6   4         23.70         32.36         5.24 o
   3   6   4         94.50        126.13        14.43 o
   4   6   4          0.40          1.60         2.18 o
   5   6   4        291.66        231.85        45.72 o
 -10   7   4        139.13         89.98        18.63 o
  -9   7   4         84.10         85.91        15.95 o
  -8   7   4         36.52         39.15         4.70 o
  -7   7   4        149.86        175.45        17.14 o
  -6   7   4        536.34        567.14        53.44 o
  -5   7   4        226.29        241.13        27.61 o
  -4   7   4         41.78         37.53         6.02 o
  -3   7   4          7.78          8.74         1.68 o
  -2   7   4          4.36          4.98         1.04 o
  -1   7   4        254.43        229.17        27.24 o
   0   7   4         11.84         17.20         5.41 o
   1   7   4        190.29        171.02        48.47 o
   2   7   4         23.26         36.14         9.21 o
   3   7   4          0.54          0.24         2.69 o
   4   7   4         97.68         97.42        20.30 o
 -10   8   4         12.60          1.56         3.27 o
  -9   8   4        112.68         99.30        20.09 o
  -8   8   4         27.90         23.31         5.32 o
  -7   8   4         61.51         54.25         6.44 o
  -6   8   4         24.52         22.76         3.65 o
  -5   8   4         43.20         38.17         5.15 o
  -4   8   4          8.54          8.91         1.51 o
  -3   8   4        835.57        800.75        86.31 o
  -2   8   4          2.97          2.65         1.61 o
  -1   8   4         23.35         20.94         3.89 o
   0   8   4         28.87         36.11         7.46 o
   1   8   4        246.27        332.77        63.61 o
   2   8   4         43.96         32.50        28.55 o
   3   8   4         38.68         24.30        23.59 o
 -10   9   4         17.90          2.47         4.55 o
  -9   9   4         22.59         24.20        12.01 o
  -8   9   4         11.12         11.03         3.92 o
  -7   9   4        268.85        282.87        69.02 o
  -6   9   4        301.07        273.20        32.75 o
  -5   9   4        297.60        275.82        49.20 o
  -4   9   4         21.18         19.16         4.27 o
  -3   9   4         75.34         91.12        16.09 o
  -2   9   4        150.66        192.83        77.11 o
  -1   9   4         92.93         99.81        16.66 o
   0   9   4         46.74         83.82        17.53 o
   1   9   4          4.76          2.42         2.24 o
   2   9   4         84.06         58.26        45.62 o
  -9  10   4         13.06         23.83        12.02 o
  -8  10   4         12.77          8.09         4.18 o
  -7  10   4         55.68         59.68        13.52 o
  -6  10   4         37.30         60.97        25.55 o
  -5  10   4          0.19          1.83         2.91 o
  -4  10   4         28.07         31.48         8.54 o
  -3  10   4         73.17        104.73        40.97 o
  -2  10   4         11.21         11.99         5.19 o
  -1  10   4          0.01          0.88         1.92 o
   0  10   4         16.94         21.79         7.56 o
   1  10   4          2.51          0.55         2.13 o
  -9  11   4          3.28          5.42         4.83 o
  -8  11   4          4.29          7.65         5.39 o
  -7  11   4         56.78         65.95        33.18 o
  -6  11   4         32.52         34.30        13.64 o
  -5  11   4          1.19          2.50         3.33 o
  -4  11   4          0.12          1.98        10.31 o
  -3  11   4         21.46         21.49        14.01 o
  -2  11   4         49.02         33.53        25.69 o
  -1  11   4         53.58         17.26        23.11 o
   0  11   4          0.04          0.18         3.92 o
  -8  12   4         72.46         82.45        38.80 o
  -7  12   4         11.94         10.64         6.48 o
  -6  12   4          2.64          2.36         2.60 o
  -5  12   4         66.32         30.40        29.28 o
  -4  12   4          9.89          8.46         3.27 o
  -3  12   4         11.43         12.26         8.17 o
  -2  12   4        128.27         37.56        60.73 o
  -7  13   4          6.50          5.72         5.12 o
  -6  13   4          7.70          7.70         3.12 o
  -5  13   4          0.02          0.07         1.85 o
  -4  13   4         25.65         20.10        10.16 o
   0 -14   5          0.76          0.81         1.67 o
   1 -14   5         64.74         84.66        17.47 o
   2 -14   5         16.29         14.43         3.53 o
   3 -14   5          0.66          0.36         1.58 o
   4 -14   5          1.04          1.78         2.28 o
   5 -14   5          9.11          5.58         3.44 o
  -1 -13   5          0.10          0.48         1.56 o
   0 -13   5          1.00          0.25         2.42 o
   1 -13   5         12.06         10.05         3.25 o
   2 -13   5        123.66         97.73        23.16 o
   3 -13   5         13.70         13.90         3.06 o
   4 -13   5         42.53         56.33        16.06 o
   5 -13   5         19.58         15.30        14.55 o
  -3 -12   5          6.40          3.26         4.09 o
  -2 -12   5         69.89         55.19        24.63 o
  -1 -12   5         44.80         37.21        12.26 o
   0 -12   5        126.09        134.57        40.24 o
   1 -12   5          0.12         -0.25         1.48 o
   2 -12   5          7.45          7.64         2.02 o
   3 -12   5         54.44         80.37        13.23 o
   4 -12   5         10.81          9.10         4.01 o
   5 -12   5         20.32         24.94        10.75 o
   6 -12   5          5.48          1.70         4.37 o
  -4 -11   5          2.87          0.56         2.22 o
  -3 -11   5         55.04         52.81        14.29 o
  -2 -11   5          1.07          0.68         1.54 o
  -1 -11   5         12.69         12.89         2.85 o
   0 -11   5         10.71         14.12         2.63 o
   1 -11   5         24.25         35.98         4.42 o
   2 -11   5          2.70          4.74         1.39 o
   3 -11   5        159.40        208.98        40.95 o
   4 -11   5         50.40         63.48        30.04 o
   5 -11   5         53.86         75.45        25.31 o
  -5 -10   5         21.95         20.17         5.73 o
  -4 -10   5          3.74          5.14         2.15 o
  -3 -10   5         26.86         25.58         3.86 o
  -2 -10   5        178.66        188.00        20.23 o
  -1 -10   5         17.38         17.13         3.65 o
   0 -10   5        462.66        514.78        49.53 o
   1 -10   5         86.47         94.01         9.08 o
   2 -10   5        147.02        154.32        18.04 o
   3 -10   5          0.01         -0.60         1.69 o
   4 -10   5         34.96         39.84        12.98 o
   5 -10   5         26.77         42.73        12.79 o
   6 -10   5        166.85        203.16        58.22 o
   7 -10   5        147.64        154.76        72.40 o
  -6  -9   5        186.83        204.64        28.13 o
  -5  -9   5          7.33          4.24         2.06 o
  -4  -9   5          1.05         -0.17         1.29 o
  -3  -9   5          2.16          2.65         1.75 o
  -2  -9   5          5.07         10.45         2.22 o
  -1  -9   5         57.26         59.45         9.91 o
   0  -9   5         86.80        102.50        11.17 o
   1  -9   5         40.19         47.68         5.16 o
   2  -9   5         16.64         17.90         2.15 o
   3  -9   5          9.56         11.27         2.78 o
   4  -9   5        153.06        172.67        45.44 o
   5  -9   5         19.66         28.59        14.12 o
   6  -9   5         40.41         56.85        26.91 o
   7  -9   5         49.39         56.49        26.89 o
  -7  -8   5          3.14          4.10         4.34 o
  -6  -8   5          3.87          2.94         3.20 o
  -5  -8   5          0.28          0.40         1.77 o
  -4  -8   5          5.24          3.86         1.45 o
  -3  -8   5        142.17        148.63        22.62 o
  -2  -8   5        213.97        206.14        23.92 o
  -1  -8   5        432.86        482.55        42.35 o
   0  -8   5         13.32         14.88         2.36 o
   1  -8   5          5.67          6.61         1.27 o
   2  -8   5        155.13        229.35        22.72 o
   3  -8   5          1.04          0.40         1.03 o
   4  -8   5         77.27         83.88        27.63 o
   5  -8   5         58.77         55.45        13.83 o
   6  -8   5        361.99        511.09       145.62 o
   7  -8   5          5.73          3.62         4.01 o
  -8  -7   5         57.93         38.42         7.56 o
  -7  -7   5          0.03          0.09         2.91 o
  -6  -7   5          3.32          3.59         2.61 o
  -5  -7   5         77.02         78.39        11.12 o
  -4  -7   5        196.92        157.67        27.49 o
  -3  -7   5         28.98         24.29         4.30 o
  -2  -7   5        107.13         92.94         9.52 o
  -1  -7   5          5.28          7.39         1.25 o
   0  -7   5        283.02        312.01        32.66 o
   1  -7   5          3.99          4.91         1.13 o
   2  -7   5       1178.23       1362.63       134.72 o
   3  -7   5        152.71        210.45        31.79 o
   4  -7   5        218.10        236.72        56.52 o
   5  -7   5         41.51         47.94        15.52 o
   6  -7   5        109.79        105.47        34.68 o
   7  -7   5         45.80         32.21        15.39 o
  -8  -6   5        150.21        151.44        21.38 o
  -7  -6   5          0.24         -1.19         2.06 o
  -6  -6   5          0.93          1.87         2.36 o
  -5  -6   5        299.73        302.66        55.58 o
  -4  -6   5        619.43        642.61        71.11 o
  -3  -6   5        167.30        152.12        17.29 o
  -2  -6   5        503.63        543.35        47.32 o
  -1  -6   5         98.10         87.50         8.83 o
   0  -6   5        648.85        601.91        51.06 o
   1  -6   5         81.99         64.32         6.82 o
   2  -6   5          8.46         11.78         1.83 o
   3  -6   5         18.92         21.94         2.28 o
   4  -6   5         28.57         28.96         4.46 o
   5  -6   5          2.87          3.31         1.20 o
   6  -6   5         15.65         10.26         2.17 o
  -9  -5   5         22.93         15.59         5.29 o
  -8  -5   5        209.62        292.02        41.48 o
  -7  -5   5        211.91        261.67        33.51 o
  -6  -5   5         14.45         23.86         5.67 o
  -5  -5   5        148.54        160.33        26.22 o
  -4  -5   5         43.26         40.63         5.09 o
  -3  -5   5         62.28         90.32         9.06 o
  -2  -5   5        176.72        167.61        20.04 o
  -1  -5   5        114.70        106.91         9.39 o
   0  -5   5        154.94        167.09        15.90 o
   1  -5   5        255.11        216.69        18.68 o
   2  -5   5         16.25         19.61         2.52 o
   3  -5   5         68.48         80.30         7.79 o
   4  -5   5         14.15         17.82         2.62 o
   5  -5   5         27.85         26.60         3.73 o
   6  -5   5          8.51          6.36         1.87 o
   7  -5   5         98.24         85.09        17.79 o
   8  -5   5         11.46          3.39         8.26 o
   9  -5   5          7.13          0.90         3.20 o
  -9  -4   5          9.36          4.27         3.21 o
  -8  -4   5          0.45         -0.59         3.10 o
  -7  -4   5         56.65         75.79        13.12 o
  -6  -4   5        270.89        265.01        26.52 o
  -5  -4   5         73.20         67.93         7.66 o
  -4  -4   5        522.67        462.21        44.38 o
  -3  -4   5         15.07         13.91         2.11 o
  -2  -4   5        448.36        469.50        43.36 o
  -1  -4   5         38.31         44.98         5.53 o
   0  -4   5         28.64         23.26         2.71 o
   1  -4   5        106.16         93.05         9.81 o
   2  -4   5        727.37        816.69        76.71 o
   3  -4   5          1.21          2.67         0.81 o
   4  -4   5        220.76        230.58        27.80 o
   5  -4   5         43.61         40.01         5.56 o
   6  -4   5        504.17        447.82        57.77 o
   7  -4   5         92.26        107.52        22.43 o
   8  -4   5        177.79        101.68        66.25 o
 -10  -3   5          1.73          2.45         4.58 o
  -9  -3   5         84.82         86.32        15.23 o
  -8  -3   5         67.27         84.58        16.83 o
  -7  -3   5         84.17         80.80        10.10 o
  -6  -3   5         38.68         43.79         6.79 o
  -5  -3   5          0.26          0.57         0.81 o
  -4  -3   5        175.41        151.60        15.38 o
  -3  -3   5        112.87        107.54        11.06 o
  -2  -3   5        268.93        294.41        23.96 o
  -1  -3   5        585.55        495.26        50.39 o
   0  -3   5         22.60         20.87         2.44 o
   1  -3   5        600.19        492.27        47.86 o
   2  -3   5         62.57         71.93         6.62 o
   3  -3   5        309.30        344.50        38.58 o
   4  -3   5        141.32        149.89        18.82 o
   5  -3   5        375.57        412.84        48.52 o
   6  -3   5        203.07        238.38        45.68 o
   7  -3   5          0.32          2.25         2.53 o
   8  -3   5         50.46         10.24        15.84 o
 -10  -2   5         11.11          3.59         7.03 o
  -9  -2   5        222.33        222.41        42.26 o
  -8  -2   5          0.06          2.56         1.63 o
  -7  -2   5        462.69        455.59        56.25 o
  -6  -2   5        137.13        138.95        13.91 o
  -5  -2   5        640.21        688.40        65.78 o
  -4  -2   5        161.06        192.58        19.58 o
  -3  -2   5        667.05        657.69        55.45 o
  -2  -2   5        442.80        378.44        37.76 o
  -1  -2   5        100.75         85.10         8.98 o
   0  -2   5          1.57          0.62         0.70 o
   1  -2   5       4020.29       4436.58       347.60 o
   2  -2   5       1256.44       1352.66       129.56 o
   3  -2   5          0.63          0.36         0.58 o
   4  -2   5         44.48         48.04         6.26 o
   5  -2   5        133.21        141.10        16.47 o
   6  -2   5          6.14          6.96         3.05 o
   7  -2   5          3.36          0.90         3.05 o
   8  -2   5         20.18          6.92         9.85 o
  -9  -1   5        175.60        201.72        38.57 o
  -8  -1   5        160.68        152.15        25.68 o
  -7  -1   5        866.27        846.89        94.96 o
  -6  -1   5          0.15          2.04         0.88 o
  -5  -1   5        151.25        154.05        14.00 o
  -4  -1   5         53.23         61.89         6.30 o
  -3  -1   5        179.17        222.74        22.58 o
  -2  -1   5        705.32        646.18        53.47 o
  -1  -1   5         20.21         15.58         2.03 o
   0  -1   5         84.66         75.97         8.28 o
   1  -1   5        937.74        993.24        89.97 o
   2  -1   5        508.24        650.22        56.44 o
   3  -1   5         73.45         64.32         6.16 o
   4  -1   5         99.21        119.94        13.67 o
   5  -1   5         76.02         79.27        12.08 o
   6  -1   5         30.82         33.93         8.28 o
   7  -1   5        223.24        295.68       167.71 o
 -11   0   5          0.34         -1.41         3.05 o
 -10   0   5          1.97          0.20         5.07 o
  -9   0   5         14.11         12.33         4.76 o
  -8   0   5         26.80         24.09         4.52 o
  -7   0   5        238.53        214.56        23.75 o
  -6   0   5        366.46        382.91        36.07 o
  -5   0   5         17.30         13.34         2.20 o
  -4   0   5          2.67          1.72         0.65 o
  -3   0   5        707.47        687.27        62.48 o
  -2   0   5       2372.75       2390.81       207.04 o
  -1   0   5       1080.68       1018.86        90.24 o
   0   0   5       3972.42       3955.70       296.82 o
   1   0   5       3471.98       3801.72       268.30 o
   2   0   5          5.57          3.97         0.95 o
   3   0   5          2.47          3.09         1.00 o
   4   0   5        229.58        227.35        26.90 o
   5   0   5        115.12        123.53        21.11 o
   6   0   5          0.01          0.42         3.53 o
   7   0   5          8.64          7.20        10.63 o
 -11   1   5         40.72         17.59        23.79 o
 -10   1   5         20.40          9.70         5.39 o
  -9   1   5          2.84          1.82         3.42 o
  -8   1   5         76.77         66.19         9.29 o
  -7   1   5        106.93         97.65        12.37 o
  -6   1   5        203.87        225.43        24.17 o
  -5   1   5        947.94       1079.69       107.89 o
  -4   1   5          4.71          6.62         1.19 o
  -3   1   5         76.11         80.30         8.62 o
  -2   1   5        446.24        393.67        32.63 o
  -1   1   5       1317.21       1303.47       124.06 o
   0   1   5        372.86        395.52        27.49 o
   1   1   5         49.49         45.98         5.16 o
   2   1   5         19.15         19.80         2.42 o
   3   1   5        460.69        441.63        46.60 o
   4   1   5         47.28         47.79         7.79 o
   5   1   5         10.78         12.33         3.74 o
   6   1   5         55.99         66.77        23.50 o
   7   1   5         42.63         61.86        16.97 o
 -10   2   5         64.07        106.51        21.25 o
  -9   2   5        340.06        369.24        69.36 o
  -8   2   5        205.94        215.05        23.61 o
  -7   2   5        306.19        312.51        30.43 o
  -6   2   5          5.17          8.12         1.95 o
  -5   2   5        131.21        148.76        15.20 o
  -4   2   5        122.84        110.12        11.09 o
  -3   2   5       4404.32       4776.74       429.52 o
  -2   2   5         16.27         14.63         1.99 o
  -1   2   5        108.62         97.35         8.30 o
   0   2   5          0.09          0.07         0.49 o
   1   2   5          2.70          2.60         0.77 o
   2   2   5        376.25        383.39        30.87 o
   3   2   5        131.13        147.56        16.26 o
   4   2   5         15.03         21.61         5.26 o
   5   2   5         26.14         27.80         5.85 o
   6   2   5        184.03        266.19        52.50 o
   7   2   5          2.15          0.73         6.92 o
 -11   3   5          0.07          0.44         4.20 o
 -10   3   5        111.24        119.30        23.41 o
  -9   3   5         17.41         38.93         9.03 o
  -8   3   5          2.58          2.62         1.26 o
  -7   3   5        403.15        397.93        38.12 o
  -6   3   5         43.20         45.88         5.79 o
  -5   3   5         22.82         28.02         3.88 o
  -4   3   5         65.39         60.18         6.32 o
  -3   3   5          7.76          7.57         1.47 o
  -2   3   5       2896.41       3242.51       244.99 o
  -1   3   5         30.31         28.27         3.27 o
   0   3   5         55.75         51.69         5.28 o
   1   3   5         74.36         72.32         7.47 o
   2   3   5         26.59         27.15         3.63 o
   3   3   5         53.66         58.41         7.93 o
   4   3   5          0.08          0.42         2.36 o
   5   3   5          3.46          1.75         5.51 o
   6   3   5          0.03         -0.44         8.70 o
 -11   4   5         11.29          1.15         5.83 o
 -10   4   5        350.93        291.47        55.05 o
  -9   4   5        460.57        462.59        71.43 o
  -8   4   5          2.71          3.08         1.50 o
  -7   4   5        957.20       1049.39       151.40 o
  -6   4   5        335.77        334.13        36.66 o
  -5   4   5         99.54        114.64        12.68 o
  -4   4   5        350.15        326.79        29.86 o
  -3   4   5         68.27         82.39         7.51 o
  -2   4   5         11.14         12.70         1.77 o
  -1   4   5        786.81        737.19        56.66 o
   0   4   5         52.85         53.07         7.82 o
   1   4   5        130.15        110.56        11.54 o
   2   4   5         26.60         28.72         5.21 o
   3   4   5        258.26        304.67        49.03 o
   4   4   5         34.61         44.34        15.15 o
   5   4   5        154.29        196.73        33.74 o
   6   4   5         24.29         16.53         9.18 o
 -11   5   5          7.34          0.52         5.58 o
 -10   5   5         58.81         52.84        11.40 o
  -9   5   5         79.66         95.81        13.73 o
  -8   5   5          0.60          0.38         1.20 o
  -7   5   5         31.58         39.39         5.16 o
  -6   5   5         27.58         26.20         3.49 o
  -5   5   5         43.21         50.58         6.63 o
  -4   5   5         53.62         50.59         5.24 o
  -3   5   5        556.84        586.65        46.04 o
  -2   5   5         11.82         14.85         2.09 o
  -1   5   5        109.42        110.87         9.98 o
   0   5   5          5.22          5.81         1.42 o
   1   5   5          0.26          0.33         1.29 o
   2   5   5        118.61        148.48        24.89 o
   3   5   5          8.67         12.14         3.65 o
   4   5   5         91.94         83.41        63.16 o
   5   5   5         13.72         11.30         9.30 o
 -11   6   5          1.57          2.82         7.40 o
 -10   6   5         44.46         16.10        13.45 o
  -9   6   5        156.86        141.90        25.20 o
  -8   6   5          7.85         10.32         2.67 o
  -7   6   5        640.37        694.43       110.47 o
  -6   6   5          0.90          0.11         1.10 o
  -5   6   5        269.18        262.43        22.70 o
  -4   6   5         16.44         13.24         2.08 o
  -3   6   5          7.35          6.18         1.26 o
  -2   6   5       1184.17       1228.09       123.22 o
  -1   6   5        115.31        103.67        10.15 o
   0   6   5         78.66         83.11        13.59 o
   1   6   5          1.06          1.69         1.90 o
   2   6   5         63.48         85.80        14.65 o
   3   6   5         17.16          6.55         7.46 o
   4   6   5         59.66         67.89        16.84 o
 -10   7   5          4.37          1.55         2.95 o
  -9   7   5        109.65        112.75        21.15 o
  -8   7   5        158.91        174.96        42.88 o
  -7   7   5        630.38        744.17        72.09 o
  -6   7   5        489.15        487.64        46.31 o
  -5   7   5         79.07         95.05         8.75 o
  -4   7   5          4.17          3.90         1.13 o
  -3   7   5          1.49          1.00         0.94 o
  -2   7   5        234.37        213.80        26.93 o
  -1   7   5          4.94          6.12         2.04 o
   0   7   5        284.38        333.74        55.10 o
   1   7   5         20.13         26.87         7.77 o
   2   7   5          5.30          3.44         4.85 o
   3   7   5         31.13         12.67        11.79 o
 -10   8   5          8.49          5.87         3.75 o
  -9   8   5         74.28         68.92        15.47 o
  -8   8   5          0.34          1.72         3.00 o
  -7   8   5          4.77         10.77         3.99 o
  -6   8   5        383.08        342.42        64.98 o
  -5   8   5        162.66        193.52        27.05 o
  -4   8   5         37.18         42.76         8.75 o
  -3   8   5         39.76         44.67         8.83 o
  -2   8   5         67.95         74.91        11.88 o
  -1   8   5         85.82         92.09        15.92 o
   0   8   5         14.12         20.34         5.10 o
   1   8   5         81.86        105.52        16.87 o
   2   8   5        192.31        176.96       115.30 o
   3   8   5          4.73          1.38         6.37 o
 -10   9   5         15.09         14.68         8.09 o
  -9   9   5         29.33         22.52         7.19 o
  -8   9   5        209.23        280.39       130.43 o
  -7   9   5        245.70        288.30        52.87 o
  -6   9   5         32.83         44.36         9.70 o
  -5   9   5        165.74        199.11        29.47 o
  -4   9   5          5.43          6.56         3.45 o
  -3   9   5         38.79         46.62        11.28 o
  -2   9   5        211.08        246.09        36.90 o
  -1   9   5          0.12          1.02         3.02 o
   0   9   5         23.30         14.48         5.45 o
   1   9   5         77.01         42.34        40.46 o
   2   9   5          8.66          7.03         7.30 o
  -9  10   5          1.60          3.24         4.80 o
  -8  10   5         22.05         25.92         9.90 o
  -7  10   5        351.95        374.91        66.32 o
  -6  10   5         37.22         34.62         7.72 o
  -5  10   5          0.83         -0.06         2.83 o
  -4  10   5         28.78         30.31         6.91 o
  -3  10   5          4.62          4.36         3.66 o
  -2  10   5         48.29         68.81        16.95 o
  -1  10   5          1.23          5.72         4.35 o
   0  10   5         31.32         27.86         8.54 o
  -9  11   5         27.40         13.84         8.12 o
  -8  11   5         17.44         19.02        10.25 o
  -7  11   5         25.21         23.75        14.84 o
  -6  11   5         92.02         39.47        64.13 o
  -5  11   5         44.01         33.09        22.27 o
  -4  11   5        100.40         40.51        65.47 o
  -3  11   5        177.31         92.60        95.84 o
  -2  11   5         78.65         40.07        49.62 o
  -1  11   5         78.61         29.27        45.86 o
  -8  12   5         89.22        124.74        35.97 o
  -7  12   5         64.13         71.69        33.90 o
  -6  12   5         29.97         33.35        16.31 o
  -5  12   5         52.54         22.33        21.53 o
  -4  12   5         30.93         21.44        18.83 o
  -3  12   5          0.52         -0.22         1.98 o
  -6  13   5          4.06          1.91         2.25 o
  -5  13   5         22.55         12.86         4.58 o
   0 -14   6         36.99         32.10        10.33 o
   1 -14   6          2.63          3.26         3.01 o
   2 -14   6         34.80         51.40        18.33 o
   3 -14   6         15.22         13.98         3.53 o
   4 -14   6          3.36          1.10         1.94 o
   5 -14   6          0.53         -0.91         4.88 o
  -1 -13   6          0.69         -0.22         2.70 o
   0 -13   6          1.04          1.35         2.68 o
   1 -13   6          0.99         -0.69         2.39 o
   2 -13   6         65.98         80.46        13.61 o
   3 -13   6          0.06          2.62         2.45 o
   4 -13   6         16.60         23.00         4.56 o
   5 -13   6          0.04          0.67         2.28 o
  -3 -12   6         12.79          3.12         4.00 o
  -2 -12   6          0.00         -1.04         2.20 o
  -1 -12   6         49.40         27.98        12.15 o
   0 -12   6         24.07         19.96         6.01 o
   1 -12   6         10.18          8.82         2.00 o
   2 -12   6         13.53         11.93         2.92 o
   3 -12   6         24.72         37.22         8.38 o
   4 -12   6          5.46         11.71         2.75 o
   5 -12   6          1.64         -0.60         4.09 o
   6 -12   6         21.06         -4.32         5.67 o
  -4 -11   6         70.83         42.36        19.26 o
  -3 -11   6          4.51          3.92         1.74 o
  -2 -11   6          9.05          8.68         3.24 o
  -1 -11   6        124.93        180.03        18.59 o
   0 -11   6          9.81         12.19         3.02 o
   1 -11   6          6.88          4.98         1.41 o
   2 -11   6         77.84         94.14        14.19 o
   3 -11   6        144.79        172.59        48.03 o
   4 -11   6         20.14         33.79        16.42 o
   5 -11   6         10.99         13.70         7.59 o
   6 -11   6          0.02          0.33         2.43 o
   7 -11   6          2.28          1.28         5.50 o
  -5 -10   6         72.45         78.58        10.34 o
  -4 -10   6         14.88         11.64         3.86 o
  -3 -10   6         17.76         17.29         3.89 o
  -2 -10   6          1.79          2.29         1.35 o
  -1 -10   6        130.24        143.07        17.93 o
   0 -10   6         11.07         11.29         2.72 o
   1 -10   6        253.80        240.06        33.00 o
   2 -10   6        223.64        239.08        27.98 o
   3 -10   6         62.39         69.27        22.81 o
   4 -10   6        358.89        379.18       108.24 o
   5 -10   6        178.78        243.05       113.17 o
   6 -10   6         14.15         14.80         8.94 o
   7 -10   6          0.28          1.08         6.55 o
  -6  -9   6          8.79         10.06         4.73 o
  -5  -9   6         50.72         45.67         7.45 o
  -4  -9   6         45.20         49.60         8.58 o
  -3  -9   6          3.47          3.97         1.60 o
  -2  -9   6         81.01        109.81        15.64 o
  -1  -9   6          2.51          1.55         1.28 o
   0  -9   6         36.51         37.62         6.19 o
   1  -9   6       1127.01       1292.83       120.26 o
   2  -9   6         24.14         29.78         3.82 o
   3  -9   6         66.06         73.12        21.15 o
   4  -9   6         29.51         28.44        13.80 o
   5  -9   6          6.65          6.93         2.91 o
   6  -9   6          0.06          0.07         4.26 o
   7  -9   6        188.74        137.12        64.30 o
  -7  -8   6          2.98          5.79         5.67 o
  -6  -8   6         37.39         49.20         7.03 o
  -5  -8   6        323.23        377.92        69.59 o
  -4  -8   6         12.72         10.75         3.03 o
  -3  -8   6         49.04         74.66        12.11 o
  -2  -8   6         46.69         55.60         7.03 o
  -1  -8   6          0.13          0.94         0.78 o
   0  -8   6        207.64        208.53        21.46 o
   1  -8   6          7.91          9.32         1.34 o
   2  -8   6         45.30         45.67         5.09 o
   3  -8   6         17.85         16.68         1.93 o
   4  -8   6        133.51        121.22        29.60 o
   5  -8   6          9.23         10.59         6.37 o
   6  -8   6          0.11          1.74         4.61 o
   7  -8   6         84.97         67.01        31.65 o
  -8  -7   6          2.64          1.20         5.71 o
  -7  -7   6        155.70        190.60        24.44 o
  -6  -7   6         50.40         50.25         9.97 o
  -5  -7   6         32.42         37.24         7.90 o
  -4  -7   6         32.94         29.46         5.43 o
  -3  -7   6         27.88         24.01         4.15 o
  -2  -7   6         13.54         14.72         1.81 o
  -1  -7   6        113.12        126.57        13.19 o
   0  -7   6        129.99        127.95        11.73 o
   1  -7   6         24.39         22.92         2.84 o
   2  -7   6        742.02        892.41        84.02 o
   3  -7   6        292.38        324.50        29.92 o
   4  -7   6        469.25        515.83       239.54 o
   5  -7   6        195.60        220.09        52.49 o
   6  -7   6         27.51         23.70        11.58 o
   7  -7   6          1.18         -0.18         2.36 o
  -8  -6   6         11.64         15.00         4.51 o
  -7  -6   6          0.19          0.59         2.44 o
  -6  -6   6         31.79         46.32         9.20 o
  -5  -6   6         23.57         24.28         5.58 o
  -4  -6   6         91.50         91.99        12.08 o
  -3  -6   6         79.16         72.10         8.70 o
  -2  -6   6        151.67        142.60        14.51 o
  -1  -6   6        325.28        313.78        34.56 o
   0  -6   6         38.06         40.56         4.65 o
   1  -6   6        701.54        745.02        76.99 o
   2  -6   6         95.49         80.83        10.28 o
   3  -6   6         18.05         25.30         4.15 o
   4  -6   6        188.96        229.58        20.54 o
   5  -6   6          0.08          0.37         1.37 o
   6  -6   6        166.50        111.37        28.67 o
   7  -6   6         59.36         18.24         7.13 o
   8  -6   6          1.26          2.59         3.14 o
  -9  -5   6         20.51         17.83         5.71 o
  -8  -5   6          1.04          0.77         2.80 o
  -7  -5   6        266.59        319.57        46.96 o
  -6  -5   6        123.20        120.84        21.75 o
  -5  -5   6        267.48        239.05        34.41 o
  -4  -5   6          0.10          1.21         1.07 o
  -3  -5   6         46.37         39.64         4.95 o
  -2  -5   6         31.14         34.93         4.32 o
  -1  -5   6         91.31         77.51         8.63 o
   0  -5   6        134.51        134.00        12.17 o
   1  -5   6          5.06          3.88         0.83 o
   2  -5   6        716.21        758.12        75.24 o
   3  -5   6        188.04        172.48        18.20 o
   4  -5   6        250.18        262.52        26.25 o
   5  -5   6        111.08        138.34        16.55 o
   6  -5   6          0.31          0.36         1.63 o
   7  -5   6         11.32         14.01         7.17 o
   8  -5   6          0.04         -0.48         2.39 o
  -9  -4   6         24.11         24.04         6.61 o
  -8  -4   6          2.16          2.65         3.16 o
  -7  -4   6         15.15         14.94         3.99 o
  -6  -4   6          3.64          5.50         1.84 o
  -5  -4   6        242.10        211.51        19.86 o
  -4  -4   6          3.99          4.64         1.06 o
  -3  -4   6        342.60        323.21        31.45 o
  -2  -4   6         77.78         80.29         7.83 o
  -1  -4   6        276.38        248.05        23.91 o
   0  -4   6        217.31        183.36        20.02 o
   1  -4   6          8.85          8.48         1.58 o
   2  -4   6          9.84         10.71         1.40 o
   3  -4   6        228.70        228.84        19.76 o
   4  -4   6          2.67          2.46         0.99 o
   5  -4   6        304.20        311.97        36.94 o
   6  -4   6        148.88        136.71        16.51 o
   7  -4   6          1.46          1.77         2.89 o
 -10  -3   6         16.23          9.41         5.55 o
  -9  -3   6        165.22        192.51        29.78 o
  -8  -3   6        119.24        147.45        25.96 o
  -7  -3   6        348.10        333.07        37.44 o
  -6  -3   6          0.00          0.62         0.86 o
  -5  -3   6         15.09         16.90         2.57 o
  -4  -3   6         67.64         52.26         5.37 o
  -3  -3   6        905.30       1010.63        81.63 o
  -2  -3   6        222.56        197.59        16.19 o
  -1  -3   6        291.47        299.36        28.47 o
   0  -3   6         22.90         22.36         3.16 o
   1  -3   6       1737.09       1971.05       218.39 o
   2  -3   6        256.44        231.94        23.06 o
   3  -3   6        254.33        244.41        21.08 o
   4  -3   6         24.94         25.88         3.07 o
   5  -3   6         32.72         29.82         4.19 o
   6  -3   6          6.99          5.14         1.88 o
   7  -3   6         52.44         26.77        28.35 o
 -10  -2   6         71.88         68.36        14.68 o
  -9  -2   6         11.91          7.05         4.46 o
  -8  -2   6         59.47         59.35        14.58 o
  -7  -2   6        999.43       1060.21       109.46 o
  -6  -2   6        143.06        127.55        13.97 o
  -5  -2   6        172.66        183.29        17.48 o
  -4  -2   6         97.46         84.21         9.48 o
  -3  -2   6        159.83        164.27        16.59 o
  -2  -2   6          1.45          0.98         0.50 o
  -1  -2   6        211.07        171.54        16.17 o
   0  -2   6        274.85        270.85        27.71 o
   1  -2   6       1520.66       1562.66       158.98 o
   2  -2   6        239.12        249.95        22.57 o
   3  -2   6         41.91         37.30         4.27 o
   4  -2   6        222.88        207.27        24.83 o
   5  -2   6        133.04        162.71        19.13 o
   6  -2   6          4.21          2.71         1.94 o
   7  -2   6          5.55          0.17         4.15 o
 -10  -1   6        214.68        292.94        43.60 o
  -9  -1   6         35.01         18.38         5.90 o
  -8  -1   6         98.76        131.39        32.24 o
  -7  -1   6         42.46         38.16         4.93 o
  -6  -1   6         63.70         71.20         8.00 o
  -5  -1   6         75.98         88.19         9.39 o
  -4  -1   6        747.76        779.17        74.98 o
  -3  -1   6        267.70        237.43        24.75 o
  -2  -1   6        234.12        230.66        23.69 o
  -1  -1   6         21.64         27.65         3.08 o
   0  -1   6        555.04        578.91        59.76 o
   1  -1   6       1775.38       1629.47       149.64 o
   2  -1   6         14.99         16.18         2.15 o
   3  -1   6         16.52         14.42         2.41 o
   4  -1   6        387.36        374.48        47.28 o
   5  -1   6         74.87         80.08        10.70 o
   6  -1   6        115.95         78.64        35.06 o
   7  -1   6         41.54         12.63        17.22 o
 -11   0   6          1.72         -2.29         5.92 o
 -10   0   6          3.29          0.14         5.09 o
  -9   0   6         10.63          8.55         3.99 o
  -8   0   6        528.37        519.43        58.78 o
  -7   0   6         43.92         40.73         5.08 o
  -6   0   6        593.23        627.51        59.00 o
  -5   0   6        107.11        101.64        11.04 o
  -4   0   6         61.83         59.50         6.50 o
  -3   0   6       1031.65        985.69        90.05 o
  -2   0   6       1666.47       1566.41       166.09 o
  -1   0   6        150.18        145.14        15.55 o
   0   0   6       1659.64       1955.05       148.98 o
   1   0   6        609.56        596.90        51.36 o
   2   0   6        468.91        449.12        47.49 o
   3   0   6         16.61         14.87         2.31 o
   4   0   6         30.50         33.72         6.26 o
   5   0   6        111.96        135.82        20.00 o
   6   0   6          0.05          1.00         2.38 o
   7   0   6          3.03          2.69        12.36 o
 -10   1   6         81.51        117.70        23.10 o
  -9   1   6         81.32         66.74        17.89 o
  -8   1   6         28.84         19.85         3.58 o
  -7   1   6         86.15         71.11         7.54 o
  -6   1   6         72.28         66.62         7.61 o
  -5   1   6         55.89         68.90         8.09 o
  -4   1   6          1.06          0.28         0.63 o
  -3   1   6         89.08        105.77        10.84 o
  -2   1   6         81.32         99.95        12.54 o
  -1   1   6        172.16        185.16        14.33 o
   0   1   6          9.99         11.34         1.60 o
   1   1   6          5.95          5.44         1.13 o
   2   1   6        349.79        299.84        27.22 o
   3   1   6         81.90         92.28        14.63 o
   4   1   6          4.73          5.82         2.34 o
   5   1   6        735.22        852.76       149.40 o
   6   1   6          0.27         -0.49         5.09 o
 -11   2   6         14.59          0.69         5.55 o
 -10   2   6         33.94         33.45         7.69 o
  -9   2   6          7.50          6.03         2.91 o
  -8   2   6        134.15        145.81        21.62 o
  -7   2   6         12.19         13.17         2.77 o
  -6   2   6        199.25        206.38        21.31 o
  -5   2   6        234.39        210.55        23.39 o
  -4   2   6       1241.43       1197.02       118.43 o
  -3   2   6         24.84         24.73         3.27 o
  -2   2   6        138.00        115.83        14.88 o
  -1   2   6        186.87        186.05        14.75 o
   0   2   6        156.95        149.59        12.83 o
   1   2   6          3.67          3.09         1.02 o
   2   2   6        297.91        253.16        25.34 o
   3   2   6         98.11        119.30        20.40 o
   4   2   6          7.47          7.81         2.97 o
   5   2   6         63.15         58.66        12.77 o
   6   2   6        111.97        128.39        28.24 o
 -11   3   6          2.08          0.59         5.69 o
 -10   3   6          6.20         16.82         5.85 o
  -9   3   6        147.56        141.54        19.39 o
  -8   3   6        155.70        153.18        18.91 o
  -7   3   6        148.34        153.72        17.70 o
  -6   3   6          3.94          3.95         1.35 o
  -5   3   6        799.83        791.54        83.18 o
  -4   3   6         33.69         34.06         4.25 o
  -3   3   6         64.75         75.62         7.45 o
  -2   3   6         93.49         98.89         8.60 o
  -1   3   6        225.07        235.21        21.84 o
   0   3   6         85.18         62.78         7.25 o
   1   3   6          0.17         -0.11         0.67 o
   2   3   6          0.17          0.35         1.00 o
   3   3   6        202.55        238.07        30.38 o
   4   3   6         79.25         83.85        15.64 o
   5   3   6          5.07          3.01         6.02 o
 -11   4   6         13.34          0.24         3.60 o
 -10   4   6          3.83          2.97         4.02 o
  -9   4   6          3.34          2.98         1.68 o
  -8   4   6          6.33          7.60         1.65 o
  -7   4   6       1081.56       1272.89       139.44 o
  -6   4   6         16.54         15.01         2.71 o
  -5   4   6         92.30         90.34        10.36 o
  -4   4   6         91.31         85.15         9.08 o
  -3   4   6        310.15        308.95        29.69 o
  -2   4   6         43.01         36.97         3.91 o
  -1   4   6         10.36         13.05         1.96 o
   0   4   6         50.94         38.07         4.55 o
   1   4   6        519.20        564.66        82.12 o
   2   4   6         10.24          9.24         2.90 o
   3   4   6         13.54         15.79         4.29 o
   4   4   6        195.66        173.35       102.36 o
   5   4   6        107.35        139.42        28.94 o
 -10   5   6         33.72         32.89        16.23 o
  -9   5   6         83.69        109.98        21.77 o
  -8   5   6        338.53        300.72        38.09 o
  -7   5   6        140.07        113.99        18.83 o
  -6   5   6        322.17        304.88        37.35 o
  -5   5   6         15.44         18.64         2.92 o
  -4   5   6         21.86         22.12         2.66 o
  -3   5   6        467.38        454.20        34.98 o
  -2   5   6          2.08          2.86         1.05 o
  -1   5   6        965.34        954.27        81.44 o
   0   5   6         88.12        116.80        22.60 o
   1   5   6         62.45         71.90        11.34 o
   2   5   6          5.22          9.38         3.95 o
   3   5   6        111.72         44.51        37.76 o
   4   5   6         15.78         15.92         8.17 o
 -11   6   6          0.74          0.83         6.55 o
 -10   6   6          0.10          0.35         2.48 o
  -9   6   6          6.72          6.27         3.42 o
  -8   6   6        232.58        314.63        42.13 o
  -7   6   6          1.63          1.98         1.40 o
  -6   6   6        143.90        143.24        13.50 o
  -5   6   6          6.71          4.80         1.06 o
  -4   6   6         66.46         63.26         6.41 o
  -3   6   6         28.86         33.31         4.07 o
  -2   6   6         15.90         13.60         2.36 o
  -1   6   6          0.14          0.41         1.44 o
   0   6   6          3.26          8.05         2.76 o
   1   6   6        264.03        343.15        51.60 o
   2   6   6          1.62          2.47         3.87 o
   3   6   6          0.59         -0.62         3.83 o
   4   6   6         17.56         18.85        10.03 o
 -10   7   6          0.10         -0.66         2.60 o
  -9   7   6        228.71        229.84        41.70 o
  -8   7   6         53.14         61.43        11.84 o
  -7   7   6        550.31        530.57       112.14 o
  -6   7   6        188.83        229.59        41.19 o
  -5   7   6        109.07        130.46        16.91 o
  -4   7   6         10.84          9.64         2.79 o
  -3   7   6         39.84         36.77         6.17 o
  -2   7   6         31.94         31.94         7.96 o
  -1   7   6         32.42         35.27         7.76 o
   0   7   6          7.10         11.10         4.68 o
   1   7   6         41.09         51.67         9.88 o
   2   7   6         42.99         15.38        19.80 o
   3   7   6        161.81        143.09        26.41 o
 -10   8   6         22.45         14.45         5.48 o
  -9   8   6         74.57        105.15        19.44 o
  -8   8   6        195.40        219.71        33.16 o
  -7   8   6         61.38         69.15        15.15 o
  -6   8   6         51.31         69.46        13.14 o
  -5   8   6         15.85         25.10         6.95 o
  -4   8   6         39.49         54.82        12.32 o
  -3   8   6          8.15          8.31         4.06 o
  -2   8   6          0.72          2.03         2.05 o
  -1   8   6         30.60         48.87         9.50 o
   0   8   6         13.61         13.69         5.28 o
   1   8   6         66.53         38.07        32.17 o
   2   8   6          0.30         -0.59         8.11 o
 -10   9   6          5.29          1.57         4.71 o
  -9   9   6         25.93         22.86         7.99 o
  -8   9   6        149.42        193.53        37.32 o
  -7   9   6         58.81         69.94        13.72 o
  -6   9   6        266.64        324.79        57.64 o
  -5   9   6        518.62        682.21       106.28 o
  -4   9   6         14.42         25.42         7.23 o
  -3   9   6          5.23          7.75         2.88 o
  -2   9   6        148.15        174.76        30.66 o
  -1   9   6          7.57          7.23         4.49 o
   0   9   6          0.21          1.07         3.72 o
   1   9   6        168.44        150.55        31.56 o
  -9  10   6         74.41         94.11        27.34 o
  -8  10   6         29.60         29.18        23.71 o
  -7  10   6        175.40         95.96       106.30 o
  -6  10   6         17.15         11.98         9.47 o
  -5  10   6          0.01          2.29         3.03 o
  -4  10   6         85.11         27.45        43.84 o
  -3  10   6          0.11          0.31         2.17 o
  -2  10   6          0.14          0.58         3.47 o
  -1  10   6         67.79         72.76        17.30 o
  -9  11   6         24.05         20.87        11.40 o
  -8  11   6         62.39         71.85        21.02 o
  -7  11   6          8.09          6.18         3.53 o
  -6  11   6         95.93         67.71        66.27 o
  -5  11   6         65.13         32.80        31.80 o
  -4  11   6         40.99         27.05        26.64 o
  -3  11   6          0.06          3.51         4.57 o
  -2  11   6          3.89          1.98         3.30 o
  -7  12   6         17.07         17.66         5.97 o
  -6  12   6          1.66          1.36         3.44 o
  -5  12   6          8.53          9.93         3.78 o
  -4  12   6          6.53          4.46         2.63 o
   1 -14   7          3.04          2.28         1.80 o
   2 -14   7         49.36         50.14        16.95 o
   3 -14   7          4.38          3.13         3.11 o
   4 -14   7          4.32          2.04         4.85 o
  -1 -13   7          4.35         10.86         2.97 o
   0 -13   7          0.09          0.43         1.55 o
   1 -13   7          4.26          2.17         1.63 o
   2 -13   7         30.66         37.73         6.87 o
   3 -13   7          1.89          2.19         2.36 o
   4 -13   7        138.87         83.55        93.55 o
   5 -13   7        101.17         64.83        57.39 o
   6 -13   7          5.16          3.52         4.20 o
  -3 -12   7          5.62          6.81         4.74 o
  -2 -12   7         43.04         31.23        12.50 o
  -1 -12   7          1.08          0.69         1.38 o
   0 -12   7         34.52         32.46        10.37 o
   1 -12   7        163.95        168.87        24.72 o
   2 -12   7          3.59          1.97         1.82 o
   3 -12   7         67.09         89.48        18.56 o
   4 -12   7          8.53          6.75         4.06 o
   5 -12   7          6.81          0.71         2.26 o
   6 -12   7         36.75         27.73        26.00 o
   7 -12   7        100.31        116.33        54.57 o
  -4 -11   7          2.07          0.17         2.70 o
  -3 -11   7         11.90         10.21         3.28 o
  -2 -11   7          3.43          1.57         1.42 o
  -1 -11   7         16.25         15.51         3.31 o
   0 -11   7          0.05          1.12         1.78 o
   1 -11   7        204.09        215.46        33.51 o
   2 -11   7         10.11          9.39         2.57 o
   3 -11   7          0.31          1.77         1.97 o
   4 -11   7        189.54        259.08        85.25 o
   5 -11   7        213.46        186.16       159.63 o
  -5 -10   7          4.69          4.60         3.15 o
  -4 -10   7         23.15         28.21         8.04 o
  -3 -10   7         43.15         75.33        12.51 o
  -2 -10   7          1.12          0.56         1.21 o
  -1 -10   7         46.55         58.90         7.78 o
   0 -10   7        422.29        421.82        64.95 o
   1 -10   7         64.63         92.59        14.79 o
   2 -10   7          0.00          0.83         1.44 o
   3 -10   7          1.93          1.91         1.93 o
   4 -10   7         28.57         44.83        15.13 o
   5 -10   7        111.80        139.37        65.15 o
   6 -10   7         14.89         -1.28         3.68 o
   8 -10   7          1.08          1.33         2.95 o
  -6  -9   7         39.14         39.16         7.78 o
  -5  -9   7          0.05          0.37         2.63 o
  -4  -9   7         21.65         17.10         4.88 o
  -3  -9   7        209.66        248.47        35.61 o
  -2  -9   7          0.22          0.65         1.11 o
  -1  -9   7         29.99         29.99         5.43 o
   0  -9   7        721.65        687.34        71.56 o
   1  -9   7         86.60         96.66        13.15 o
   2  -9   7         45.08         48.44         9.43 o
   3  -9   7        166.87        117.98        24.51 o
   4  -9   7         53.23         67.97        22.64 o
   5  -9   7          0.08          0.77         4.45 o
   6  -9   7          9.11          9.67         4.72 o
   8  -9   7         39.01         52.99        16.57 o
  -7  -8   7         60.96         75.97        12.07 o
  -6  -8   7         22.53         28.85         6.78 o
  -5  -8   7          0.54         -0.37         2.66 o
  -4  -8   7        111.46        105.63        19.10 o
  -3  -8   7        201.66        164.98        28.96 o
  -2  -8   7        503.32        594.35        91.02 o
  -1  -8   7        234.23        233.27        27.52 o
   0  -8   7          5.12          4.03         1.13 o
   1  -8   7         86.61         78.47         8.71 o
   2  -8   7          5.76          4.65         1.18 o
   3  -8   7          1.86          0.89         0.90 o
   4  -8   7          0.46          0.58         1.49 o
   5  -8   7          2.76          3.47         2.71 o
   6  -8   7          0.36         -1.05         3.34 o
   7  -8   7         12.13         15.85         8.20 o
   8  -8   7        204.33        165.85        77.54 o
  -8  -7   7         58.15         54.23         9.75 o
  -7  -7   7          0.01         -0.04         3.26 o
  -6  -7   7          0.80          0.83         2.96 o
  -5  -7   7         23.67         29.69         6.66 o
  -4  -7   7        739.16        687.17       145.85 o
  -3  -7   7         85.33         79.46        15.42 o
  -2  -7   7         35.60         38.90         5.18 o
  -1  -7   7         52.15         50.20         5.38 o
   0  -7   7         31.51         29.87         3.92 o
   1  -7   7          1.51          2.84         1.00 o
   2  -7   7        646.07        636.78        72.99 o
   3  -7   7         60.31         56.07         6.28 o
   4  -7   7        264.01        272.23        29.74 o
   5  -7   7        153.58        116.08        40.69 o
   6  -7   7          5.36          2.35         2.22 o
   7  -7   7         50.51         75.38        22.34 o
   8  -7   7          0.39         -0.03         3.22 o
  -8  -6   7         53.23         56.62        12.16 o
  -7  -6   7         42.28         46.66        10.63 o
  -6  -6   7         73.22         82.33        13.43 o
  -5  -6   7        229.89        223.05        35.46 o
  -4  -6   7          5.59          7.65         2.18 o
  -3  -6   7        775.32        780.52        74.51 o
  -2  -6   7          0.73          2.10         0.93 o
  -1  -6   7        220.52        210.67        23.42 o
   0  -6   7        827.53        817.91        68.99 o
   1  -6   7        107.25        104.97        13.12 o
   2  -6   7         21.40         26.07         3.11 o
   3  -6   7         90.52         90.15         8.17 o
   4  -6   7         18.17         22.67         3.10 o
   5  -6   7        328.57        307.98        43.72 o
   6  -6   7          0.27          0.00         1.82 o
   7  -6   7         52.33         91.10        26.53 o
  -9  -5   7          2.85          3.94         4.33 o
  -8  -5   7          0.91          1.65         2.85 o
  -7  -5   7          1.78          2.75         2.62 o
  -6  -5   7          6.57         10.06         2.94 o
  -5  -5   7         82.21         87.80        13.13 o
  -4  -5   7         31.39         32.74         5.39 o
  -3  -5   7         10.15         10.60         1.94 o
  -2  -5   7         19.14         21.00         2.78 o
  -1  -5   7          5.28          4.94         1.04 o
   0  -5   7         10.86          9.55         1.45 o
   1  -5   7         11.13         11.71         1.84 o
   2  -5   7        204.27        199.10        17.97 o
   3  -5   7          4.09          4.07         1.15 o
   4  -5   7         56.73         52.98         4.84 o
   5  -5   7         57.03         66.34        11.06 o
   6  -5   7         12.89         11.35         3.38 o
   7  -5   7         24.73         22.24         8.11 o
  -9  -4   7         15.72         16.76         6.11 o
  -8  -4   7        260.11        244.70        40.87 o
  -7  -4   7          2.70          1.30         2.04 o
  -6  -4   7          0.24          2.89         1.45 o
  -5  -4   7        141.27        144.79        14.82 o
  -4  -4   7        495.13        481.34        39.14 o
  -3  -4   7        113.72        107.53        10.27 o
  -2  -4   7       1366.33       1299.49       129.33 o
  -1  -4   7         65.31         56.91         7.02 o
   0  -4   7         11.54          9.13         1.54 o
   1  -4   7         57.91         64.21         7.17 o
   2  -4   7         64.95         60.62         6.01 o
   3  -4   7        208.46        231.47        19.67 o
   4  -4   7          4.61          3.34         1.20 o
   5  -4   7         73.23         80.66        12.69 o
   6  -4   7         16.90          9.09         3.36 o
   7  -4   7          9.29          0.32         2.63 o
 -10  -3   7         18.00         25.72         8.08 o
  -9  -3   7          9.69         22.09         6.06 o
  -8  -3   7        131.67        151.02        27.22 o
  -7  -3   7        277.60        320.28        46.83 o
  -6  -3   7         28.96         26.52         4.89 o
  -5  -3   7          4.74          3.21         0.88 o
  -4  -3   7          3.48          3.56         1.03 o
  -3  -3   7        313.77        316.90        28.55 o
  -2  -3   7        137.03        114.24        12.76 o
  -1  -3   7         63.47         65.18         6.47 o
   0  -3   7         23.10         28.66         3.52 o
   1  -3   7          0.01          0.33         0.57 o
   2  -3   7         85.88         92.36         9.38 o
   3  -3   7        194.98        172.76        15.76 o
   4  -3   7         29.75         33.98         4.21 o
   5  -3   7         47.36         46.68         9.16 o
   6  -3   7         35.40         37.25        11.35 o
   7  -3   7          0.54         -0.94         2.48 o
 -10  -2   7          1.34         -0.68         3.59 o
  -9  -2   7         84.06         76.86        12.32 o
  -8  -2   7        250.10        212.59        34.54 o
  -7  -2   7        182.88        261.60        46.71 o
  -6  -2   7        451.75        434.16        38.65 o
  -5  -2   7        150.39        131.92        12.68 o
  -4  -2   7          0.31          0.74         0.57 o
  -3  -2   7       1181.67       1132.50       106.42 o
  -2  -2   7        559.67        503.33        48.55 o
  -1  -2   7        870.68        924.53       100.60 o
   0  -2   7         42.45         45.89         5.35 o
   1  -2   7       1014.42       1017.69        94.17 o
   2  -2   7        527.83        469.02        40.69 o
   3  -2   7         26.12         21.27         2.55 o
   4  -2   7        320.37        434.09        61.68 o
   5  -2   7         85.58        109.78        17.12 o
   6  -2   7         30.19         12.45        17.79 o
   7  -2   7          3.44         -1.06         3.27 o
 -10  -1   7         51.21         64.98        12.71 o
  -9  -1   7         16.47         22.63         5.19 o
  -8  -1   7         41.96         45.66         8.07 o
  -7  -1   7          4.23          3.62         1.21 o
  -6  -1   7         12.18         17.60         2.83 o
  -5  -1   7          0.01         -0.05         0.57 o
  -4  -1   7        299.68        293.18        28.66 o
  -3  -1   7         14.89         15.52         2.08 o
  -2  -1   7          0.30          1.16         0.64 o
  -1  -1   7        588.49        587.51        55.26 o
   0  -1   7        393.04        339.80        27.23 o
   1  -1   7        160.78        175.76        14.50 o
   2  -1   7         45.05         46.55         5.31 o
   3  -1   7         10.05         11.17         1.92 o
   4  -1   7        147.41        158.32        24.48 o
   5  -1   7         82.20        129.17        26.58 o
   6  -1   7          4.81          2.52         4.21 o
 -11   0   7          6.93          3.34         4.36 o
 -10   0   7        120.97        104.94        20.70 o
  -9   0   7          0.98          2.44         2.45 o
  -8   0   7        254.93        245.82        50.97 o
  -7   0   7       1334.33       1235.49       123.32 o
  -6   0   7        779.59        690.58        66.81 o
  -5   0   7        185.34        201.05        21.31 o
  -4   0   7         90.18         83.44         9.48 o
  -3   0   7          2.50          1.77         0.87 o
  -2   0   7          7.06          9.34         1.50 o
  -1   0   7         36.73         37.50         4.02 o
   0   0   7       1177.63       1191.70       105.89 o
   1   0   7          9.59         12.31         1.92 o
   2   0   7         44.31         38.45         4.46 o
   3   0   7         18.01         17.66         4.03 o
   4   0   7         28.07         26.45         5.12 o
   5   0   7          1.02          0.00         2.70 o
   6   0   7         29.38         11.61        15.82 o
 -11   1   7          9.60         -0.34         3.75 o
 -10   1   7         11.46         13.83         5.70 o
  -9   1   7        108.29        111.24        20.09 o
  -8   1   7        253.05        243.51        41.45 o
  -7   1   7         74.22         82.19         9.26 o
  -6   1   7        173.69        168.35        16.12 o
  -5   1   7         83.15         79.33         9.71 o
  -4   1   7        231.00        222.23        25.83 o
  -3   1   7         23.37         34.49         3.82 o
  -2   1   7        212.91        229.67        26.62 o
  -1   1   7         95.20         74.18         7.42 o
   0   1   7         89.93        105.18         9.75 o
   1   1   7          0.48          0.26         0.76 o
   2   1   7         38.48         32.64         4.29 o
   3   1   7         16.61         19.44         5.16 o
   4   1   7        186.03        173.38        29.44 o
   5   1   7         23.95         13.21         6.21 o
   6   1   7         11.15          6.92        12.64 o
 -10   2   7         12.58         13.17        12.88 o
  -9   2   7         17.11         24.02         5.54 o
  -8   2   7        897.90       1124.64       216.41 o
  -7   2   7        161.56        135.20        22.25 o
  -6   2   7          0.37          0.18         0.79 o
  -5   2   7        615.89        570.80        53.65 o
  -4   2   7        169.42        241.10        23.23 o
  -3   2   7        276.84        284.46        31.53 o
  -2   2   7        284.69        260.71        25.64 o
  -1   2   7        239.21        245.15        22.14 o
   0   2   7         29.11         30.01         3.50 o
   1   2   7          1.93          2.64         0.90 o
   2   2   7        225.09        264.30        46.98 o
   3   2   7        205.57        249.43        32.90 o
   4   2   7         18.57         12.69         5.85 o
   5   2   7          9.50         20.39        12.04 o
 -11   3   7          1.18         -0.37         3.30 o
 -10   3   7         58.87         50.51        22.40 o
  -9   3   7         59.19         53.07         9.67 o
  -8   3   7          0.52          1.64         1.10 o
  -7   3   7        595.09        623.18        54.24 o
  -6   3   7          0.01          0.35         0.89 o
  -5   3   7         29.11         32.21         3.89 o
  -4   3   7        173.99        157.99        18.41 o
  -3   3   7          9.21          7.98         1.44 o
  -2   3   7         20.53         18.59         2.46 o
  -1   3   7         98.07         98.17         8.63 o
   0   3   7        517.63        455.33        43.07 o
   1   3   7         98.06         96.11        14.82 o
   2   3   7         31.68         32.12         6.65 o
   3   3   7          0.01         -0.36         2.49 o
   4   3   7          0.38          4.10         3.93 o
   5   3   7         48.68         53.66        15.83 o
 -11   4   7          1.58         -1.82         5.61 o
 -10   4   7          5.89          1.60         2.83 o
  -9   4   7        222.82        231.68        36.44 o
  -8   4   7          3.76          8.79         3.32 o
  -7   4   7         11.08         12.65         2.43 o
  -6   4   7        425.49        357.14        35.07 o
  -5   4   7        154.45        146.04        14.13 o
  -4   4   7         53.10         53.64         6.01 o
  -3   4   7         14.97         11.73         1.67 o
  -2   4   7         96.57         91.96         9.65 o
  -1   4   7         62.56         52.28         6.16 o
   0   4   7        398.81        384.15        55.56 o
   1   4   7         25.54         23.58         5.43 o
   2   4   7          5.67          6.33         2.43 o
   3   4   7          0.00          0.50         2.90 o
   4   4   7         36.04         29.67        10.50 o
 -11   5   7          0.00          1.18         6.66 o
 -10   5   7          0.30          1.23         3.12 o
  -9   5   7        152.74        142.49        24.69 o
  -8   5   7        525.50        709.24       105.69 o
  -7   5   7          3.49          4.09         2.00 o
  -6   5   7          7.23          6.79         1.80 o
  -5   5   7         10.79         12.14         1.78 o
  -4   5   7         54.08         51.91         5.56 o
  -3   5   7         22.22         23.01         2.81 o
  -2   5   7          8.51          9.29         2.15 o
  -1   5   7          0.17          1.66         1.89 o
   0   5   7         79.87         72.85        12.30 o
   1   5   7          0.04         -0.78         2.43 o
   2   5   7         40.54         28.81        23.43 o
   3   5   7         21.30          3.14         5.60 o
   4   5   7         51.79         19.64        11.82 o
 -11   6   7          7.72         -1.43         6.24 o
 -10   6   7          8.18          7.10         8.05 o
  -9   6   7         67.84         70.86        11.30 o
  -8   6   7        144.60        187.23        33.30 o
  -7   6   7        235.47        237.91        72.63 o
  -6   6   7         56.12         48.48         9.20 o
  -5   6   7         58.24         54.20        11.15 o
  -4   6   7         24.77         26.83         4.56 o
  -3   6   7        209.47        186.46        25.90 o
  -2   6   7        299.47        384.10        60.04 o
  -1   6   7        139.60        180.26        23.47 o
   0   6   7          0.12          0.39         2.49 o
   1   6   7        115.31        115.13        18.24 o
   2   6   7         13.79          2.68         5.11 o
   3   6   7         71.05         81.33        19.56 o
 -10   7   7          3.03          0.61         3.98 o
  -9   7   7        220.10        226.65        32.23 o
  -8   7   7        191.68        272.22        48.40 o
  -7   7   7          2.05          4.06         1.88 o
  -6   7   7        396.66        465.93        74.71 o
  -5   7   7        100.41        125.45        18.70 o
  -4   7   7         77.34        101.95        16.13 o
  -3   7   7         28.83         36.59         7.06 o
  -2   7   7        225.00        306.75        54.08 o
  -1   7   7         21.62         26.06         5.76 o
   0   7   7        163.87        183.60        50.75 o
   1   7   7         85.60         62.23        42.79 o
   2   7   7          0.61          2.79        11.59 o
 -10   8   7         16.11          9.17        11.64 o
  -9   8   7          4.10          7.14         7.76 o
  -8   8   7        139.08        179.82        34.40 o
  -7   8   7         42.38         40.37         7.48 o
  -6   8   7          7.72         10.03         3.02 o
  -5   8   7        449.56        582.21        79.70 o
  -4   8   7        354.20        394.05        68.48 o
  -3   8   7         60.41         80.40        16.52 o
  -2   8   7         19.63         25.62         6.22 o
  -1   8   7         42.25         53.55        12.15 o
   0   8   7        263.61        307.03        43.33 o
   1   8   7          4.00          1.26         3.03 o
 -10   9   7         28.76         34.40        17.05 o
  -9   9   7          9.00          5.29         6.42 o
  -8   9   7         11.34         11.86         9.07 o
  -7   9   7        131.96         93.04        93.57 o
  -6   9   7         57.85         66.75        18.80 o
  -5   9   7         59.98         86.58        16.22 o
  -4   9   7         11.66         15.83         4.46 o
  -3   9   7         54.03         66.69        13.69 o
  -2   9   7        345.07        407.62        87.61 o
  -1   9   7        109.07        102.81        17.62 o
   0   9   7          6.54          2.17         5.04 o
  -9  10   7         62.34         54.68        26.45 o
  -8  10   7          1.61          0.76         4.16 o
  -7  10   7          0.30          0.31         3.20 o
  -6  10   7         20.33         14.24         6.54 o
  -5  10   7         36.84         25.55        14.06 o
  -4  10   7          7.42          6.50         5.96 o
  -3  10   7          9.34          4.19         6.50 o
  -2  10   7         20.17         13.99         9.91 o
  -8  11   7         70.06         94.52        44.62 o
  -7  11   7         14.21         23.43         7.48 o
  -6  11   7          6.33          5.06         4.21 o
  -5  11   7          5.59          9.05         3.48 o
  -4  11   7          0.06          0.36         2.06 o
  -3  11   7        138.39        111.90        32.35 o
   1 -14   8         13.54          2.62         5.35 o
   2 -14   8          0.22          0.71         4.85 o
   3 -14   8          0.23          0.18         7.26 o
  -1 -13   8         54.33         39.58        12.14 o
   0 -13   8          2.75          4.86         5.17 o
   1 -13   8         17.48         17.58         6.10 o
   2 -13   8         35.34         30.91         9.32 o
   3 -13   8         21.86         26.50         9.54 o
   4 -13   8        173.24         28.88        33.46 o
   5 -13   8         45.54         24.72        12.79 o
  -3 -12   8         14.76         17.33         9.84 o
  -2 -12   8          5.80          6.12         3.89 o
  -1 -12   8          4.55          1.73         2.31 o
   0 -12   8        148.62        101.43        32.97 o
   1 -12   8         24.73         16.42         6.09 o
   2 -12   8         13.69         17.61         4.86 o
   3 -12   8          0.03          0.40         2.36 o
   4 -12   8          7.84          3.15         7.12 o
   5 -12   8         52.54         13.34        12.45 o
   6 -12   8         18.01         18.60         9.52 o
  -4 -11   8         62.53         37.92        15.94 o
  -3 -11   8          4.87          3.70         3.42 o
  -2 -11   8        211.69        225.35        44.43 o
  -1 -11   8          7.71          7.49         2.49 o
   0 -11   8         73.93         87.83        13.34 o
   1 -11   8         14.86         17.38         3.91 o
   2 -11   8         29.36         20.79         8.79 o
   3 -11   8          3.36          8.62         4.29 o
   4 -11   8          5.00          2.10         2.66 o
   5 -11   8         33.61         11.76        11.28 o
   6 -11   8         62.47         63.20        29.89 o
   7 -11   8          6.33          3.62         3.28 o
  -5 -10   8        133.98        121.40        17.03 o
  -4 -10   8          9.66          8.36         4.31 o
  -3 -10   8         34.76         53.64        16.21 o
  -2 -10   8          0.29          0.84         2.14 o
  -1 -10   8         10.75         18.11         4.79 o
   0 -10   8          0.18          1.05         1.70 o
   1 -10   8         54.45         64.46        10.12 o
   2 -10   8          0.25         -0.57         1.99 o
   3 -10   8        201.18        310.13       102.05 o
   4 -10   8         71.64         79.65        16.44 o
   5 -10   8         62.82         34.22        37.49 o
   6 -10   8         21.07         18.27        12.97 o
   7 -10   8         33.43         30.87        15.04 o
  -6  -9   8          4.87          4.04         4.46 o
  -5  -9   8          2.36          2.13         2.72 o
  -4  -9   8         52.94         64.93        11.94 o
  -3  -9   8         62.35         78.12        14.60 o
  -2  -9   8          0.85          0.59         1.44 o
  -1  -9   8        304.97        335.49        49.97 o
   0  -9   8         14.41         15.27         3.29 o
   1  -9   8        336.68        336.66        38.65 o
   2  -9   8        321.45        314.22        43.00 o
   3  -9   8         88.98         64.73        19.64 o
   4  -9   8         39.03         41.78        10.30 o
   5  -9   8        143.04         89.20        76.30 o
   6  -9   8         37.51         27.38        20.00 o
   7  -9   8        111.80        130.59        37.37 o
  -7  -8   8         49.95         73.98        15.69 o
  -6  -8   8         35.19         39.18         8.28 o
  -5  -8   8          2.18          2.02         2.96 o
  -4  -8   8         41.58         46.47        12.33 o
  -3  -8   8         37.72         34.89         7.18 o
  -2  -8   8        157.69        171.52        27.18 o
  -1  -8   8        158.14        165.53        29.67 o
   0  -8   8         52.56         56.74         7.59 o
   1  -8   8          6.42          6.20         2.01 o
   2  -8   8         30.77         34.32         4.71 o
   3  -8   8         20.60         15.96         2.96 o
   4  -8   8        349.58        169.07        96.58 o
   5  -8   8         80.24        104.95        25.76 o
   6  -8   8          4.51          1.41         2.44 o
   7  -8   8         77.47         73.03        21.80 o
  -8  -7   8         62.52         89.60        18.47 o
  -7  -7   8          8.24          5.77         4.00 o
  -6  -7   8          4.47          4.76         2.65 o
  -5  -7   8        310.87        326.41        50.00 o
  -4  -7   8         11.69         10.23         3.54 o
  -3  -7   8         32.74         32.58         5.91 o
  -2  -7   8         64.90         71.80         8.97 o
  -1  -7   8         98.88        136.04        17.83 o
   0  -7   8         41.18         40.09         5.73 o
   1  -7   8         22.93         21.48         2.76 o
   2  -7   8         65.39         79.35         9.62 o
   3  -7   8        251.40        243.24        25.52 o
   4  -7   8        119.52        105.08        17.64 o
   5  -7   8        125.96        149.56        36.62 o
   6  -7   8          8.66          4.04         2.84 o
   7  -7   8          0.78          2.68         3.10 o
  -8  -6   8         30.81         20.61         6.83 o
  -7  -6   8        175.37        184.20        25.33 o
  -6  -6   8        153.42        180.77        29.54 o
  -5  -6   8         15.53         13.47         4.22 o
  -4  -6   8          5.61          4.52         2.52 o
  -3  -6   8        362.66        373.35        39.96 o
  -2  -6   8         68.11         73.26         8.07 o
  -1  -6   8        103.55        105.64         9.89 o
   0  -6   8        279.28        319.60        29.29 o
   1  -6   8        188.65        182.69        18.58 o
   2  -6   8        397.43        390.66        32.64 o
   3  -6   8         70.08         82.45         9.97 o
   4  -6   8         14.86          9.31         2.43 o
   5  -6   8        117.51        114.40        20.77 o
   6  -6   8          0.11         -0.47         1.95 o
   7  -6   8         10.85         15.41         8.30 o
  -9  -5   8          0.17          1.31         7.44 o
  -8  -5   8        233.49        245.04        31.80 o
  -7  -5   8          2.96          1.66         2.41 o
  -6  -5   8        111.27        108.46        15.86 o
  -5  -5   8         17.74         17.34         3.77 o
  -4  -5   8         17.59         17.90         3.21 o
  -3  -5   8          3.02          2.21         0.85 o
  -2  -5   8          4.39          4.04         0.91 o
  -1  -5   8         67.65         70.50         7.19 o
   0  -5   8         23.54         22.40         2.95 o
   1  -5   8          0.69          1.17         0.89 o
   2  -5   8        428.49        431.05        34.94 o
   3  -5   8          4.92          5.20         1.20 o
   4  -5   8        102.74        135.39        22.73 o
   5  -5   8         25.69         43.68        10.07 o
   6  -5   8         36.41         34.93        11.04 o
   7  -5   8          0.07          0.85         2.74 o
  -9  -4   8         48.66         56.61        11.82 o
  -8  -4   8         37.11         34.94         7.11 o
  -7  -4   8         33.12         32.42         7.58 o
  -6  -4   8         48.34         51.11         8.35 o
  -5  -4   8        281.37        252.63        36.13 o
  -4  -4   8         53.61         49.86         5.28 o
  -3  -4   8        341.28        334.55        29.02 o
  -2  -4   8         58.49         54.20         6.25 o
  -1  -4   8          4.05          3.95         0.92 o
   0  -4   8        216.89        198.46        22.63 o
   1  -4   8          0.39         -0.14         0.86 o
   2  -4   8        104.34        101.15         8.84 o
   3  -4   8          5.67          8.04         1.59 o
   4  -4   8         14.76         14.85         3.58 o
   5  -4   8         97.48        109.04        17.71 o
   6  -4   8         91.08        105.56        20.86 o
 -10  -3   8          3.21          3.99         8.20 o
  -9  -3   8         62.73         59.16        14.53 o
  -8  -3   8          6.42          5.16         2.96 o
  -7  -3   8        769.71        806.64       152.54 o
  -6  -3   8        187.85        164.98        20.24 o
  -5  -3   8          0.74          1.40         0.69 o
  -4  -3   8         86.73         71.76         6.70 o
  -3  -3   8         71.34         61.23         5.54 o
  -2  -3   8         61.78         63.95         6.28 o
  -1  -3   8         98.15        100.15        10.60 o
   0  -3   8        782.62        857.62        80.67 o
   1  -3   8         19.79         21.52         2.41 o
   2  -3   8        246.97        255.51        24.76 o
   3  -3   8         32.65         31.60         3.80 o
   4  -3   8         20.05         19.35         4.23 o
   5  -3   8        234.11        252.54        40.05 o
   6  -3   8         65.02         25.14        29.29 o
 -10  -2   8         12.33          7.61         5.07 o
  -9  -2   8         11.11          5.88         3.33 o
  -8  -2   8        308.80        368.93        49.62 o
  -7  -2   8       1063.65       1219.52       146.93 o
  -6  -2   8         30.88         28.06         4.60 o
  -5  -2   8         63.44         70.83         7.22 o
  -4  -2   8        105.29        114.96        11.25 o
  -3  -2   8         80.88        100.74         9.89 o
  -2  -2   8          9.93         10.39         1.67 o
  -1  -2   8          0.40          1.53         0.82 o
   0  -2   8        226.85        211.55        21.37 o
   1  -2   8          1.64          1.35         0.92 o
   2  -2   8         56.18         53.56         5.84 o
   3  -2   8          2.73          2.40         1.69 o
   4  -2   8          0.30          0.59         1.80 o
   5  -2   8         19.82         31.75         7.37 o
   6  -2   8          4.61          1.09         2.63 o
 -10  -1   8         39.75         38.97         8.95 o
  -9  -1   8        228.42        249.76        34.91 o
  -8  -1   8        463.53        487.38        86.93 o
  -7  -1   8         10.95         10.83         2.68 o
  -6  -1   8        124.83        136.12        17.87 o
  -5  -1   8         35.73         41.26         4.28 o
  -4  -1   8          1.86          2.86         0.86 o
  -3  -1   8          6.00          5.13         1.35 o
  -2  -1   8         78.29         75.68         8.35 o
  -1  -1   8          7.53         10.16         1.96 o
   0  -1   8        585.98        690.25        64.80 o
   1  -1   8       1395.93       1180.22       140.38 o
   2  -1   8        676.83        586.20        48.37 o
   3  -1   8         80.73         84.13        13.97 o
   4  -1   8        129.66        129.86        23.78 o
   5  -1   8         14.03          9.57         5.67 o
   6  -1   8          0.86          1.63         8.60 o
 -11   0   8          0.05         -1.14         5.08 o
 -10   0   8         18.93         29.58         8.27 o
  -9   0   8         25.34         20.55         5.37 o
  -8   0   8        351.79        325.14        55.65 o
  -7   0   8        351.81        382.55        81.14 o
  -6   0   8        496.80        501.41        44.45 o
  -5   0   8          0.16          1.42         0.78 o
  -4   0   8          4.30          6.96         1.44 o
  -3   0   8        105.70        109.87        13.13 o
  -2   0   8        571.47        549.52        57.92 o
  -1   0   8        461.50        533.16        39.94 o
   0   0   8        341.56        305.77        34.99 o
   1   0   8        397.51        364.50        37.92 o
   2   0   8         45.29         52.56         8.76 o
   3   0   8        100.67        110.40        21.24 o
   4   0   8         26.12         22.33         5.58 o
   5   0   8          6.62          1.27         3.57 o
 -10   1   8         64.21         63.61        26.38 o
  -9   1   8        117.81        137.62        24.59 o
  -8   1   8          0.55          2.56         2.80 o
  -7   1   8         14.57         15.29         3.37 o
  -6   1   8        529.02        496.65        44.45 o
  -5   1   8        254.38        233.64        22.80 o
  -4   1   8        122.71        147.74        16.50 o
  -3   1   8         90.83         97.44         9.85 o
  -2   1   8        322.04        314.22        25.50 o
  -1   1   8        151.48        134.75        10.09 o
   0   1   8        788.70        771.87        70.94 o
   1   1   8         39.14         37.70         5.48 o
   2   1   8        271.31        314.12        44.46 o
   3   1   8         40.07         45.44         7.73 o
   4   1   8         22.90          6.17         6.78 o
   5   1   8          0.91          3.34        11.87 o
 -11   2   8          6.92          0.69         3.52 o
 -10   2   8          9.89          9.24         3.52 o
  -9   2   8         16.21         17.14         4.90 o
  -8   2   8        477.45        569.94        91.90 o
  -7   2   8         59.94         55.15         8.13 o
  -6   2   8          1.67          0.93         0.88 o
  -5   2   8         74.80         84.11         9.71 o
  -4   2   8        152.37        119.71        16.85 o
  -3   2   8         80.90         86.62         9.24 o
  -2   2   8        317.27        284.12        22.17 o
  -1   2   8          9.92         10.37         1.57 o
   0   2   8         46.03         36.11         5.20 o
   1   2   8        247.27        255.16        37.83 o
   2   2   8         31.34         40.40         7.72 o
   3   2   8         27.05         10.73         5.95 o
   4   2   8          7.86         10.51         6.85 o
   5   2   8         36.70         22.23        12.58 o
 -11   3   8          2.29         -1.92         4.17 o
 -10   3   8         31.97          8.81        12.20 o
  -9   3   8          0.82         -0.01         2.40 o
  -8   3   8          1.54          1.46         2.15 o
  -7   3   8        885.68        921.65       167.19 o
  -6   3   8          1.08          0.54         0.76 o
  -5   3   8          9.50          8.26         1.96 o
  -4   3   8        101.30         97.26        11.05 o
  -3   3   8         73.17         72.22         7.03 o
  -2   3   8        121.52        101.04        10.53 o
  -1   3   8        546.56        529.66        59.43 o
   0   3   8          8.59         12.23         4.35 o
   1   3   8        127.96        120.79        22.74 o
   2   3   8        172.80        172.78        27.03 o
   3   3   8          6.41          2.05         2.38 o
   4   3   8          4.13          7.64         8.30 o
 -11   4   8         17.49          0.61         4.32 o
 -10   4   8         44.90         14.78        16.63 o
  -9   4   8        220.26        227.62        29.97 o
  -8   4   8         99.78        126.46        26.65 o
  -7   4   8        144.60        195.76        37.27 o
  -6   4   8         65.21         49.80         8.50 o
  -5   4   8        116.49         91.40        10.16 o
  -4   4   8        147.66        127.51        12.74 o
  -3   4   8        291.29        213.30        30.29 o
  -2   4   8         16.66         11.77         2.66 o
  -1   4   8          3.00          2.35         1.62 o
   0   4   8        539.32        603.42        75.05 o
   1   4   8          0.67          2.41         2.40 o
   2   4   8          7.88          1.22         3.22 o
   3   4   8          0.21          3.46         5.81 o
 -10   5   8          0.08         -0.57         2.59 o
  -9   5   8        185.16        272.87        49.92 o
  -8   5   8          0.35          1.07         2.45 o
  -7   5   8         30.90         30.03         6.70 o
  -6   5   8        142.35        142.07        20.49 o
  -5   5   8         38.12         30.70         6.15 o
  -4   5   8         21.22         23.81         4.88 o
  -3   5   8        257.60        313.72        49.67 o
  -2   5   8          3.93          7.34         2.50 o
  -1   5   8         58.56         66.22        13.52 o
   0   5   8         35.20         32.39         8.52 o
   1   5   8        189.08        225.72        33.89 o
   2   5   8          2.51          5.56         5.20 o
   3   5   8         21.96         34.91        14.75 o
 -10   6   8         39.06         28.77        40.56 o
  -9   6   8          2.92          2.60         3.57 o
  -8   6   8          8.58          5.82         2.49 o
  -7   6   8        598.14        621.05       152.59 o
  -6   6   8         21.09         24.46         5.95 o
  -5   6   8        334.65        458.67        75.08 o
  -4   6   8         64.22         87.12        13.61 o
  -3   6   8          7.94         17.20         5.81 o
  -2   6   8          4.77          4.11         3.14 o
  -1   6   8        479.29        593.47        68.67 o
   0   6   8        130.06        159.45        46.81 o
   1   6   8         14.80          6.30         6.79 o
   2   6   8          8.91         10.52        12.15 o
 -10   7   8          8.96          4.28         6.13 o
  -9   7   8          2.37          2.18         3.19 o
  -8   7   8          5.77         10.73         3.68 o
  -7   7   8          1.01          3.95         2.13 o
  -6   7   8          1.06          0.69         1.60 o
  -5   7   8         88.53        109.03        19.52 o
  -4   7   8         99.20        113.85        21.93 o
  -3   7   8          1.43          0.03         2.54 o
  -2   7   8          2.91          2.94         2.09 o
  -1   7   8         29.09         37.23         7.67 o
   0   7   8         66.37         63.95        13.14 o
   1   7   8         21.86          5.50         9.33 o
 -10   8   8         13.34         16.14         9.90 o
  -9   8   8         50.62         31.97        51.22 o
  -8   8   8         24.94         15.06        10.29 o
  -7   8   8         53.94         53.79        13.72 o
  -6   8   8         81.72         96.46        25.94 o
  -5   8   8        213.00        281.61        37.96 o
  -4   8   8         23.13         27.50         5.86 o
  -3   8   8          1.61          4.85         2.63 o
  -2   8   8          0.81          1.04         2.48 o
  -1   8   8         37.58         37.00        10.33 o
   0   8   8         41.64         22.79        28.00 o
  -9   9   8        108.60         39.49        67.56 o
  -8   9   8         28.87         28.82        25.66 o
  -7   9   8         19.61         19.77        15.69 o
  -6   9   8         48.58         25.38        35.58 o
  -5   9   8        132.26        110.16       109.88 o
  -4   9   8          4.13          8.28         5.50 o
  -3   9   8          7.39         12.01         5.82 o
  -2   9   8          0.60          0.94         3.19 o
  -1   9   8        122.21         80.57        20.22 o
  -9  10   8          0.00          1.31         3.35 o
  -8  10   8         15.87         14.86         8.90 o
  -7  10   8         20.34         16.21        10.04 o
  -6  10   8         10.43          7.07         4.84 o
  -5  10   8         91.42         57.29        50.59 o
  -4  10   8          3.90          5.59         4.41 o
  -3  10   8          9.04          7.07         3.11 o
  -7  11   8         56.43         53.82        25.66 o
  -6  11   8          0.15          0.66         3.53 o
  -5  11   8         31.09         20.39         6.64 o
  -1 -13   9         66.01         43.53        21.21 o
   0 -13   9         29.71         28.37        14.34 o
   1 -13   9          0.01          1.28         2.60 o
   2 -13   9         17.98         16.27         5.66 o
   3 -13   9         26.17          1.03         6.59 o
  -2 -12   9         15.07         18.02         6.16 o
  -1 -12   9         10.69          3.78         3.65 o
   0 -12   9          0.50          0.50         3.15 o
   1 -12   9         19.12         17.37         4.96 o
   2 -12   9         81.87        105.14        21.68 o
   3 -12   9          3.95          2.01         3.31 o
   4 -12   9         63.09         52.63        45.84 o
   5 -12   9         53.45         65.98        31.66 o
  -4 -11   9         43.00         32.11        10.30 o
  -3 -11   9         52.70         58.34        11.89 o
  -2 -11   9         84.03         89.71        15.48 o
  -1 -11   9          0.20          0.93         2.31 o
   0 -11   9          0.68          0.79         2.36 o
   1 -11   9        218.41        258.15        39.09 o
   2 -11   9         18.34         19.82        10.08 o
   3 -11   9         29.64         36.19         9.46 o
   4 -11   9         17.29          9.04        11.24 o
   5 -11   9          9.29          7.23         6.79 o
   6 -11   9          0.00         -0.47         5.39 o
  -5 -10   9         22.45         20.47         5.27 o
  -4 -10   9          0.91          1.58         2.30 o
  -3 -10   9          0.12          1.09         2.47 o
  -2 -10   9         28.24         31.13         6.84 o
  -1 -10   9          4.22          6.55         2.51 o
   0 -10   9        357.13        377.16        51.40 o
   1 -10   9        101.39        119.67        17.23 o
   2 -10   9         99.63        107.99        29.93 o
   3 -10   9         32.09         44.08        13.84 o
   4 -10   9          1.09          1.02         1.65 o
   5 -10   9        122.56         73.84        60.89 o
   6 -10   9         44.13         42.97        20.71 o
  -6  -9   9         13.97         10.34         7.05 o
  -5  -9   9          1.92          1.17         3.55 o
  -4  -9   9          4.83          5.42         2.46 o
  -3  -9   9          7.77          8.44         4.20 o
  -2  -9   9          3.97          3.51         2.28 o
  -1  -9   9          7.12          8.49         2.43 o
   0  -9   9         38.20         35.76         6.95 o
   1  -9   9         28.69         36.86         7.94 o
   2  -9   9          4.53          6.06         2.60 o
   3  -9   9          4.60          3.97         1.72 o
   4  -9   9         40.57         26.58        22.98 o
   5  -9   9         35.94         29.56        25.60 o
   6  -9   9          0.20          1.18         3.14 o
   7  -9   9          0.57         -3.94         7.01 o
  -7  -8   9         72.17         75.14        14.84 o
  -6  -8   9         15.55         14.24         3.85 o
  -5  -8   9         92.08         92.59        24.76 o
  -4  -8   9        169.11        169.46        28.25 o
  -3  -8   9          3.65          4.39         2.12 o
  -2  -8   9         19.45         18.40         3.52 o
  -1  -8   9        346.04        547.01        73.34 o
   0  -8   9        191.82        224.34        37.70 o
   1  -8   9          1.86          2.71         1.92 o
   2  -8   9          0.43          0.69         1.57 o
   3  -8   9        208.58        219.40        37.47 o
   4  -8   9          5.22          6.31         2.37 o
   5  -8   9         12.25         14.74        12.71 o
   6  -8   9          3.28          1.23         3.85 o
   7  -8   9          2.24          0.50         5.20 o
  -8  -7   9          1.85          3.25         5.54 o
  -7  -7   9         54.01         52.25        10.95 o
  -6  -7   9          2.63          2.92         3.03 o
  -5  -7   9         15.25         16.49         8.60 o
  -4  -7   9        456.70        488.29       116.03 o
  -3  -7   9         53.59         62.23        12.54 o
  -2  -7   9          1.37          2.28         1.65 o
  -1  -7   9         69.30         84.87        12.28 o
   0  -7   9         96.50        109.74        13.91 o
   1  -7   9         20.46         21.49         3.92 o
   2  -7   9         34.17         29.76         4.49 o
   3  -7   9          0.30          0.27         2.05 o
   4  -7   9          5.92          8.60         3.02 o
   5  -7   9          4.07          2.65         1.95 o
   6  -7   9         26.64         37.50        18.11 o
  -8  -6   9        120.13        145.48        24.42 o
  -7  -6   9         17.93         17.50         4.78 o
  -6  -6   9        504.64        591.58        75.08 o
  -5  -6   9         47.95         45.80         8.54 o
  -4  -6   9         36.95         55.94        22.41 o
  -3  -6   9          3.77          6.21         1.84 o
  -2  -6   9          8.17          8.24         2.32 o
  -1  -6   9         29.11         32.17         4.61 o
   0  -6   9          9.16          8.35         1.81 o
   1  -6   9         31.15         35.50         4.86 o
   2  -6   9         58.31         56.40         6.94 o
   3  -6   9        278.30        303.01        45.67 o
   4  -6   9        100.85        100.56        17.08 o
   5  -6   9          0.43          1.22         2.51 o
   6  -6   9         39.28         42.75        20.46 o
  -9  -5   9          0.19         -3.02         5.44 o
  -8  -5   9         95.84         77.80        14.33 o
  -7  -5   9         62.45         60.03        11.93 o
  -6  -5   9          0.75          0.38         2.36 o
  -5  -5   9         36.64         35.50         6.14 o
  -4  -5   9        202.77        264.09        42.94 o
  -3  -5   9          0.23          0.51         0.74 o
  -2  -5   9         17.16         20.68         3.52 o
  -1  -5   9        712.64        654.56        66.98 o
   0  -5   9        152.45        152.62        15.42 o
   1  -5   9        262.78        246.21        23.11 o
   2  -5   9         10.97          9.46         2.29 o
   3  -5   9         67.39         83.34        12.61 o
   4  -5   9          0.00         -1.09         1.77 o
   5  -5   9          6.81          8.17         3.24 o
   6  -5   9          0.73          1.24         2.64 o
  -9  -4   9         28.89         23.93         6.64 o
  -8  -4   9          1.54          1.78         2.86 o
  -7  -4   9          8.78         11.77         3.55 o
  -6  -4   9         86.15         93.01        23.85 o
  -5  -4   9         75.98        102.95        15.16 o
  -4  -4   9         31.90         31.21         4.09 o
  -3  -4   9          3.45          4.50         1.05 o
  -2  -4   9        407.57        387.44        32.29 o
  -1  -4   9        140.51        144.64        13.15 o
   0  -4   9         34.18         27.06         3.46 o
   1  -4   9        135.79        127.28        14.54 o
   2  -4   9        118.81        137.92        20.38 o
   3  -4   9         77.64         93.81        14.59 o
   4  -4   9          5.45          4.20         2.63 o
   5  -4   9         46.77         48.08        16.01 o
 -10  -3   9         28.19         28.88         9.63 o
  -9  -3   9         43.66         40.30         8.26 o
  -8  -3   9        143.07        193.80        25.94 o
  -7  -3   9        193.22        214.52        41.68 o
  -6  -3   9        140.71        148.99        19.17 o
  -5  -3   9        314.40        295.63        45.21 o
  -4  -3   9         17.28         13.85         2.39 o
  -3  -3   9        175.08        150.74        14.56 o
  -2  -3   9        203.53        181.74        17.40 o
  -1  -3   9        132.61        125.74        14.64 o
   0  -3   9        374.20        411.44        36.65 o
   1  -3   9        211.34        196.74        18.70 o
   2  -3   9          0.39         -0.17         1.23 o
   3  -3   9          1.94          3.19         1.91 o
   4  -3   9        136.98        159.39        20.92 o
   5  -3   9          6.93          0.77         2.05 o
   6  -3   9          2.64          1.66         3.74 o
 -10  -2   9         16.01         14.24         5.31 o
  -9  -2   9          2.39          3.96         3.74 o
  -8  -2   9         20.05         21.96         5.88 o
  -7  -2   9         38.56         49.26         9.94 o
  -6  -2   9         13.01         10.16         2.71 o
  -5  -2   9          0.07         -0.23         1.17 o
  -4  -2   9         91.26        106.34        12.56 o
  -3  -2   9       1051.95       1068.99        88.84 o
  -2  -2   9          1.71          1.91         1.03 o
  -1  -2   9         92.99         80.60         8.41 o
   0  -2   9        201.59        204.50        18.87 o
   1  -2   9        257.30        233.70        23.26 o
   2  -2   9        204.59        244.65        42.98 o
   3  -2   9         77.88         86.74        14.93 o
   4  -2   9          6.62          8.78         3.47 o
   5  -2   9         30.98         11.02        18.70 o
 -10  -1   9         30.67         35.57         8.59 o
  -9  -1   9        166.25        209.36        69.40 o
  -8  -1   9         99.85        116.14        19.33 o
  -7  -1   9         91.18         89.40        17.20 o
  -6  -1   9        492.35        521.84        71.20 o
  -5  -1   9        792.73        779.91        74.89 o
  -4  -1   9         31.28         26.19         3.58 o
  -3  -1   9        184.83        161.33        14.96 o
  -2  -1   9        105.94        122.30        17.78 o
  -1  -1   9         42.16         44.54         5.58 o
   0  -1   9        676.61        556.35        47.43 o
   1  -1   9        725.50        739.91       104.85 o
   2  -1   9        249.15        263.96        40.88 o
   3  -1   9         59.27         59.31        12.97 o
   4  -1   9         16.41          4.30         5.46 o
   5  -1   9         17.43          4.91         7.48 o
 -11   0   9         12.76          0.39         3.21 o
 -10   0   9          0.06          0.59         5.36 o
  -9   0   9          0.06         -0.15         3.06 o
  -8   0   9        186.52        264.31        43.89 o
  -7   0   9          0.12          0.56         1.52 o
  -6   0   9          3.92          3.58         1.57 o
  -5   0   9        354.02        325.20        32.08 o
  -4   0   9         11.81         10.83         1.79 o
  -3   0   9        157.32        139.62        13.86 o
  -2   0   9        160.42        124.05        17.53 o
  -1   0   9        626.03        610.29        55.31 o
   0   0   9          0.05          1.25         1.20 o
   1   0   9          1.64          1.59         1.59 o
   2   0   9         14.62         14.10         3.40 o
   3   0   9         39.14         47.42         8.17 o
   4   0   9          0.42          0.68         2.95 o
   5   0   9         19.22         10.56         9.49 o
 -11   1   9          5.30         -2.51         6.10 o
 -10   1   9         27.75         18.41         4.93 o
  -9   1   9         63.41        101.16        15.76 o
  -8   1   9          0.74         -0.31         1.90 o
  -7   1   9         51.55         55.14        11.25 o
  -6   1   9         30.87         24.51         7.84 o
  -5   1   9        158.63        130.21        13.46 o
  -4   1   9        413.99        386.50        49.79 o
  -3   1   9        486.70        595.34       113.84 o
  -2   1   9         13.40          9.65         1.75 o
  -1   1   9        646.69        525.94        58.29 o
   0   1   9        808.02       1235.95       175.52 o
   1   1   9         66.11         71.09        12.58 o
   2   1   9         16.89         20.10         5.40 o
   3   1   9          6.44          0.87         2.98 o
   4   1   9         77.98         46.74        35.35 o
 -11   2   9          7.06         -1.48         6.38 o
 -10   2   9          0.58          1.51         3.15 o
  -9   2   9         69.14         98.84        15.21 o
  -8   2   9        151.78        194.75        29.11 o
  -7   2   9         51.63         77.13        12.22 o
  -6   2   9        526.96        519.00       100.47 o
  -5   2   9         49.22         29.46         4.18 o
  -4   2   9        835.19        731.99        76.93 o
  -3   2   9         71.05         56.99         5.56 o
  -2   2   9        161.46        157.51        22.30 o
  -1   2   9         29.86         32.18         6.32 o
   0   2   9         40.93         47.45         8.65 o
   1   2   9         97.98        117.09        17.92 o
   2   2   9          2.17          1.65         1.76 o
   4   2   9         26.38         16.28         9.94 o
 -11   3   9         15.47         -0.66         5.62 o
 -10   3   9         89.66         21.68        37.77 o
  -9   3   9         30.13         33.65         6.26 o
  -8   3   9          6.24         12.75         4.78 o
  -7   3   9         25.00         41.66        12.26 o
  -6   3   9         49.34         53.69         9.14 o
  -5   3   9         90.78         90.12        14.00 o
  -4   3   9         12.76         10.30         2.74 o
  -3   3   9          0.02         -0.06         1.26 o
  -2   3   9         30.72         33.40         6.64 o
  -1   3   9         80.58         92.27        14.87 o
   0   3   9        188.06        242.47        35.69 o
   1   3   9          5.26          4.61         2.41 o
   2   3   9          0.91         -0.55         1.81 o
   3   3   9         44.12         40.17        12.14 o
 -11   4   9          0.04         -0.72         5.37 o
 -10   4   9          3.40          0.54         2.56 o
  -9   4   9        113.78        129.35        21.39 o
  -8   4   9        114.50        147.22        24.43 o
  -7   4   9          4.61          3.61         1.98 o
  -6   4   9         73.53         73.32        12.65 o
  -5   4   9         68.51         87.02        16.75 o
  -4   4   9         11.88         12.53         3.46 o
  -3   4   9         43.62         45.43         8.45 o
  -2   4   9          0.21          0.00         1.40 o
  -1   4   9        614.02        665.57       113.02 o
   0   4   9         22.35         30.34         8.22 o
   1   4   9          5.87         -0.45         2.77 o
   2   4   9         91.73         61.61        43.71 o
   3   4   9          6.41          5.71         9.04 o
 -11   5   9          0.34         -2.46         4.52 o
 -10   5   9          0.00          0.95         3.93 o
  -9   5   9         34.13         41.13         9.84 o
  -8   5   9         76.82         86.36        14.22 o
  -7   5   9         69.76         91.79        17.30 o
  -6   5   9        117.89        141.56        20.90 o
  -5   5   9        713.26        768.35        95.03 o
  -4   5   9          1.55          2.22         2.37 o
  -3   5   9          2.05          1.84         2.37 o
  -2   5   9         10.76         10.51         4.22 o
  -1   5   9        123.74        154.49        26.29 o
   0   5   9          0.86         -0.45         1.80 o
   1   5   9         57.28         26.53        26.25 o
   2   5   9         10.99         13.99        12.63 o
 -10   6   9          7.98          4.67         3.52 o
  -9   6   9         28.20          9.36        10.96 o
  -8   6   9        102.26        122.40        23.21 o
  -7   6   9          2.02          2.01         2.72 o
  -6   6   9        117.37        168.61        28.05 o
  -5   6   9         11.09         12.75         3.55 o
  -4   6   9         38.31         28.43         7.05 o
  -3   6   9         54.33         49.55        12.16 o
  -2   6   9        449.86        545.60        76.72 o
  -1   6   9         20.23         20.09         6.21 o
   0   6   9         27.06          6.33        12.93 o
   1   6   9         12.53         13.09        12.08 o
 -10   7   9          0.20         -0.60         3.33 o
  -9   7   9         15.66          4.39         6.63 o
  -8   7   9         56.52         21.09        37.56 o
  -7   7   9         54.92         76.87        15.24 o
  -6   7   9        508.21        577.14        98.36 o
  -5   7   9         50.48         70.19        13.09 o
  -4   7   9        132.86        180.18        28.79 o
  -3   7   9         30.43         27.48         8.16 o
  -2   7   9          5.68          6.55         4.03 o
  -1   7   9        238.17        254.15        39.96 o
   0   7   9         35.39         15.32        20.44 o
  -9   8   9        182.72        278.91        79.87 o
  -8   8   9          7.77          4.89         5.90 o
  -7   8   9          0.14         -0.49         1.86 o
  -6   8   9        123.17         80.22        76.50 o
  -5   8   9          0.02          1.96         2.79 o
  -4   8   9         37.33         38.97         8.16 o
  -3   8   9         56.76         72.35        13.15 o
  -2   8   9        204.66        209.42        33.53 o
  -1   8   9          8.45          2.86         6.27 o
  -8   9   9         18.81         10.90        10.81 o
  -7   9   9          0.76          1.51         2.56 o
  -6   9   9         39.77         29.43        27.71 o
  -5   9   9        191.58        152.87       152.30 o
  -4   9   9        160.90         61.47       107.46 o
  -3   9   9         43.11         26.67        36.63 o
  -8  10   9         26.86         20.40         7.15 o
  -7  10   9         19.88         16.41         5.75 o
  -6  10   9         48.41         49.12        14.64 o
  -5  10   9         17.75         19.01         6.26 o
   0 -13  10         91.50         55.93        26.81 o
   1 -13  10          4.63          5.67         5.20 o
   2 -13  10          0.87          1.37         6.59 o
  -2 -12  10         12.72         13.25         7.83 o
  -1 -12  10        116.81         85.32        40.26 o
   0 -12  10         13.18         17.29         5.90 o
   1 -12  10        138.17        131.34        33.24 o
   2 -12  10         46.69         53.84        14.20 o
   3 -12  10         46.36         26.92        29.66 o
   4 -12  10        143.50        135.40        63.45 o
  -3 -11  10          1.56          1.52         2.37 o
  -2 -11  10         20.54         19.06         5.27 o
  -1 -11  10        186.49        186.36        25.72 o
   0 -11  10         33.69         32.95         6.34 o
   1 -11  10        106.32        109.91        26.05 o
   2 -11  10          0.13         -0.05         2.00 o
   3 -11  10         10.84          7.45         6.12 o
   4 -11  10          0.08          0.29         1.75 o
   5 -11  10         56.13         82.35        24.90 o
  -4 -10  10          8.99          6.82         4.52 o
  -3 -10  10          4.20          3.50         2.47 o
  -2 -10  10          0.11          0.48         1.68 o
  -1 -10  10         33.97         29.79         7.34 o
   0 -10  10        500.51        606.76        78.25 o
   1 -10  10        145.30        174.68        25.26 o
   2 -10  10         65.27         45.02        24.65 o
   3 -10  10         19.81          9.70        10.98 o
   4 -10  10         34.07         24.18        17.51 o
   5 -10  10          0.14          0.14         4.59 o
  -6  -9  10         14.65          8.85         8.93 o
  -5  -9  10         81.41         93.14        44.71 o
  -4  -9  10         21.88         20.21         5.59 o
  -3  -9  10         60.60         72.28        11.02 o
  -2  -9  10          3.47          5.66         2.20 o
  -1  -9  10         67.20         78.51        15.14 o
   0  -9  10        233.31        194.29        36.72 o
   1  -9  10          3.88          6.49         2.22 o
   2  -9  10          0.57         -0.05         1.80 o
   3  -9  10         30.47         21.55        11.55 o
   4  -9  10          0.14          1.30         2.47 o
   5  -9  10          8.24          7.39         4.55 o
   6  -9  10          4.08          8.30         6.88 o
  -7  -8  10         74.90         95.07        20.70 o
  -6  -8  10          4.15          3.14         2.66 o
  -5  -8  10         30.51         27.88         5.50 o
  -4  -8  10        218.54        207.41        33.20 o
  -3  -8  10        466.31        495.65        67.26 o
  -2  -8  10        217.33        234.43        33.11 o
  -1  -8  10        331.48        406.54        60.14 o
   0  -8  10         79.85         92.83        14.24 o
   1  -8  10        146.42        217.77        35.00 o
   2  -8  10         91.71        116.89        20.50 o
   3  -8  10         26.21         19.73         5.60 o
   4  -8  10         27.00         15.37        18.17 o
   5  -8  10         33.55         29.91        21.32 o
   6  -8  10          7.29          8.81         6.45 o
  -7  -7  10         28.86         20.14         5.30 o
  -6  -7  10         10.81          9.76         3.84 o
  -5  -7  10         42.79         45.11         7.71 o
  -4  -7  10         13.17         14.90         4.66 o
  -3  -7  10         23.28         26.35         5.25 o
  -2  -7  10         12.18         13.99         3.83 o
  -1  -7  10         75.09         80.99        10.65 o
   0  -7  10        350.66        412.25        55.89 o
   1  -7  10          7.87         10.08         2.84 o
   2  -7  10        103.68        168.32        22.96 o
   3  -7  10         68.17         75.95        14.42 o
   4  -7  10         12.66          9.50         9.14 o
   5  -7  10         10.26          8.45         5.43 o
   6  -7  10          5.19          5.29         6.94 o
  -8  -6  10        126.86        106.15        21.56 o
  -7  -6  10          1.65          2.01         3.79 o
  -6  -6  10          8.86          8.16         3.49 o
  -5  -6  10        526.62        529.50        82.83 o
  -4  -6  10         41.14         46.32         8.12 o
  -3  -6  10        305.18        351.46        59.29 o
  -2  -6  10        195.44        206.11        26.32 o
  -1  -6  10          2.45          3.53         1.67 o
   0  -6  10        156.18        169.61        23.08 o
   1  -6  10          5.69          4.81         2.22 o
   2  -6  10         70.54         67.30        10.63 o
   3  -6  10         32.81         40.86         8.09 o
   4  -6  10         38.94         32.75        13.25 o
   5  -6  10         11.60         15.04         6.51 o
   6  -6  10         15.20         31.75        11.69 o
  -9  -5  10          4.80          8.13         6.94 o
  -8  -5  10          2.09          3.29         3.73 o
  -7  -5  10         19.84         35.86         7.41 o
  -6  -5  10         27.21         36.85        13.93 o
  -5  -5  10          0.01          0.32         3.02 o
  -4  -5  10          3.09          4.60         3.04 o
  -3  -5  10         36.76         36.28         7.22 o
  -2  -5  10         21.58         25.87         4.91 o
  -1  -5  10        194.02        221.00        33.17 o
   0  -5  10        249.93        255.13        30.42 o
   1  -5  10        126.59        145.11        23.59 o
   2  -5  10         21.63         45.43         8.94 o
   3  -5  10         49.75         50.64         9.53 o
   4  -5  10          0.81          2.05         1.78 o
   5  -5  10          0.72          0.59         2.69 o
  -8  -4  10          4.55          3.90         3.66 o
  -7  -4  10         18.02         21.61         5.64 o
  -6  -4  10        183.50        238.09        36.36 o
  -5  -4  10         14.11         22.65         6.05 o
  -4  -4  10         92.99        103.67        17.57 o
  -3  -4  10         29.03         33.83         6.68 o
  -2  -4  10        389.79        349.16        73.92 o
  -1  -4  10        186.04        174.57        21.31 o
   0  -4  10        246.09        235.25        33.48 o
   1  -4  10         78.70         66.34        16.61 o
   2  -4  10         26.15         31.48         6.83 o
   3  -4  10        141.32        188.00        28.33 o
   4  -4  10          8.76          6.28         2.94 o
   5  -4  10         12.01          1.50         3.36 o
 -10  -3  10         26.44         27.57         7.89 o
  -9  -3  10          8.11         10.82         4.07 o
  -8  -3  10        125.62        205.12        43.24 o
  -7  -3  10        141.06        188.53        38.76 o
  -6  -3  10        170.51        216.42        28.37 o
  -5  -3  10        102.45        129.50        22.70 o
  -4  -3  10         11.07         12.74         3.69 o
  -3  -3  10         15.51         14.03         3.48 o
  -2  -3  10          2.95          3.98         1.71 o
  -1  -3  10        107.42         92.09        12.45 o
   0  -3  10         30.23         28.72         4.94 o
   1  -3  10         40.65         50.46         7.26 o
   2  -3  10          9.26          8.98         2.59 o
   3  -3  10          3.82          5.91         2.28 o
   4  -3  10         12.48         10.32         4.88 o
 -10  -2  10         28.43         44.15        11.73 o
  -9  -2  10         43.71         35.74         6.96 o
  -8  -2  10          1.37          1.90         3.54 o
  -7  -2  10        253.23        341.83        52.40 o
  -6  -2  10          5.22          4.81         2.24 o
  -5  -2  10        376.03        429.31        60.44 o
  -4  -2  10         35.06         41.35         7.72 o
  -3  -2  10         37.73         30.44         3.99 o
  -2  -2  10         57.60         61.46         6.84 o
  -1  -2  10        981.76       1228.50       176.30 o
   0  -2  10         39.34         42.54         6.69 o
   1  -2  10          2.60          0.99         1.88 o
   2  -2  10        362.51        507.47        68.56 o
   3  -2  10        176.26        184.64        68.90 o
   4  -2  10          3.26          2.28         3.58 o
 -10  -1  10         58.31         64.33        13.82 o
  -9  -1  10         39.95         46.06         8.90 o
  -8  -1  10         41.90         47.16         8.77 o
  -7  -1  10        378.36        432.74        56.25 o
  -6  -1  10         71.67         77.13        12.89 o
  -5  -1  10        143.50        131.59        24.97 o
  -4  -1  10         28.47         34.95         7.22 o
  -3  -1  10         79.20         64.92        14.00 o
  -2  -1  10        466.48        465.53        56.82 o
  -1  -1  10         16.71         20.38         4.38 o
   0  -1  10        268.73        312.61        45.86 o
   1  -1  10         29.58         43.29         6.40 o
   2  -1  10          1.27          2.50         1.71 o
   3  -1  10         12.20         10.14         3.96 o
   4  -1  10        164.14        119.43        81.18 o
 -10   0  10          0.05         -0.09         4.85 o
  -9   0  10         42.34         44.96         9.55 o
  -8   0  10          2.00          4.65         2.29 o
  -7   0  10        207.81        275.91        40.19 o
  -6   0  10        702.71        747.87        95.00 o
  -5   0  10        112.70        101.56        16.60 o
  -4   0  10        600.55        665.39       114.47 o
  -3   0  10         54.51         64.49        10.97 o
  -2   0  10        291.89        299.24        47.95 o
  -1   0  10        415.38        447.22        58.75 o
   0   0  10          6.91          9.38         3.10 o
   1   0  10        160.24        221.59        34.67 o
   2   0  10        110.58        127.10        26.28 o
   3   0  10         17.86          3.37         5.09 o
   4   0  10         34.56         30.03        11.65 o
 -11   1  10         16.05          1.72         4.48 o
 -10   1  10         93.01        109.22        16.02 o
  -9   1  10         96.85        102.17        17.69 o
  -8   1  10          1.11          2.23         3.36 o
  -7   1  10          2.97          2.91         2.67 o
  -6   1  10        103.70        115.22        16.83 o
  -5   1  10         13.86         17.59         4.00 o
  -4   1  10          0.00          1.57         1.64 o
  -3   1  10         24.48         18.67         4.17 o
  -2   1  10         63.55         73.45        11.32 o
  -1   1  10        266.15        310.37        40.91 o
   0   1  10         45.11         42.21         8.24 o
   1   1  10          1.90          4.04         2.59 o
   2   1  10         12.67          3.51         5.57 o
   3   1  10         20.04          4.86         5.93 o
 -11   2  10         11.02         -2.52         5.08 o
 -10   2  10          0.00         -0.59         2.76 o
  -9   2  10         99.15        171.65        26.34 o
  -8   2  10        242.89        302.22        43.79 o
  -7   2  10         39.77         50.07         8.34 o
  -6   2  10        499.20        568.60        74.10 o
  -5   2  10        275.20        277.97        39.63 o
  -4   2  10          7.83          6.17         2.15 o
  -3   2  10          0.56          1.29         1.49 o
  -2   2  10        798.12        790.93       121.76 o
  -1   2  10         48.17         65.91        11.26 o
   0   2  10        101.34        103.22        18.75 o
   1   2  10         19.50         19.91         6.89 o
   2   2  10         25.52          6.15        12.83 o
   3   2  10         15.41         13.72         9.28 o
 -11   3  10          7.46          3.76         5.63 o
 -10   3  10         10.35          4.50         5.85 o
  -9   3  10          0.90          0.48         1.93 o
  -8   3  10          8.58         10.88         3.58 o
  -7   3  10          2.44          4.58         2.14 o
  -6   3  10        217.88        237.54        30.42 o
  -5   3  10         92.20        106.84        15.63 o
  -4   3  10         94.28         89.15        14.35 o
  -3   3  10         21.81         19.94         5.85 o
  -2   3  10        301.13        355.53        46.91 o
  -1   3  10        312.14        373.22        65.49 o
   0   3  10          1.57          1.19         2.95 o
   1   3  10          2.18          0.87         3.72 o
   2   3  10         25.59          8.19        16.37 o
 -10   4  10         97.60         47.37        74.45 o
  -9   4  10         89.91         86.77        14.70 o
  -8   4  10          4.84          4.50         3.49 o
  -7   4  10        128.89        153.21        24.28 o
  -6   4  10         73.16         78.36        12.49 o
  -5   4  10        304.64        339.75        44.49 o
  -4   4  10         32.05         45.25         8.28 o
  -3   4  10         69.61         48.73        10.85 o
  -2   4  10        108.15        126.25        18.31 o
  -1   4  10        201.44        263.74        37.01 o
   0   4  10         45.63         45.45        11.67 o
   1   4  10         31.74          6.13        11.71 o
   2   4  10         11.05          5.74         8.84 o
 -10   5  10          3.58          4.88         3.19 o
  -9   5  10         14.49          7.43         5.39 o
  -8   5  10          0.16          0.73         1.96 o
  -7   5  10         12.32         12.98         4.76 o
  -6   5  10         94.40        108.08        17.70 o
  -5   5  10        102.53         97.25        15.75 o
  -4   5  10          6.99          7.60         2.65 o
  -3   5  10          4.81          1.94         2.92 o
  -2   5  10         99.19        108.31        28.33 o
  -1   5  10         52.94         59.30        11.75 o
   0   5  10          5.71          2.42         3.33 o
   1   5  10          5.89          8.19        13.18 o
 -10   6  10         33.71         11.87        16.79 o
  -9   6  10         63.61         96.80        28.10 o
  -8   6  10        234.08         40.72        76.44 o
  -7   6  10        120.39        160.70        26.36 o
  -6   6  10        102.20         98.08        18.18 o
  -5   6  10          9.92         11.94         4.82 o
  -4   6  10         51.50         84.63        13.69 o
  -3   6  10         48.40         59.56        12.67 o
  -2   6  10         39.79         61.37        14.32 o
  -1   6  10         20.53         19.43         7.36 o
   0   6  10          3.21          6.67         9.93 o
  -9   7  10        130.40         78.70        85.40 o
  -8   7  10         27.80         16.89        23.81 o
  -7   7  10        112.98         35.97        47.92 o
  -6   7  10          1.76          1.84         3.05 o
  -5   7  10        292.78        368.59        63.93 o
  -4   7  10         91.02         91.50        14.88 o
  -3   7  10          0.25          0.93         1.85 o
  -2   7  10         10.94         11.69         5.52 o
  -1   7  10         48.46         21.58        23.61 o
  -9   8  10         15.89         12.86         8.58 o
  -8   8  10         21.43         14.97        19.74 o
  -7   8  10          0.05         -1.34         3.12 o
  -6   8  10         46.73         17.65        23.50 o
  -5   8  10          2.28          3.26         3.42 o
  -4   8  10         84.70        112.28        18.22 o
  -3   8  10         34.03         29.91         7.22 o
  -8   9  10          2.32          4.19         5.55 o
  -7   9  10          6.47          8.50         3.78 o
  -6   9  10        142.25         75.55        64.84 o
  -5   9  10          8.50         11.30         4.56 o
  -4   9  10          0.01          3.10         4.85 o
  -1 -12  11         56.10         42.06        20.41 o
   0 -12  11         32.07         26.93         8.44 o
   1 -12  11          5.20          4.55         3.66 o
   2 -12  11          0.23         -2.34         5.81 o
  -3 -11  11         14.61          2.91         4.31 o
  -2 -11  11         63.69         60.22        17.73 o
  -1 -11  11        212.71        214.93        50.26 o
   0 -11  11         12.31          9.03         4.24 o
   1 -11  11        182.65        206.64        52.03 o
   2 -11  11          0.39          0.89         2.48 o
   3 -11  11          1.29          0.04         2.03 o
   4 -11  11          3.17         -0.09         4.07 o
  -4 -10  11         24.97         19.70         7.01 o
  -3 -10  11         15.31         15.18         6.01 o
  -2 -10  11          2.55          3.79         3.39 o
  -1 -10  11         47.04         48.50         9.07 o
   0 -10  11          6.53          7.02         3.28 o
   1 -10  11         98.98        107.31        31.18 o
   2 -10  11          3.06          3.10         2.60 o
   3 -10  11         48.51         37.62        30.53 o
   4 -10  11         16.38         22.40        11.58 o
  -5  -9  11         52.50         40.11         7.62 o
  -4  -9  11         21.34         15.30         4.21 o
  -3  -9  11          2.39          6.59         3.22 o
  -2  -9  11          0.10         -0.52         1.49 o
  -1  -9  11        127.69        149.03        25.06 o
   0  -9  11        148.66        174.74        24.56 o
   1  -9  11          4.04          4.20         2.26 o
   2  -9  11         74.28         67.87        23.43 o
   3  -9  11         41.23         49.73        34.07 o
   4  -9  11         54.98         34.86        37.59 o
   5  -9  11         73.75         95.91        45.23 o
  -6  -8  11        104.42         94.93        15.90 o
  -5  -8  11          4.57          1.98         2.78 o
  -4  -8  11         65.21         47.21         9.54 o
  -3  -8  11          1.25          0.69         2.56 o
  -2  -8  11         56.42         85.24        12.19 o
  -1  -8  11         79.96         97.13        13.34 o
   0  -8  11         68.08         77.20        15.05 o
   1  -8  11         84.93         78.40        17.73 o
   2  -8  11          1.73          1.22         1.73 o
   3  -8  11          6.28          2.47         1.68 o
   4  -8  11          0.28          0.93         2.90 o
   5  -8  11          0.01         -0.52         3.91 o
  -7  -7  11         13.64         11.90         4.15 o
  -6  -7  11         38.81         31.59         7.40 o
  -5  -7  11          5.98          4.48         2.98 o
  -4  -7  11        193.20        207.02        29.74 o
  -3  -7  11          2.25          5.38         2.42 o
  -2  -7  11         26.19         34.71         5.66 o
  -1  -7  11        109.37        148.20        26.28 o
   0  -7  11        229.70        292.69        43.16 o
   1  -7  11         16.36         20.98         4.40 o
   2  -7  11         20.53         16.73         3.80 o
   3  -7  11        184.76         93.27        30.13 o
   4  -7  11        199.17        147.82       127.67 o
   5  -7  11          4.04          4.41         4.67 o
  -8  -6  11         10.34         10.13         6.89 o
  -7  -6  11          5.20          5.08         3.62 o
  -6  -6  11         87.62         93.04        18.52 o
  -5  -6  11         42.02         43.56         8.94 o
  -4  -6  11          8.68          9.80         4.19 o
  -3  -6  11         78.46        110.39        18.14 o
  -2  -6  11         12.68         12.82         3.96 o
  -1  -6  11        541.27        509.70        82.93 o
   0  -6  11          6.79          6.47         2.17 o
   1  -6  11          0.66          1.56         1.85 o
   2  -6  11         52.09         66.80        12.55 o
   3  -6  11          0.01          0.09         1.77 o
   4  -6  11          0.53         -0.83         2.56 o
   5  -6  11         35.12         30.80        15.27 o
  -8  -5  11         76.89         67.67        13.32 o
  -7  -5  11          6.19          6.33         3.90 o
  -6  -5  11         72.90        104.70        22.99 o
  -5  -5  11         76.43         78.66        13.64 o
  -4  -5  11          0.84          1.25         3.12 o
  -3  -5  11          6.87         12.41         3.08 o
  -2  -5  11         63.76         85.73        12.99 o
  -1  -5  11         27.14         30.92         5.49 o
   0  -5  11        151.93        164.40        26.04 o
   1  -5  11         11.74         10.57         2.78 o
   2  -5  11         19.34         29.93         5.75 o
   3  -5  11         22.67         14.57         6.49 o
   4  -5  11          3.48          2.85         2.45 o
   5  -5  11          5.07          1.76         4.08 o
  -9  -4  11          2.47          7.26         7.68 o
  -8  -4  11          0.83          0.43         3.63 o
  -7  -4  11         73.67         81.60        12.64 o
  -6  -4  11         82.38         93.23        15.65 o
  -5  -4  11         17.57         20.76         4.72 o
  -4  -4  11        114.80        141.83        19.14 o
  -3  -4  11        120.62        132.91        23.37 o
  -2  -4  11       1018.35       1306.42       167.30 o
  -1  -4  11          8.14          8.11         2.94 o
   0  -4  11        115.92        135.20        18.59 o
   1  -4  11          0.13          0.78         1.87 o
   2  -4  11         13.47         25.52         6.61 o
   3  -4  11          0.26         -0.03         2.13 o
   4  -4  11          0.44          0.65         5.64 o
  -9  -3  11         55.48         54.65        11.29 o
  -8  -3  11          8.62          6.99         3.95 o
  -7  -3  11         75.00         92.29        15.02 o
  -6  -3  11        526.36        564.14        74.86 o
  -5  -3  11        404.24        465.93        69.59 o
  -4  -3  11         99.34        106.56        16.83 o
  -3  -3  11         83.71         94.98        14.11 o
  -2  -3  11        156.87        167.58        27.98 o
  -1  -3  11        378.26        398.41        58.01 o
   0  -3  11          0.01          0.40         1.53 o
   1  -3  11         33.67         42.92         7.83 o
   2  -3  11         63.86         68.36        12.07 o
   3  -3  11          0.69          0.31         2.12 o
   4  -3  11          0.46          2.57         6.47 o
 -10  -2  11         31.22         27.87         9.97 o
  -9  -2  11         36.36         33.12         7.91 o
  -8  -2  11          1.59          4.44         4.05 o
  -7  -2  11        333.73        402.57        59.64 o
  -6  -2  11        215.96        292.10        98.89 o
  -5  -2  11        541.16        657.77        77.62 o
  -4  -2  11         17.94         14.45         4.58 o
  -3  -2  11        139.36        133.78        23.90 o
  -2  -2  11        184.21        213.64        30.16 o
  -1  -2  11         37.50         52.11         9.17 o
   0  -2  11         14.69         16.93         3.74 o
   1  -2  11        294.44        430.69        60.42 o
   2  -2  11         20.55         14.05         7.33 o
   3  -2  11          6.90          1.70         4.40 o
   4  -2  11          8.35          0.37         5.04 o
 -10  -1  11         40.17         46.31        11.84 o
  -9  -1  11         17.25         13.30         4.73 o
  -8  -1  11        132.98        175.09        26.58 o
  -7  -1  11        103.34        150.79        59.84 o
  -6  -1  11          3.58          1.14         1.77 o
  -5  -1  11        307.89        333.79        57.37 o
  -4  -1  11         34.69         29.94         6.18 o
  -3  -1  11        360.06        351.14        46.26 o
  -2  -1  11        150.98        189.84        28.21 o
  -1  -1  11         27.48         47.45         8.78 o
   0  -1  11          1.42          2.90         1.61 o
   1  -1  11        358.17        437.84        59.66 o
   2  -1  11        220.08        241.02        68.87 o
   3  -1  11         15.67          3.04         3.49 o
 -10   0  11         86.57         85.50        17.88 o
  -9   0  11         22.97         22.43         6.67 o
  -8   0  11          4.14          6.24         3.82 o
  -7   0  11        117.77        141.84        19.77 o
  -6   0  11        166.70        245.20        42.64 o
  -5   0  11        103.04        103.22        16.59 o
  -4   0  11         35.34         45.53         9.67 o
  -3   0  11        417.18        429.21        61.42 o
  -2   0  11        160.70        176.21        24.25 o
  -1   0  11        335.78        320.69        68.81 o
   0   0  11         36.24         43.67         7.85 o
   1   0  11         95.37        124.84        22.13 o
   2   0  11         38.56         12.47        13.25 o
   3   0  11         11.78         15.34        12.98 o
 -10   1  11          4.88          7.58         5.84 o
  -9   1  11         58.62         74.25        13.99 o
  -8   1  11         22.33         33.44         8.10 o
  -7   1  11         70.90         98.52        16.82 o
  -6   1  11         53.22         68.70        12.26 o
  -5   1  11        420.95        458.05        84.44 o
  -4   1  11          8.09          7.09         3.34 o
  -3   1  11          3.03          8.05         3.93 o
  -2   1  11          7.13          3.54         1.92 o
  -1   1  11          3.97          4.81         3.06 o
   0   1  11          0.18          2.14         3.14 o
   2   1  11         12.24          1.87         3.01 o
 -10   2  11          1.25         -1.03         3.01 o
  -9   2  11         33.98         48.95        10.07 o
  -8   2  11         32.60         33.27         7.26 o
  -7   2  11          0.00          0.54         1.63 o
  -6   2  11         11.31          8.32         3.91 o
  -5   2  11         16.20         16.46         5.44 o
  -4   2  11        119.18        135.99        19.49 o
  -3   2  11        332.84        403.53        51.99 o
  -2   2  11        194.90        213.30        29.48 o
  -1   2  11         10.72          9.79         4.48 o
   0   2  11         12.35         12.36         3.71 o
   1   2  11         29.51          6.13        12.97 o
   2   2  11          2.09          3.25         9.64 o
 -10   3  11          9.64          7.51         4.83 o
  -9   3  11         54.99         48.89        10.00 o
  -8   3  11        112.60        101.19        17.62 o
  -7   3  11          0.15          0.75         2.81 o
  -6   3  11        471.69        562.29        71.57 o
  -5   3  11          3.92          3.24         2.87 o
  -4   3  11         89.33        125.38        19.94 o
  -3   3  11          5.36          7.93         4.04 o
  -2   3  11          0.03          0.54         3.20 o
  -1   3  11         12.09         13.65         4.99 o
   0   3  11          3.75          2.46         3.29 o
   1   3  11          1.58          0.78         4.23 o
 -10   4  11          1.22         -0.04         6.17 o
  -9   4  11        106.45         36.13        66.56 o
  -8   4  11         76.49         95.86        15.09 o
  -7   4  11         14.21         14.14         5.30 o
  -6   4  11         80.42         95.35        15.89 o
  -5   4  11         26.14         38.78         9.37 o
  -4   4  11          4.91          6.27         2.56 o
  -3   4  11         25.30         29.65         8.19 o
  -2   4  11         14.95         14.18         3.91 o
  -1   4  11         14.21         19.54         5.24 o
   0   4  11        116.91        125.08        90.61 o
   1   4  11          4.13          1.44         9.80 o
 -10   5  11          1.96         -1.18         4.52 o
  -9   5  11          1.13          1.19         3.59 o
  -8   5  11         16.63         10.01         3.38 o
  -7   5  11        214.26        258.08        32.09 o
  -6   5  11          1.63          0.47         1.61 o
  -5   5  11          4.27          2.31         2.79 o
  -4   5  11         25.98         33.86         7.13 o
  -3   5  11         55.35         65.61        15.43 o
  -2   5  11         69.59         81.75        14.45 o
  -1   5  11        110.18        140.08        28.97 o
   0   5  11          0.05          1.54         9.60 o
  -9   6  11          3.96          4.91         4.83 o
  -8   6  11          5.33          4.94         6.20 o
  -7   6  11         18.69         13.23         5.38 o
  -6   6  11         13.57         12.43         5.02 o
  -5   6  11        111.53        124.24        21.26 o
  -4   6  11         23.29         30.02         6.81 o
  -3   6  11         11.51         10.78         5.29 o
  -2   6  11         23.38         35.25         8.29 o
  -1   6  11          3.57          5.13        14.55 o
  -9   7  11          0.06         -0.59         5.49 o
  -8   7  11         48.32         22.88        33.89 o
  -7   7  11         41.21         17.23        19.34 o
  -6   7  11         47.19         28.14        25.23 o
  -5   7  11          0.28          0.36         2.11 o
  -4   7  11         93.90        100.59        19.09 o
  -3   7  11          8.75          7.30         3.06 o
  -8   8  11         11.81          9.93         7.06 o
  -7   8  11          0.16          0.40         2.16 o
  -6   8  11         57.72         26.80        22.04 o
  -5   8  11         26.40         14.02         8.20 o
  -2 -11  12        115.14         45.72        13.63 o
  -1 -11  12          1.44          0.43         3.50 o
   0 -11  12         56.60         44.57        13.23 o
   1 -11  12         20.27         12.90         3.95 o
  -4 -10  12         27.45         10.47         4.06 o
  -3 -10  12         61.97         49.07        14.50 o
  -2 -10  12         21.69         19.83         4.46 o
  -1 -10  12        106.34         89.58        16.28 o
   0 -10  12          3.69          2.10         2.49 o
   1 -10  12        106.09        121.96        40.18 o
   2 -10  12          0.73          1.73         2.92 o
   3 -10  12          0.08         -1.40         4.63 o
  -5  -9  12         82.48         47.70        14.35 o
  -4  -9  12          3.24          4.99         4.69 o
  -3  -9  12         59.51         49.30         9.13 o
  -2  -9  12        159.44        214.92        32.88 o
  -1  -9  12        144.58        179.15        26.20 o
   0  -9  12          4.76          5.44         3.16 o
   1  -9  12         56.83         62.28        11.63 o
   2  -9  12         38.03         22.40        25.44 o
   3  -9  12         61.52         52.45        37.00 o
  -6  -8  12        109.24         88.93        16.80 o
  -5  -8  12        185.80        196.33        34.48 o
  -4  -8  12         33.77         35.88         8.57 o
  -3  -8  12         95.26        121.86        24.80 o
  -2  -8  12        409.82        552.14        68.09 o
  -1  -8  12        135.37        158.92        21.58 o
   0  -8  12         39.84         50.23         9.12 o
   1  -8  12          0.34          0.97         2.09 o
   2  -8  12          0.81          0.30         1.94 o
   3  -8  12          7.90          5.79         5.53 o
   4  -8  12          1.63          3.22         3.89 o
  -7  -7  12          0.99         -2.31         7.53 o
  -6  -7  12          6.91          4.83         4.19 o
  -5  -7  12         15.06         15.86         4.17 o
  -4  -7  12        126.69        123.87        20.30 o
  -3  -7  12        485.72        664.27        91.37 o
  -2  -7  12          2.98          3.55         1.96 o
  -1  -7  12         49.02         60.91        10.31 o
   0  -7  12         28.13         34.27         6.96 o
   1  -7  12         32.90         44.76         8.93 o
   2  -7  12         21.44         17.43         8.44 o
   3  -7  12         16.81          9.38         8.65 o
   4  -7  12         13.73         23.60         9.19 o
  -7  -6  12         35.99         32.35         6.72 o
  -6  -6  12         20.93         20.37         5.93 o
  -5  -6  12         35.07         36.14         8.84 o
  -4  -6  12         14.53         13.85         4.02 o
  -3  -6  12        109.35        135.78        19.80 o
  -2  -6  12        551.50        653.14        71.61 o
  -1  -6  12        215.99        288.88        41.43 o
   0  -6  12          0.01          0.97         1.90 o
   1  -6  12         28.82         39.12         8.02 o
   2  -6  12          0.17          1.22         2.10 o
   3  -6  12          1.35          3.58         3.20 o
   4  -6  12         22.14         20.30        10.72 o
  -8  -5  12          0.70          1.93         5.16 o
  -7  -5  12          0.40          0.33         2.43 o
  -6  -5  12        476.46        581.99        83.34 o
  -5  -5  12        172.09        184.66        29.69 o
  -4  -5  12          2.70          1.10         1.74 o
  -3  -5  12          2.35          6.66         2.63 o
  -2  -5  12        137.69        149.34        23.17 o
  -1  -5  12         79.81        108.33        17.66 o
   0  -5  12         14.57         20.88         4.90 o
   1  -5  12          0.59          1.34         2.19 o
   2  -5  12          0.73          0.41         2.14 o
   3  -5  12         37.88         36.63        16.22 o
   4  -5  12         15.53         31.25        15.81 o
  -9  -4  12          0.01          3.01         5.52 o
  -8  -4  12         10.86         10.20         4.19 o
  -7  -4  12          4.79          4.33         2.84 o
  -6  -4  12          0.14          0.57         2.33 o
  -5  -4  12         16.64         19.07         5.85 o
  -4  -4  12         14.35         15.84         5.50 o
  -3  -4  12        220.04        262.20        38.02 o
  -2  -4  12        441.24        567.21        97.33 o
  -1  -4  12        107.72        123.54        18.36 o
   0  -4  12         43.95         43.35         8.96 o
   1  -4  12          1.23          1.21         2.27 o
   2  -4  12         15.01         11.63         5.52 o
   3  -4  12          0.74          1.47         2.84 o
  -9  -3  12         21.78         18.85         8.13 o
  -8  -3  12         18.64         23.30         5.57 o
  -7  -3  12        320.36        446.70        66.41 o
  -6  -3  12        288.83        344.27        48.11 o
  -5  -3  12         47.19         80.27        13.29 o
  -4  -3  12          2.38          3.53         2.13 o
  -3  -3  12          0.15          0.73         2.49 o
  -2  -3  12        147.61        150.00        25.89 o
  -1  -3  12          1.22          3.31         1.78 o
   0  -3  12          1.92          2.47         1.81 o
   1  -3  12        128.64        134.97        20.01 o
   2  -3  12        143.16        170.05        66.09 o
   3  -3  12          5.22          3.17         4.36 o
  -9  -2  12         71.30         95.45        15.00 o
  -8  -2  12         54.86         84.51        14.67 o
  -7  -2  12        212.06        271.22        46.30 o
  -6  -2  12        394.93        510.54        63.40 o
  -5  -2  12        109.99        146.39        27.27 o
  -4  -2  12         81.67        118.39        19.99 o
  -3  -2  12          2.37          1.70         1.88 o
  -2  -2  12        183.98        195.68        25.08 o
  -1  -2  12          0.42          1.16         1.44 o
   0  -2  12         37.93         47.77        10.78 o
   1  -2  12          0.07          0.43         1.95 o
   2  -2  12         65.44         42.61        14.41 o
 -10  -1  12         70.18         71.06        14.64 o
  -9  -1  12          1.01          1.65         3.27 o
  -8  -1  12          3.57          4.83         3.82 o
  -7  -1  12         13.71         23.40         5.37 o
  -6  -1  12          0.36          2.60         2.05 o
  -5  -1  12          0.00          0.64         1.84 o
  -4  -1  12          0.11          0.33         1.81 o
  -3  -1  12         24.83         33.46         8.21 o
  -2  -1  12         44.78         53.11        10.56 o
  -1  -1  12         13.21         15.27         3.63 o
   0  -1  12         54.90         67.18        10.37 o
   1  -1  12        125.69        144.57        45.63 o
 -10   0  12        210.78        166.88        27.65 o
  -9   0  12         88.50        111.46        19.13 o
  -8   0  12          1.07          1.71         3.72 o
  -7   0  12        504.81        567.89        90.38 o
  -6   0  12         31.90         33.41         7.96 o
  -5   0  12         75.67         84.11        15.14 o
  -4   0  12        211.55        264.89        68.45 o
  -3   0  12          1.79          6.49         3.61 o
  -2   0  12          0.18          1.91         2.67 o
  -1   0  12          0.38          0.26         2.59 o
   0   0  12          1.17          4.04         2.05 o
   2   0  12          3.98          3.98        12.84 o
 -10   1  12          0.03          1.15         6.47 o
  -9   1  12          2.39          2.29         3.64 o
  -8   1  12          0.49          2.77         2.82 o
  -7   1  12         27.46         37.85         8.95 o
  -6   1  12        102.70         95.47        15.81 o
  -5   1  12          0.90          1.63         2.21 o
  -4   1  12        291.81        358.01        53.59 o
  -3   1  12        107.27        141.88        23.18 o
  -2   1  12         15.98         20.16         6.65 o
  -1   1  12          0.00         -0.33         2.80 o
   0   1  12         39.20         57.18        13.08 o
   1   1  12         13.77          3.71         4.16 o
 -10   2  12          6.05         -0.04         4.33 o
  -9   2  12        161.84        201.80        28.01 o
  -8   2  12         14.74         10.12         5.11 o
  -7   2  12         19.33         19.65         4.96 o
  -6   2  12        104.03        145.34        26.46 o
  -5   2  12          0.05         -0.51         1.65 o
  -4   2  12         19.31         19.12         5.99 o
  -3   2  12        125.39        165.30        26.32 o
  -2   2  12         57.12         71.68        11.87 o
  -1   2  12         39.24         60.49        10.91 o
   0   2  12          1.39          2.03         2.75 o
   1   2  12         14.89         31.80        14.05 o
 -10   3  12         31.93         -0.79         6.19 o
  -9   3  12          8.12          5.84         2.72 o
  -8   3  12         13.22         14.05         5.51 o
  -7   3  12         32.99         38.79         7.71 o
  -6   3  12          9.87         12.60         3.68 o
  -5   3  12         54.79         64.79        12.39 o
  -4   3  12          0.29          0.43         2.22 o
  -3   3  12          4.35          5.01         4.06 o
  -2   3  12         16.64         27.52         6.71 o
  -1   3  12          0.21          1.20         2.21 o
   0   3  12         12.37          1.62         7.17 o
  -9   4  12          0.10          0.03         3.45 o
  -8   4  12          2.19          5.09         3.62 o
  -7   4  12          2.40          1.29         3.31 o
  -6   4  12        103.74        113.01        22.50 o
  -5   4  12          0.12          0.32         3.14 o
  -4   4  12         29.07         34.30         7.49 o
  -3   4  12          6.67          7.94         4.30 o
  -2   4  12         20.67         28.05         6.60 o
  -1   4  12         75.41         76.19        70.49 o
  -9   5  12          0.97         -1.58         3.63 o
  -8   5  12         15.86          7.97        10.79 o
  -7   5  12          2.70          5.53         3.76 o
  -6   5  12         30.37         34.56         7.36 o
  -5   5  12          0.42          0.96         2.09 o
  -4   5  12         28.05         31.26         8.85 o
  -3   5  12         45.90         59.98        12.87 o
  -2   5  12         90.91         84.69        17.42 o
  -8   6  12         10.30          3.34         3.58 o
  -7   6  12         74.22         42.62        41.36 o
  -6   6  12         65.69         61.95        14.48 o
  -5   6  12          1.72          2.87         3.39 o
  -4   6  12          4.14          3.54         3.81 o
  -3   6  12         96.79         74.59        14.55 o
  -7   7  12         72.08         66.94        19.66 o
  -6   7  12         42.48         39.48        19.15 o
  -5   7  12         49.01         28.10         8.77 o
  -2 -10  13          0.55          1.49         2.69 o
  -1 -10  13          3.92          2.27         4.14 o
   0 -10  13          1.77          0.76         2.84 o
  -4  -9  13          9.99          7.52         3.63 o
  -3  -9  13        154.78        113.32        17.09 o
  -2  -9  13         44.11         36.57         9.31 o
  -1  -9  13         55.80         48.50        12.24 o
   0  -9  13         61.01         73.44        24.60 o
   1  -9  13          1.02          0.45         3.63 o
   2  -9  13          0.42          2.30         5.82 o
  -5  -8  13          0.01         -0.13         2.51 o
  -4  -8  13          0.00         -0.46         2.60 o
  -3  -8  13         11.26         11.83         3.83 o
  -2  -8  13         78.88         76.43        14.09 o
  -1  -8  13          7.77          6.89         2.44 o
   0  -8  13        129.90        116.38        19.11 o
   1  -8  13          0.03          0.48         2.29 o
   2  -8  13          8.19          3.98         5.35 o
  -6  -7  13         11.15         10.93         5.15 o
  -5  -7  13         43.06         44.21        13.13 o
  -4  -7  13        137.18        159.44        24.65 o
  -3  -7  13         16.07         17.49         5.48 o
  -2  -7  13         18.67         20.61         5.34 o
  -1  -7  13         34.97         34.08         8.39 o
   0  -7  13          0.68          0.29         2.09 o
   1  -7  13         95.11         65.97        32.67 o
   2  -7  13          0.16         -0.78         2.14 o
   3  -7  13          9.31          6.78         6.56 o
  -7  -6  13         56.83         36.72         9.77 o
  -6  -6  13          3.19          3.59         3.62 o
  -5  -6  13         10.92          7.77         2.99 o
  -4  -6  13          0.86          1.27         1.98 o
  -3  -6  13         44.21         53.62        12.36 o
  -2  -6  13         57.79         70.25        12.04 o
  -1  -6  13        109.93        142.95        25.01 o
   0  -6  13         32.90         30.92         6.21 o
   1  -6  13         25.84         26.66        11.99 o
   2  -6  13          0.55          0.71         2.34 o
   3  -6  13          2.22          3.40         4.61 o
  -7  -5  13          0.74          3.36         4.18 o
  -6  -5  13         44.41         36.41         8.79 o
  -5  -5  13         21.12         31.98         7.84 o
  -4  -5  13         89.65        111.91        23.52 o
  -3  -5  13         18.83         25.87         7.30 o
  -2  -5  13          8.87          7.64         2.96 o
  -1  -5  13        151.70        151.10        26.08 o
   0  -5  13         41.93         55.49         9.78 o
   1  -5  13          0.42          1.68         2.39 o
   2  -5  13          3.95          3.74         3.86 o
  -8  -4  13         38.43         42.18        10.93 o
  -7  -4  13         16.99         15.37         7.25 o
  -6  -4  13         58.85         70.97        11.92 o
  -5  -4  13         37.63         46.44        10.67 o
  -4  -4  13         19.47         24.09         7.00 o
  -3  -4  13         25.04         39.18         7.88 o
  -2  -4  13         11.28         16.32         3.49 o
  -1  -4  13          1.60          1.79         1.85 o
   0  -4  13          5.46          4.83         2.16 o
   1  -4  13        123.38        163.04        51.63 o
   2  -4  13         18.56         11.95        10.07 o
  -8  -3  13          0.13         -0.36         3.19 o
  -7  -3  13         99.60        105.00        18.25 o
  -6  -3  13         29.80         32.92         6.67 o
  -5  -3  13         41.43         49.95        10.74 o
  -4  -3  13         26.38         36.93         7.47 o
  -3  -3  13          3.96          3.63         3.03 o
  -2  -3  13         62.09         86.56        14.68 o
  -1  -3  13          3.31         11.21         3.51 o
   0  -3  13          3.20          4.86         2.81 o
   1  -3  13          0.90          1.18         2.01 o
   2  -3  13        203.12        230.23       107.39 o
  -9  -2  13          2.24          2.73         4.27 o
  -8  -2  13         27.78         32.25         8.98 o
  -7  -2  13        264.87        307.45        44.30 o
  -6  -2  13         64.07         93.17        18.34 o
  -5  -2  13          0.00          0.55         2.90 o
  -4  -2  13         49.68         73.03        12.16 o
  -3  -2  13          9.35          9.72         3.21 o
  -2  -2  13         87.34        102.32        21.49 o
  -1  -2  13        120.47        195.37        28.26 o
   0  -2  13        164.59        204.14        30.22 o
   1  -2  13         76.40         50.48        23.53 o
  -9  -1  13         15.44          9.22         5.85 o
  -8  -1  13          0.65          0.84         2.39 o
  -7  -1  13          0.44          1.20         2.29 o
  -6  -1  13        155.82        210.41        33.06 o
  -5  -1  13          0.05         -0.01         3.17 o
  -4  -1  13          0.06         -1.09         2.83 o
  -3  -1  13         86.06        132.80        23.77 o
  -2  -1  13         29.99         32.34         6.63 o
  -1  -1  13         26.03         29.75         6.58 o
   0  -1  13         40.88         33.35        14.03 o
  -9   0  13          0.46          1.47         3.40 o
  -8   0  13          6.75         12.11         5.52 o
  -7   0  13          8.58         11.75         5.37 o
  -6   0  13         23.03         27.64         6.02 o
  -5   0  13        137.13        170.66        27.06 o
  -4   0  13         12.65         13.90         4.00 o
  -3   0  13         23.34         31.70         6.94 o
  -2   0  13         70.96         90.73        15.65 o
  -1   0  13        112.97        124.63        19.35 o
   0   0  13          0.59          1.58         4.11 o
  -9   1  13          0.47         -1.27         3.92 o
  -8   1  13         17.45         25.38         6.45 o
  -7   1  13          8.52          6.39         4.09 o
  -6   1  13          4.65          6.66         4.08 o
  -5   1  13         14.10         14.80         4.23 o
  -4   1  13          8.40         10.91         4.46 o
  -3   1  13         35.25         41.01         9.82 o
  -2   1  13         46.97         47.38        10.61 o
  -1   1  13         37.49         44.49         9.14 o
   0   1  13         92.99         68.16        52.36 o
  -9   2  13         30.09         26.32         6.51 o
  -8   2  13          1.47          2.78         3.48 o
  -7   2  13        106.68        106.10        17.52 o
  -6   2  13         37.25         34.59        10.46 o
  -5   2  13         25.07         34.94         8.48 o
  -4   2  13          0.07          0.27         1.93 o
  -3   2  13          7.37          3.86         3.87 o
  -2   2  13         27.23         39.27        11.42 o
  -1   2  13         15.89         10.27         8.58 o
  -9   3  13         22.92          0.36         5.36 o
  -8   3  13          1.88          1.86         2.38 o
  -7   3  13          5.47          3.85         2.66 o
  -6   3  13          0.18         -0.28         2.24 o
  -5   3  13         38.54         50.97        10.26 o
  -4   3  13          6.21          9.31         5.28 o
  -3   3  13         55.63         60.58        11.47 o
  -2   3  13         64.43         79.68        14.52 o
  -1   3  13         55.53         44.85        14.67 o
  -8   4  13          7.53          5.02         4.37 o
  -7   4  13         56.26         62.32        11.57 o
  -6   4  13          0.82          1.64         2.51 o
  -5   4  13          5.46          4.74         2.42 o
  -4   4  13          0.04          0.23         2.02 o
  -3   4  13          8.54          7.38         4.77 o
  -2   4  13         16.48         20.90        13.63 o
  -8   5  13        165.95         51.39        68.12 o
  -7   5  13        103.81         92.38        15.80 o
  -6   5  13          0.75          0.98         3.53 o
  -5   5  13          0.22         -2.08         3.64 o
  -4   5  13          9.53         13.49         5.83 o
  -2  -9  14          0.12          0.53         3.91 o
  -1  -9  14          6.66          2.71         2.68 o
  -4  -8  14          0.41          1.99         3.98 o
  -3  -8  14         32.79         21.27         6.88 o
  -2  -8  14          3.80          1.50         1.97 o
  -1  -8  14         43.82         31.53         8.49 o
   0  -8  14          4.02          1.26         2.04 o
  -5  -7  14         35.13         26.56         8.13 o
  -4  -7  14         18.73         12.11         5.48 o
  -3  -7  14         11.05         10.15         3.68 o
  -2  -7  14         26.67         27.66         7.19 o
  -1  -7  14         24.79         21.06         6.49 o
   0  -7  14          8.11          5.11         2.62 o
   1  -7  14         72.23         61.47        18.94 o
  -6  -6  14          4.46          4.51         4.46 o
  -5  -6  14         13.93         15.96         5.58 o
  -4  -6  14         16.80         15.90         5.82 o
  -3  -6  14          5.32          5.05         3.06 o
  -2  -6  14          5.11          3.77         2.12 o
  -1  -6  14         34.02         34.35        10.28 o
   0  -6  14          0.11         -0.05         1.82 o
   1  -6  14          1.96          0.87         3.01 o
  -7  -5  14         19.09          8.65         6.41 o
  -6  -5  14        147.95        126.01        21.57 o
  -5  -5  14          2.45          1.88         3.34 o
  -4  -5  14         12.18         11.83         3.85 o
  -3  -5  14         12.09         12.40         4.31 o
  -2  -5  14         22.37         20.02         5.09 o
  -1  -5  14          0.25          1.04         1.80 o
   0  -5  14         43.35         34.91        16.60 o
   1  -5  14          7.65         11.51         6.16 o
  -7  -4  14          3.59          3.79         3.49 o
  -6  -4  14        185.84        215.95        27.29 o
  -5  -4  14          3.43          3.38         3.56 o
  -4  -4  14         31.50         43.98         9.26 o
  -3  -4  14          0.37          0.38         3.29 o
  -2  -4  14         92.86        113.28        19.27 o
  -1  -4  14         84.36         95.02        13.14 o
   0  -4  14         52.32         35.65        18.60 o
   1  -4  14         38.01         44.14        14.51 o
  -8  -3  14          1.63         -1.13         4.19 o
  -7  -3  14         19.42         22.03         6.82 o
  -6  -3  14        168.72        165.19        46.44 o
  -5  -3  14          0.02         -0.88         3.29 o
  -4  -3  14         41.83         52.27        11.74 o
  -3  -3  14          1.33          3.61         2.41 o
  -2  -3  14          9.69         18.57         6.70 o
  -1  -3  14          6.19         12.33         3.22 o
   0  -3  14          4.77          3.63         2.94 o
  -8  -2  14          0.06          3.52         6.23 o
  -7  -2  14         75.18         78.59        16.84 o
  -6  -2  14        142.99        202.81        32.98 o
  -5  -2  14         69.51         90.12        15.46 o
  -4  -2  14         23.64         29.74         6.76 o
  -3  -2  14         58.37         70.30        12.64 o
  -2  -2  14         91.17         87.71        17.98 o
  -1  -2  14          4.13          8.87         3.72 o
   0  -2  14          3.20          2.44         1.98 o
  -8  -1  14         90.06         84.68        14.44 o
  -7  -1  14         20.55         21.22         5.66 o
  -6  -1  14          7.52          8.19         4.68 o
  -5  -1  14         28.96         28.64         8.07 o
  -4  -1  14          3.07          2.63         2.34 o
  -3  -1  14         25.30         29.13         6.49 o
  -2  -1  14         24.12         29.99         6.90 o
  -1  -1  14         30.67         20.88         5.75 o
  -8   0  14          0.06          2.56         4.11 o
  -7   0  14        202.78        257.45        33.96 o
  -6   0  14        115.73        126.33        20.71 o
  -5   0  14         12.48          8.44         4.33 o
  -4   0  14          1.95          2.50         2.18 o
  -3   0  14         25.98         18.28         6.99 o
  -2   0  14         57.49         35.22         9.55 o
  -1   0  14         31.35         11.75        15.76 o
  -8   1  14         29.43         32.68         7.47 o
  -7   1  14          0.19          1.28         2.29 o
  -6   1  14         22.85         36.06         7.90 o
  -5   1  14         20.02         23.86         6.19 o
  -4   1  14         17.44         12.81         5.65 o
  -3   1  14        116.28        122.96        23.52 o
  -2   1  14          9.34          6.75         2.98 o
  -8   2  14        175.20        220.66        36.18 o
  -7   2  14         49.73         45.78         9.61 o
  -6   2  14         88.12        100.75        16.53 o
  -5   2  14          4.94          6.89         2.98 o
  -4   2  14          0.67         -0.10         2.96 o
  -3   2  14         64.42         54.40        13.35 o
  -2   2  14         10.41          1.94         6.95 o
  -7   3  14         16.76         13.91         4.28 o
  -6   3  14          9.14          7.74         3.09 o
  -5   3  14          1.73          2.92         2.28 o
  -4   3  14          1.41          0.41         2.23 o
  -6   4  14         97.72         66.27        21.49 o
  -4  -6  15          9.34          2.49         3.06 o
  -3  -6  15         18.29          6.58         3.72 o
  -2  -6  15          1.53         -0.33         2.78 o
  -1  -6  15          4.86          3.98         3.80 o
  -5  -5  15         11.24          8.44         3.49 o
  -4  -5  15         10.17          4.82         4.09 o
  -3  -5  15         18.03         19.56         7.48 o
  -2  -5  15         51.45         60.35        17.88 o
  -1  -5  15        122.26         78.99        20.55 o
  -6  -4  15         43.49         13.23         5.67 o
  -5  -4  15          0.23          2.04         3.77 o
  -4  -4  15         25.61         28.36         7.36 o
  -3  -4  15          4.32          4.60         2.85 o
  -2  -4  15         18.51         19.06         5.43 o
  -1  -4  15         65.81         49.59        23.79 o
  -6  -3  15          3.77          3.48         3.52 o
  -5  -3  15         17.12         19.14         7.41 o
  -4  -3  15          0.43          0.30         3.74 o
  -3  -3  15         18.69         25.36         6.41 o
  -2  -3  15          2.29          0.98         2.37 o
  -7  -2  15         16.04         12.52         6.90 o
  -6  -2  15          0.08          0.61         3.95 o
  -5  -2  15        169.14        225.77        38.18 o
  -4  -2  15         16.26         14.84         4.45 o
  -3  -2  15          0.19          0.64         3.77 o
  -2  -2  15         16.02         15.16         6.57 o
  -7  -1  15         40.99         20.73         9.15 o
  -6  -1  15         67.85         70.28        25.46 o
  -5  -1  15         17.56         14.45         7.55 o
  -4  -1  15          1.85          1.76         3.22 o
  -3  -1  15         96.44         91.74        14.88 o
  -7   0  15         42.53         40.78        17.50 o
  -6   0  15         13.55          9.03         3.36 o
  -5   0  15          0.00          0.46         2.12 o
  -4   0  15          3.67          0.63         3.62 o
  -3   0  15         38.63         27.38         9.05 o
  -6   1  15         22.35         11.56         3.87 o
  -5   1  15          0.36         -0.26         2.59 o
  -4   1  15          0.67         -0.08         3.64 o
                                                
